# Supplementary material for: Genome-Wide Identification and Functional Prediction of Long Non-coding RNAs Involved in the Heat Stress Response in Metarhizium robertsii
Source: Front Microbiol. 2019 Oct 9;10:2336. doi: 10.3389/fmicb.2019.02336 (PMC6794563; doi:10.3389/fmicb.2019.02336)
Supplement: Supplementary file 1 [file Data_Sheet_1.zip]

Archive with 10 entries (8 files):
- Data Sheet 1/
- Data Sheet 1/Supplementary Materials/
- Data Sheet 1/Supplementary Materials/Figure S1-3 and Table S8.doc
- Data Sheet 1/Supplementary Materials/Table S1.xls
- Data Sheet 1/Supplementary Materials/Table S2.xls
- Data Sheet 1/Supplementary Materials/Table S3.xls
- Data Sheet 1/Supplementary Materials/Table S4.xls
- Data Sheet 1/Supplementary Materials/Table S5.xls
- Data Sheet 1/Supplementary Materials/Table S6.xls
- Data Sheet 1/Supplementary Materials/Table S7.xls
