# Supplementary material for: Genome-Wide Identification and Functional Prediction of Long Non-coding RNAs Involved in the Heat Stress Response in Metarhizium robertsii
Source: Front Microbiol. 2019 Oct 9;10:2336. doi: 10.3389/fmicb.2019.02336 (PMC6794563; doi:10.3389/fmicb.2019.02336)
Supplement: Supplementary file 1 [file Data_Sheet_1.zip › Data Sheet 1/Supplementary Materials/Table S1.xls]

## Sheet: Table S1
Table S1. List of primers used in this study
Primers for RT-PCR assays
No.	Gene	Primer Sequences (5’- 3’)		Notes
		Forward	Reverse	Length of PCR product (bp)	log2Ratio(Heat/CK)	Up-Down-Regulation(Heat/CK)
1	LXLOC_009551	AAACCCAGTTCACCCATTTC	CTAAACATCGGCATACGAGCA	486	7.86621	Up
2	LXLOC_012667	GAATGAAGGAGGCGGTACT	GAGGGTCTGAGATGGTGTGTAT	486	7.7724	Up
3	LXLOC_001001	TGCCCAACGGAACTTTGCACA	ACGGCTGGACGAAAGCATTG	455	7.27256	Up
4	LXLOC_008507	AGGGTGAGACTGTTCGCCAG	GTCAAGGCTGTGGGGAGATG	456	-1.00603	Down
5	LXLOC_000563	TTCTTGCGTTACATCGATT	CTCGTCGGCACCTTGTCAGC	466	-7.40798	Down
6	LXLOC_000562	GTGCGGGAAACAGGCCCAGC	AACAGCGTAAATGGAGTCAC	480	-8.05291	Down
7	LXLOC_000065	CTGGTTGGTGGTCTTACCGT	GTATTGTCCGTCGTTATATT	429	-	Unchanged
8	LXLOC_000711	GGCACTCAGAATAGCACAG	CTGGCGAGCAACTCCCTTTG	452	-	Unchanged
9	LXLOC_000908	GGCAATGACGAAGCAGCAT	GGGACGAGGTGAAATGCTGT	440	-	Unchanged
10	gpd	GACTGCCCGCATTGAGAAG	AGATGGAGGAGTTGGTGTTG	149	an internal control for RT-PCR analysis
Primers for gene deletion and complementation analysis
	Gene	Primer Name	Sequence (5’- 3’)	Notes
	LncRNA1	LncRNA1-5F	CGGGATCCGTGGTGTAGGCATCG, BamHI	For construction of gene disruption vector
		LncRNA1-5R	CGGGATCCAGCCCATTGGATTT, BamHI
		LncRNA1-3F	GCTCTAGAGAAAAGAAGATTGAAAGGACG, XbaI
		LncRNA1-3R	GCTCTAGA TGAAGGTGACGGGAGCAG, XbaI
		LncRNA1-upF(P5)	AGAGCCGTTGCTGAAT	PCR identification of LncRNA1 deletion transformants
		LncRNA1-upR(P6)	AGACAGGAACGAGGACA
		LncRNA1-dnF(P7)	GCTCTACACCCACCTGC
		LncRNA1-dnR(P8)	GTGTCGTCCGAGCAGTC
		LncRNA1CP-5F	AAACTAGTGAGCCGTTGCTGAAT, SpeI	For gene complementation
		LncRNA1CP-3R	GGACTAGTGCGACTGGTCCGTTT , SpeI
		LncRNA1-F(P1)	TAACAAAACCGCTCCT	Genomic PCR and RT-PCR analysis
		LncRNA1-R(P2)	CGTTCCTCCCACCTAC
	bar	bar-F(P3)	TCGTCAACCACTACATCGAGAC	Genomic PCR analysis
		bar-R(P4)	GAAGTCCAGCTGCCAGAAAC
	ben	ben-F	GGTAACTCCACCGCCATCCA	Genomic PCR analysis
		ben-R	GCAGGGTATTGCCTTTGGACTT
	gpd	gpd-F	GACTGCCCGCATTGAGAAG	RT-PCR analysis
		gpd-R	AGATGGAGGAGTTGGTGTTG
