# Supplementary material for: Genome-Wide Identification and Functional Prediction of Long Non-coding RNAs Involved in the Heat Stress Response in Metarhizium robertsii
Source: Front Microbiol. 2019 Oct 9;10:2336. doi: 10.3389/fmicb.2019.02336 (PMC6794563; doi:10.3389/fmicb.2019.02336)
Supplement: Supplementary file 1 [file Data_Sheet_1.zip › Data Sheet 1/Supplementary Materials/Table S2.xls]

## Sheet: Table S2
Table S2. Mapping results for the RNA-seq data
Sample	Total Clean Base (after filter)	Total Mapping Ratio	Uniquely Mapping Ratio
CK1	5605046400	0.7772	0.7751
CK2	4963937700	0.7964	0.7947
CK3	4528962000	0.7828	0.7804
Heat1	4569195000	0.7304	0.7281
Heat2	5215598400	0.7362	0.7337
Heat3	3671156400	0.7315	0.73
