# Supplementary material for: Genome-Wide Identification and Functional Prediction of Long Non-coding RNAs Involved in the Heat Stress Response in Metarhizium robertsii
Source: Front Microbiol. 2019 Oct 9;10:2336. doi: 10.3389/fmicb.2019.02336 (PMC6794563; doi:10.3389/fmicb.2019.02336)
Supplement: Supplementary file 1 [file Data_Sheet_1.zip › Data Sheet 1/Supplementary Materials/Table S3.xls]

## Sheet: Table S3
Table S3. All lncRNA candidates detected in Metarhizium robertsii
Gene_ID	tran_num	tran_ID	tran_exon_num	tran_length	tran_start	tran_end	exon_len	chain	chr	CPC_judge	CPC_score(0)	txCdsPredict_judge	txCdsPredict_score(500)	CNCI_judge	CNCI_score(0)	pfam_judge	Final_judge	Sequence
LXLOC_000054	1	LTCONS_00000064	1	758	307990	308747	758,	+	NW_011942149.1	noncoding	-1.29355	noncoding	392	noncoding	-0.028672	noncoding	clear_noncoding	CATTGTTTGAACAAGTCGGTCGAACCCATCCCGATGGGCCCCATGGTTCGTTCCCCGGCTAGGAGAAGCCAAATGTCTCTGGACCACGTTCTAATGAGAAATGTCACCGTGTTTAGCGCCTGCGATAGTCCCGGTTCCAAGCGGGGGCCAGCGCACCAAGGTCTTCTGCTGTGGCCGTCGATCCTCTGGGGTAAGGCTATTGTCATGGGAGACACAATAGGTTGATGGAAAGGATCGGGCAAAGCAGCCCTGCTGATCGCTTCTTGTCTCGAGGTGAAACGCGCCTGTCAGGTCCACGACCGATATTTCTGGGCCAAAgttgctggcgctgcatgTCTCGGGTGCCATTGTTTGAGAAGGCTCAGTCTTGTTGTGCATGGTGCTATTGTAATGTGAGCA…
LXLOC_000066	1	LTCONS_00000080	1	3124	391703	394826	3124,	+	NW_011942149.1	noncoding	-1.29985	noncoding	220	noncoding	-0.0311296	noncoding	clear_noncoding	tTACAACTTTGAGCATCGCTGCaggacaaaagaaaagacggTGCTCTACCGGACTCAGATGAGCACCACACGCTGCGAACCACTGATCGACCGATCTATCACCCATGTCCCAGGCAAATATCTAATCCACATACTTTTGCTTTTCCACTCTATCGAACTTTGTCGATCCACAAGTTAGGCACGCGGACAAGACCCGACTACAGGAGCAAAATTCCATGTCGGAACATGGGAATTCGTCCCCATGGACTTCTGCAGGTATGGGGAATTGTCAGGTCCCTGGCCAAGCGCTAAGCTAAACTATGATCAACAATAAATGATCTGACGATGTACCCGGCTCAGCTGAGGCACTCACGCCCTGAGCCATGGCCGCCCTCCGTCACCACCGGAAATATGACAGGT…
LXLOC_000082	1	LTCONS_00000102	3	709	501431	502256	171,147,391,	+	NW_011942149.1	noncoding	-0.813304	noncoding	473	noncoding	-0.0200704	noncoding	clear_noncoding	GTCAAGCTCAGAATACGACGCACCACATCAAATCCGCTTGTCAAGACATACTCCACGACTTTTTAGTTTTCTTTCCAATTCCTAGTCAAAATGCTCCCCCGTCTATTCTCCATCTCTGCCATTGCCTGGGGTGTCCTTGGGTGCGCCGCGGCGGTGCTGCCAATCGAAGAGGTTTCAAAATGTAGTCCAGTGTGCTGCGACCACATCGGCAATGTACCTTTCAAGAGCTTGAACCCAGTTTGCTTCAATCCCAACAACTGGGACGGCCTTGCCTGCGGTTTCGGTCAAACTCGTGCCTGCTGCATGAAAGTAGGCTCATCCAAAGGAAACAAGACCGTGGGCGGCAGGTGCAAGAAAATATAGGGAAAATAGTACCAACCAGTGAGGCGTCGCAGCATA…
LXLOC_000089	1	LTCONS_00000109	1	1748	547810	549557	1748,	+	NW_011942149.1	noncoding	-1.07812	noncoding	298.5	noncoding	-0.008192	noncoding	clear_noncoding	GGGTATCTTGGTGTGTGTTGAAGACCCAATTCAAATCAGTGAGTTTGATTGGATTGACAAAGGCGGTAGAGTGAAGAGAGGATGTAGAGAGGGATGTAgagaggatgaagaatgGAATGAGAATGAGGATGAGAAAGATGAGAGCAAAATGTGAGAGGTAGATAAATAAACCAAAGTGGGATGCTTCGATGAGCTTCCACTCTGTTCCAAGGCTTTCGCGGGAGCCCACTCGAACCTTGCAGGGGGTGCCAGAATGCCGCAGCACCTTCGCGCGCAATCGTGCGCTTTGTGCCCAATCACGTCGGGCCACAGTGGGGGGAGGGGCAGCTGTTGGTTGCGTCTAGCGCTTTCTAGCCTGCTCCAGTGCtggaaacagaaaaaaaaaattgtgttgagctt…
LXLOC_000102	1	LTCONS_00000129	1	301	646269	646569	301,	+	NW_011942149.1	noncoding	-0.837948	noncoding	233	noncoding	-0.077824	noncoding	clear_noncoding	ATGGACAGAAACAGGCAATCTATTCTCAAGTAGTTGTATATATACCCCTGCCTCGACCGGACCATGTCCAGAGAATATTTTGTTCATTTTCATTACAAACAATTTTAAGTCCCCAGCTGCCAGTTTAAACTCGATTTTGGTTTCATTCGGTTACTCTCTTAttttctttaaaaaaaaaaaatccctTGAGGCCATTCTCGGGGACCGCAGCCAAAAGTACCATGGAGTTGCCAAAGCCACATTCCCGATGCAGGATATTGAGCAGTCGGTTCCTGTCGTAGCAATCAAAGGCAAAATTTAC
LXLOC_000108	1	LTCONS_00000137	3	716	692224	693063	158,170,388,	+	NW_011942149.1	coding	0.107598	noncoding	305	noncoding	-0.0352256	noncoding	clear_noncoding	TCGGCAACCTCTGAATCACCACCCAAAGAACGACAATTTTGTCAATTGCTTCACACCACGTCCGCTTCTATACAGACCAATCTCCTCTCTTCAAGATGCGTACCACCGCCGCCCTCCGAATGTTCCGCCCCACGGCCCGCATGATGCGACCGGTTCCCAAGGAAGACCAGGCCGGTACGTGCCGAACGACTCCGTTCTAGCTGACTGGAAGCTCTTTGAACGAATCTTCGTCATGATGCTCCGCAGCATGCTAATTGATTCCAAGGCCACACCGTCTCCCAACGGCTGCGCAAGCTCAAGCAGATTCCCGCTGAGTTAATTCCTCTCGCCGCCGTTGTTGGTTtcgccatctttgctgcTGGTTACTCTAGTGTTCGAAAATTCATGGTCGACAAGAAC…
LXLOC_000113	1	LTCONS_00000148	1	1268	728600	729867	1268,	+	NW_011942149.1	noncoding	-1.31422	noncoding	287	noncoding	-0.03072	noncoding	clear_noncoding	CCCTGCGATAGCGACTAAATGGTTCACAGCGTACAAAGAATCCTAAACGGCTTATCCCACGCAAGTATGGGCATTTTCAGCCATCTTTTTGACCACAAGCAGTAACTCCTCGGGCCCGAATCTGGCTCAGCTCGACCAAGCGCGACAACTCGACGAATGGAAGCATCGCACCACTCGCAAAGTACTACTACGACGGCCAAGCGCTGACAGACTAGACGCGCTCACCGCTACGCCGAGAACGCGGCAGGCTAACTATTCAATTAACGCTAACAATGTTCAAACCTGGAAAAGCCACTGCTAGGTCTGTCTTACGGACTCGGTCAGGATATGCTGCGTGGCGTCGTGGTCGGAGACAATAatttgctgctgctcaactCTCAAATGTAGCCTCGCCGAGTC…
LXLOC_000116	1	LTCONS_00000153	1	3263	748559	751821	3263,	+	NW_011942149.1	noncoding	-1.2611	noncoding	359	noncoding	-0.0557056	noncoding	clear_noncoding	AGCACCGTTCAGTCTTCCCTGCTTCCGGGGTTGACAGAACAGGCACACTTCGATGGGGATAACTGGATTACCAGAAGCGCTGACAAAGCTTGAGGCTGACCGTCGCCGtgcccatggccatccacatgccgccatcaccgccctGCACCTCTATCACAGTCTGGGGCAGAATAAATTAACCCACCGAGAAGTATACACCAATATATTATgatatactccgtattttaCCATGGAACGTGATAGCCAGGCACCTGATCTGGCTGAATACTTTGTACCTCCCACTGTATGTACGCAGATAGTAATGCCCCGTAACCGGTACCTAGCCATTCGTGCACGAAACCACCAGATGTCAAGCCACACTGCCGGCCTCTTTCGCGTGCGAGATACATACGCACGTTG…
LXLOC_000124	1	LTCONS_00000167	2	5135	821945	827207	1411,3724,	+	NW_011942149.1	noncoding	-1.34976	noncoding	339	noncoding	-0.0364544	noncoding	clear_noncoding	GTGCCCGCTGGTTGGGTCGCGTTCCTTCCCGTTCCAACATCTCAAGCTTCCACATGGTATTCTCGGGCAGCTGATCCTCGCATGCTGTTGCCAGGCCCCCTCCCTCCTTAGCGTCAATCTTCTGTTTGCATCTGGGGCTGGCGCTGAACTCCTGGGGCAAAACCAGCGACCAGTAGCTCGTTGGACAGCGCAAGGCCACGAAGTCATGCATGCCAGCACCAATGCTTCGATGCCGTACGTTTTTACTTGTGTCTTACGAGGCCTATCATCCATTTCATTCACCTGACAGGGACacgggcaaagaagaagaaaaaactCCCGGCCGTGGAAAAAGGGGTGCGTGGCAGACGTTACATGGACTCGCCTTCCTCACAACGATCAGAGACGACGGCGTGACAT…
LXLOC_000128	1	LTCONS_00000173	1	2811	849407	852217	2811,	+	NW_011942149.1	noncoding	-1.35919	noncoding	369.5	noncoding	-0.018432	noncoding	clear_noncoding	CTGTAGAGTAGTGGAGGACTCAAGCCGCAATCTGAAAATCGATGCTTGTACTCGGTAGAAGATTCGTAACAGTAGTGATTACTGCTGTAGAAGGGGGAGTTGTGGAAGGGGACTTGACATTGAAATAAGACAAGGAGCGTGACGATAGGTAAGCGTCAAGTGTGACGATGGATACGGAGTGGCTAGGAGGGGGGACAGGGTCGGAAACAAGCCACGCCGATTTGAGTCAAAAATcagaccaagaagaagaggctctTCATACTCGACCTGCCTGTTCCTTGTTCTCCAATTCCAGTCGGACCCAGATTCTGGCCTTGCAGCATGCAGCGTGCAACGTGGAGCAAGGCAGGGCTGAGCGAGCACTTTGTCGTCACGTGTAGGCGTAACTCGACTTTGCCT…
LXLOC_000132	1	LTCONS_00000177	1	379	871192	871570	379,	+	NW_011942149.1	noncoding	-1.18207	noncoding	263	noncoding	-0.0004096	noncoding	clear_noncoding	TGTAGATGTGGTTTCACAGGGTTAGCCAACTGCTCGAGGATAGCTAGCAAGAAATGAAGGCACAAACACAGAATGACGAGAAGAAACAGGGAAGAGTCTTTCTTATATGGGCAAAGGACATGCTAGAATGCATTTAGCACGGTCCCCTGTTACCAGAGAACTTTGAAGTTGATGCTTATTTGCTGCCCCATCACTGACTAGTGTCCGACTGCCGCTATTGGTGTTGGTTTCGACCCTATGTATGCTGTACTACGATACAACTCGCACCGAcaaagtttttttttttagcgTGAATCATGTGTTGCCCTGTCCCCTGTGTTgatatactccgtattggaTGGATTGCAACATGGCTTCGCAAGGTTTTAGGAGTTAGGCG
LXLOC_000138	1	LTCONS_00000185	2	1600	889012	890665	708,892,	+	NW_011942149.1	coding	0.514426	noncoding	332	noncoding	-0.0147456	noncoding	clear_noncoding	CACACTCTCCGTCACACTCTGCCTCCTCGCCACGCGCTCAGTATGGCGATGCTGCAAGCACCGAGCAAGTATGTCACTTTGGTATCAGGCGACGGCTTCGAGTTTGTCGTCCTGCGCGAGGCTGCCATGGTGAGCCCTATCATCAAGGGCATGTTGGATGTGCGAAGTGCGTGAATGCCATGGCTTTACTGCATATTCCCAAGACATGTCGGTTCGATTCAGCTCACACCAGGTGCAGGCCAGTTCGCtgaggccaaggatgcaCGCTGTGTTTTTCAAGAGATGAGGTAAGCTTTTGGCAGCCGGATTGAGTAGTGCATGATGCTTCATCTGTGTGTGTGCCTTGGCCAGTAGGATGAAGACAGAGCAATCACGATGCAACACCACGTTCATCCGTCC…
LXLOC_000165	1	LTCONS_00000221	1	1157	1082067	1083223	1157,	+	NW_011942149.1	noncoding	-1.50586	noncoding	284	noncoding	-0.0745472	noncoding	clear_noncoding	CAGGTCAATAAGTGAGGCCTCCGGGACAGATTATTCCGGTGAAGAATCGGGAACCGCTCGGTGTGTTGTCCGCGCTACCAAGACAAAGGTTGGAGTTGCAGCTTGCTATAGACGCCGCACGAAGGGCAATTCGACAGCGCAACTGGTCCCTCCAATGGGTGTCAGTAGGACGGCCGCATCTGTGCAAAGCTCAACGACAGAAGTCACGACGATATTGCTGCGTATTGCTCAACAGTGATTGAACAAATTAGGCAGAAATAAGGCCGGTCAGCAATCCGTCAATGATCAgccatctgcagcggcgccctacctaggtacttgacaCTGCCCGCTTACGTGCTGTTGAAGAAATATGCCTCGCCCAACAAACTCGTTCTCATGCAGGCGCCACGCTGTGTC…
LXLOC_000167	1	LTCONS_00000225	1	2036	1105897	1107932	2036,	+	NW_011942149.1	noncoding	-1.2442	noncoding	212	noncoding	-0.004096	noncoding	clear_noncoding	GATACCATGTCTCTTTGAGTTGCGGCGCTGACGACACTTGGCAGATACGTGTCCTGCTCTTCACTGGAGCACACTTGCTTGGTAACTTGGTTTCCCGGGCGTACGTGGCCCGACATAGAGCGAGTGTTGCGAGATTGATAGACGTTGCGTACCGCCGGTGCATACGTTGCGCTGCTGAGAAAACGTTTCCGCGGTGTAGTGGTCCCTGACGGGTTTAATGAACAGAAATACCGAAGACGGAGAAAAGCCATACTGGTTACGAGACGCGGATTGGATCCGGCGTTGATATGGAAACGAGGAACAGCAGGACGCTAGTAGCGATTATAGGAAACTCATGAGGCGAGCATAATGAATCATGCAAAGGGAGAGTAAAGGAAGGGAATAGAATCATGACATGTG…
LXLOC_000176	1	LTCONS_00000238	1	502	1157587	1158088	502,	+	NW_011942149.1	noncoding	-1.2027	noncoding	210.5	noncoding	-0.036864	noncoding	clear_noncoding	AAAATTCGGACCCCAAAAAATTATTCATTAATGTGATATTTGAATGAGAGCAAGAAAGCCAGCCCCTTaagaaccagaccagatTGCCGGGGGGTATCATGAAAACCGCCACAGGCGGGCCGTAGTTCTGGGCCTACATGAGTAACCCGTAATCGTCCTCGGACCTGTTTTATACCGAATTTTCTTTCCATCTATAAAAAACACGTTGCAAATCAGATTTCATGCCTAACCTGCTCACTCCATCGTCGGCACTACAAGACGGAACACATAAACCATATGCCTCATTAACCCTCGGCCAACAACCCCAAGATAACTCATCTCCAGTCCACTTGGCAAACTTTGTGATTTAAGATCAACTCGGGAACGTGTACCTTGTACCTGTGCCGATGAAGATTGAGA…
LXLOC_000191	1	LTCONS_00000259	1	1622	1293861	1295482	1622,	+	NW_011942149.1	noncoding	-1.36311	coding	608	noncoding	-0.0217088	noncoding	clear_noncoding	cgtacatcacAAAGACTGACATGGTACCAagtaaaagaagaagaaaaaaaaccgGATAAGGTGACAGTCACTTAAGTATCCGTTGGCCTGCGAAAGATAACtcaagtatggagtacggaggTCCGAGTGCGCCGTGCCTTGGTATCATACttatgtacttaagtacatatGCACATGTGTGGGTACCAGTCAGGATTTCACGATTTCATGGCTCTTGCCGAACCAGGTGGCGGATTTCGTGGATGGGCACTTTCCCTTTCCATCATGACGCCCAACGCCCAGCGCCCAACACAATCACTGCAAGACCGAGGATGGAGCACAATAGAGTCCGCATGTCCTGTCTGGTCAGGTACAATCCACACGTGTTGCAGCTGTCAAATACCAGTCCCTGGACCTTGC…
LXLOC_000207	1	LTCONS_00000280	1	966	1384804	1385769	966,	+	NW_011942149.1	noncoding	-1.33701	noncoding	239	coding	0.101	noncoding	clear_noncoding	CCCAGCCTTTGTGGGCGACACTGAGTCCTTTCCTTTGCAACTCTTGCGGAAggcttccagatgtcccttGCCTTGGTCCACGGGTCTGAGTTGACTCTGTATAttgacatgtacatgggAAAACGGGAGAAATTAATGTATTGGGGAGTCGTGGCTTCACATTTACGATAAAGGGACAACTCACAGAGGCTGATTGGCAGCCAGGGCTCTGCATGTTATTCTCCACAGTAAGCAGACTCCCCGACAATTTGTCCAATTATGAGATGGCGCTAAGCATTATCAACGGCACGGAACGTCCCGAGAGCATGTGCATATCTGAAAGCAGACCGTGGCCTGGTTTGCAAGGAAGGCACGCGGTTTAAGCTCCCGATGCTCAAGCAAAGTTCTCGGAGCAAAGTC…
LXLOC_000218	1	LTCONS_00000294	2	281	1454800	1455149	135,146,	+	NW_011942149.1	noncoding	-0.324451	noncoding	224	noncoding	-0.0004096	noncoding	clear_noncoding	ATCATTTTTGAGGTGCTTTTCCGCCCGCAGCGGCTTGAGCGGAGGCTTGGATTTGAATGATTtccgccttcttcttctcaagcTCGTCCTGAGTCTCCTTGATCTGTGTCTCCAGCCTCGTTCTAGAATTTCCAGTCTAGACGCCCTTTAACGGTGCTCTCTGCCTCAACCTTGTCTTGTTTCAGAAGCACAGGACCCATGAGCTTATAGATGGTTTCATCCTCCCCCAGCTTTTCAAACTCCTATGTCCTGCGTTAGATACCCGGCCGATTTCGATTGGG
LXLOC_000236	1	LTCONS_00000320	1	3175	1550000	1553174	3175,	+	NW_011942149.1	noncoding	-1.26034	noncoding	208	noncoding	-0.049152	noncoding	clear_noncoding	CTGGCACTGGCCCATGAGTGGCCCAAACCTGGCCGTCATACCGGTGCTACAGTGCGACGCGTTGGACGCACGGGTGAATAAAAATTCCGTTCAGCCAATCCACATGAGCCATTTGGATTAAAATGAAAAAAACATTCTACTCGGGTACTCCGTGTCTTGGTTGTTGAAATGACTCCCCAGCCAGCCGCAACGAGGCGTTCAATAGCCAAGACCTGAGAGTCCCATAACGTGCTACGAGGCTAGCAACCTATtgtgttgtatgtatgccCCATTCTGCTCCTATGTAATCCCTTTCTTTAGGCTGAATAGATGGCAGCGATCGCGGAAAACACCGTATACACATGTACAAAGCATGGCAATCGACAGTTAGCTCAGGGCCGCGAATAGTCGCAAACGGTC…
LXLOC_000240	1	LTCONS_00000324	3	1007	1586047	1587200	571,260,176,	+	NW_011942149.1	noncoding	-1.33037	noncoding	272	coding	0.077	noncoding	clear_noncoding	AACTTACTCACACCTCCCTCACAATGCTCTCATCCACCCACGCCACACAGGACAATTGTCAGCAGGCTGTGACAGATTTCTTGATTCGAGAATAATTATGCACAGTTCGACGCCCTGGTTGCGCTGTCGTCCGACTTGCCGCTGGCCAACACCCAGGCCAGTCAGAGTCGGCATCGCCACCATTTTCATTTGACGCCTGGCATTTTGATCGTGACTCATGGCGCCAACACGTCCCGcagccgtcgccggcatcaaCCAAGGCATTATGTGTCCGTCGTTGGTTGTTACTTACTGACTGGGCCATGCTCGCGCCTTTCATCATAACAATGGCGTCTTTAGTAGTACTAATGCCATGTCTCGTCTGTATGCCCGTGGACCTGGATGATTCGGGTGGGTGCC…
LXLOC_000272	1	LTCONS_00000377	1	1021	1778541	1779561	1021,	+	NW_011942149.1	noncoding	-1.2514	noncoding	318	noncoding	-0.0405504	noncoding	clear_noncoding	GTTTGTCATCTATGGGATGGGTGAATGCGGAATGAATGGGGATGGCTGGGGAAGGGGAGCCTCGAGATATACGTTTTACACAAACGGGAAGTCGCGAACATGCCTGAAAGATGGACACCTCCTTCTCACATGGACATGAAAGCAGCAAGGACCCCATAGTTCGTACTCTGTTCCCGTCTGgcaaaaaaaggcaagaacCTTTCACACCTTGGCTCCCGAGAAAAAAACACCGGCCAACCCTAGTAACAAACACCAAAGCCACTCAAACGGACAACcgccgcgtcgtcgtccttgtcggcctTTTTCGTCTGTCGCGGTGAGTCGACCGGGGGTGTGGCGTGAGGAATTCAGACCACGCTCCGGGGCATTGGCGTGGGCGTCGggtggacatggacggcg…
LXLOC_000273	1	LTCONS_00000378	1	2014	1779888	1781901	2014,	+	NW_011942149.1	noncoding	-1.19678	noncoding	324	noncoding	-0.0569344	noncoding	clear_noncoding	CCCGAACACACCCGCGGCAGACGTGCAACTACAGACTGGTCCCTTCTGCGCGTGAAACTGCAAAGAGAAGGTCGAGATGACGAGCAAGAATCATCCAAGCAGATGGCGATGAAAATGCCTCTGAGAGAATCAGGCGCATTGCTAGCACAGGCCGAACCTGACAAACTTGCTTGTGGGCGGGACCGTCTTGGAACAACGACTTTCACTTGCTCCAtactgtccttggcattCATGAAGAGTCATCATCCCTAAAAttgtctgccttggccagccactactccgtacacttGAATCGCCTCCGATACCCTCAGTCCAGGGTAATACTAACCTTGTGGTTGTCCCCTCGCAGTTTCTGCCTAGCAGCCTGGGTCTACATACACGGAGCAACCGAGCGTGACG…
LXLOC_000274	1	LTCONS_00000379	1	247	1789082	1789328	247,	+	NW_011942149.1	noncoding	-1.42704	noncoding	216.5	noncoding	-0.02048	noncoding	clear_noncoding	TGATGATTGTGGAGTAGGCAAGGCTTTTGGGTGACAGACAACAGAATACAAAAAGTAACAAAGCCCTCTAGGGCAAAAAACAAACAGGGAGCGAGTATGGGACTTTTAAATGTCCACTAAGCACCTATCACAACACGACAACTGCTACACAGCGAGGAGAATGATGAACCGCATGAGCAACAATGTTGAATCGACTCGAAGGAATGGAGCAAACAGGCTTGGGACTGCCAAAGGCAGGATTGCGGTT
LXLOC_000278	1	LTCONS_00000383	2	1831	1816409	1818295	404,1427,	+	NW_011942149.1	noncoding	-1.33038	noncoding	320	coding	0.112	noncoding	clear_noncoding	ATTATGTTGATTGCTTGTTTGTGCAACATTGCCGACACTCGAAAGCAGGTGCAGAAACATGTGAGACTCTTAAGTACGGAGTCTGTCGCGTTTCTCATGAGatgatgctgcggcggctaCGACGTAGACATGGCGTTGCCATCAAGCCGTCCACACAATCACGGTGATTGCCATGGGAGGATCTGTTCAACTCTGGGAATGTCTACACCCGTGCGGGCCTACACTGTTGGTCAATTAGCTCAAAACAAGACGAATTCAGCTGAGTCGCTGGTGACCAGCTTCTGCCGACTTGGTCCAGTTGGCCGCCACCAGTTCACAAGGGTCGCGCAAGCCCAGGAACACATGTACAGGGAAGAGGGGTCATGCTTTTGTTGATGGTGCGGGTATGAAGTATGGGCG…
LXLOC_000286	1	LTCONS_00000396	4	2804	1857252	1860323	1215,801,208,580,	+	NW_011942149.1	noncoding	-1.17976	noncoding	221	noncoding	-0.0659456	noncoding	clear_noncoding	GGACATGGGGTCCGTCGTGCCATGAGCTGGGTGATGATGGGATGGGAAGAGTAAACCCGGTATCTCCAAATCGACGAGTTTTGTAAGACGAAGGGGTAGTATTTTGTGAGAAACCAAGAAAGCTACGGCCCATTCTTTTCCCTAGCCTCTTCAACACGACGGGGTCTGTTTCCATATGTAAATTGGTTTCCTTTCTTCAAGGTTCCGgcggcttttttttttttttaagaaaaAAGGAACCCGGGGTGGGTTGGAGGAATTAACCTGCAAGGAGGTCATGTTGGGATGTAACCTCATTTAGCCGCATTTGACCACGGGCCGTGTTTTTTCGTCCTAGCCTGCATGCTTGACTGGCCTTAGCCGTTTGACATGTGCTCTAGTGCGGATTGGCGATGGTTT…
LXLOC_000287	1	LTCONS_00000397	2	1572	1865322	1866963	593,979,	+	NW_011942149.1	noncoding	-1.27195	noncoding	271.5	noncoding	-0.047104	noncoding	clear_noncoding	CGTGTAATTGCCATATTGGACTTTCCGCCAACAAGTACGGAACATGCTTTCCTTTTTCCAGCTCGTAGTCCCTCGGTCAGGCTTTTGTGATGACTGATGACAGCCAAGCGGCTTCCCTGTCAGGGATGCATTCACCTTGACCCCTTTCATTATGCCTCACCATTTACGGACAAGAGCGAATAATGTTCAAcgttggccttgccgcctcatttacggagtaccataCGATGCTTGTTTCGGCTTTTCTCTGTGCAGGGGGTCGTTTACTAGTATCATTGACGCTGATGACAGGCATGAGTCGTGTTGTGGGTGGTTACCGGTTTGAGCCACGGCGATGATTATTAGCTTGCGGTAAAAAAAGGCTCTTTTTCTCCACAGAGGGCTTGATTCCTGACTGGA…
LXLOC_000291	1	LTCONS_00000402	1	251	1905222	1905472	251,	+	NW_011942149.1	noncoding	-1.22199	noncoding	305	noncoding	-0.0004096	noncoding	clear_noncoding	AGGCAAGTACACACTTGATACAGAACATGATCCTGAGTCTgactattatatatatacatatacaaCAAGAATTCTCGACCTCATACGAGGTTCGGGAAATGAAGTGGATATATTTCGCTTGTGGCGATTAAAGTAATAGATACTGTAGAAATATAAAACGCGTGCTCGTTTTCCCCTTACCCATATAGTAGTAATTGACACATCAGATACATAAACCTCGGATCAGTCGGGTGTTTTTTTGCATTCCTTAT
LXLOC_000292	1	LTCONS_00000403	1	3504	1917386	1920889	3504,	+	NW_011942149.1	noncoding	-1.09615	noncoding	226	noncoding	-0.0569344	noncoding	clear_noncoding	GGGCGGTGAGAATTTTTGTCTGGGCAGGCGGTAAGCCAGAAGGTGGGGTGGTACTTGGTACTTGGTCTCTCGACTCCTGAACTTTGCCATGGATGAAAGTCGACTTTGAAAAGTGTCCAAAGTCACTCCCAGGAACAATGCAAAAGTGACAGCAGAATACCCAATCTCATTCAAAGCATTCTTCCATATACTCTACAGGAACCGGTCTCATCAAAGACTTGTCGGCTTGCAAAGATCTCACATTATTGTTTTGCACTGGATAATTGACTGATTACCAAATACAGAGACAACACTACCCTGTACGCCATGCTACACCGATTAGGATGATCGACTTTACAGAGGCCGTCATCCATTGGGCATCTGCTTTTATCTACAAGCATCTTGAACCTTGAGAAAAAA…
LXLOC_000313	1	LTCONS_00000428	1	1513	2073566	2075078	1513,	+	NW_011942149.1	noncoding	-1.26984	noncoding	248	coding	0.128	noncoding	clear_noncoding	GGGTGCCATACAATTGTCTATCTAAAGCTGAGGTGGAAAGAAAGGGGAAGGCAGCTCGCTCCCGCGAGCTTGCTTTGAAATTACATGGAACGCATGGACCTGGCAGAGCCGGGTCCAAAGCCTCCGGCGTAGCCCGTCACAAAATGTCACAAATCATACATGTCAGAAGTTTAAAAGGATCGCCAGCCACCTGTTCTATCGAAGATAAATGACATAAATTCCTCTACTAGAGGAGATCGATCGGCTGGGCAATTTTATCCTGGCGGTGCGGAGGAGTTCATCCAGGACACTTCCCATTGCATCTTGGCGGCGAGAGTCCCCAAGTTGATTCGAAATGAGTTGGCCGCTTTATCAAGCGGCAACTCTACTGTATATGCGACAGAGCTCGGAGACCTAGTG…
LXLOC_000314	1	LTCONS_00000429	2	1211	2079032	2080385	146,1065,	+	NW_011942149.1	coding	0.50671	noncoding	246.5	noncoding	-0.004096	noncoding	clear_noncoding	CCTGGATGCCTCTATCTTGCAGCTTTATGACTAAACATCTATATCTATCTACCTGAGCCGTCGGTAGATACATAGACGTAGATAGATTCCTGTCAGAAGTACGGTGTGGATACTGTCACAAAGGCGTCACTGTAAAAACTGAATAGACAACGAGTCGATCCCTGTATCTTCAGCAGGAAGAGATCGCCCTGGTGCTCGGCCCTTCCAGTCTATTAAAATCTGAGCCGCCTCCTTAGTGGTGGTACCAGGTGGACATGGTTTTAACCTGGAAGTCAAGACGGGCAGAGACGTACCTGTTCGCCCTGATAGTTACGTGTTGACTCCCATGGTCTACACCGATCATTCAGGTCACGGTCACGCCAGTGCACCTcacgccatcatcaccggTCAGGAACATCG…
LXLOC_000340	1	LTCONS_00000475	1	371	2292190	2292560	371,	+	NW_011942149.1	noncoding	-1.38161	noncoding	492	noncoding	-0.0425984	noncoding	clear_noncoding	CCATCAGATACCCGGTTTTATATACCAACATGGAAATGGAGCCCCGGAGATGTGTTTGTGCATATTCAAGACATGCAGCACGAAGAAAACGAATAAGCAAACAACCCGATTCCGAGGACGAGAGTCCCATGTATATTTGCGGCACACAGCATGGCAGCAGGTCTGGTGACACGTCGAGGAGGTCCGGGCTGTTCGTGCTTGGACCACGACCAAGAGTATCGTGCAGTGTAACTGTTGTTTCCCAAGATCTGTTTCCTCATCAGTCAAACTCTCTCATCTTTCGTGACTCGAAACTCATATTGCCCGGTCAACCTCAAACGAGTCAGCATGATCAGACGCTCCTCTGCCGTTTGTTAGGCCATAGAAGCTCA
LXLOC_000350	1	LTCONS_00000490	2	1593	2377038	2378720	867,726,	+	NW_011942149.1	noncoding	-1.15992	noncoding	418.5	noncoding	-0.0147456	noncoding	clear_noncoding	ATGGTGACTGAGGGTCTGCGTGTATGtgcggtggtggtgatttATTTAGGTCTTGAAAGCAGCTGATGAAATTGCGTTTGATTGCGTGATAATGACAAGCTCTGGACTCAAGGATGGTGGCAAACAGACGTCTTATATATTTGTGTCCCAAGTCCCCTAGTTCCTTCCGTCTGTCAGGCAGTATACCTTCCTTTTACTTGGCCGTTGGGACGAGCTTTACAACGACAATCTGTTTGACCGCCCCTCATTCCCCCACTTCGTCCCAACACCATGCTACTCCATGCGGGACGCTCCTAGCCACGATCTGTTTCGGCCCTCAAGAGGCACCGTACACCGAGGTTTTTCTTTTACTAATGCCCTCACATAACGGGTTGGCCGTCAGCACAGCTAAACCAGCCT…
LXLOC_000354	1	LTCONS_00000496	1	3295	2404024	2407318	3295,	+	NW_011942149.1	noncoding	-1.23987	noncoding	387.5	noncoding	-0.0200704	noncoding	clear_noncoding	GGAGGGTCGAATGCAGGTCTGTGGGGTACGAGCGGGAGCGTGATAGTAAgggaaggagatggagaggcaAGAGGGTCCGGAGGTCAGCCAAAAGCCGCTTAAGAGcttcttgttgctgctgccctgcGTTGCTCTGGCCCGGTGGTGGTGTACGCGGGTTGCTCCTGCGCTTTTTGATGTTGCGGGCGGGGAGGAGCGGGCAATGAAACTGAAGCCAAAAGAATTTCCCAACGCAACGCTCGGTACCGGGGTGCAATCGTGAATATACTCAAGAGTCCAATAATCGACGTGCCTGCGGCTGGCGGGAAAGACTCCGCCGTCGAGATGTCGGCTGTGGCTACACTGTTCAGTGCCCGGACTCCAGAGTTGAGTATTGATGCAGTGTTCTAGGTAAATACT…
LXLOC_000355	1	LTCONS_00000497	1	354	2407459	2407812	354,	+	NW_011942149.1	noncoding	-1.41953	noncoding	317	noncoding	-0.117965	noncoding	clear_noncoding	GTACCCTGGAATGGTTAGTTTTTTTAACTGTTGTCGTTTTTTGGTGACAATTGAAGCCACGACACTCACTTCTACGCATACTTTTCCAAACCACACTCCCAGAAATGTTCTCCCAGGCGCGGGATAAGCAATAGCTCGCAGTATATAGGGGCAAAAAACAAAGGTGTCTAGATTCTGCATAAACTGCCGTACAAATCCTACACCCCTCTAAGGTCTTCACAGTATCCTGCAAAGGTAATCACAATTGCCATTCGCTACTCCCGGCCACCAATAATATGTTCACACATCGGAAATACGAGAGTACCATATTTCATGCGCCTTTTTGTGGTATCGGATGAAGGCAGTACGCTGTCA
LXLOC_000360	1	LTCONS_00000502	3	5963	2420862	2427008	2765,335,2863,	+	NW_011942149.1	coding	3.42498	noncoding	209	noncoding	-0.12288	noncoding	clear_noncoding	GACTCGACATTCGACCCGCCCGAGAAATTCTCGTCGGCGATTTACTTACACGCCCCCTGCCAACTGGGTTCGTGGTGGAAGCCCAGCCAAACACTTGGGGCTTCTACTCCGTTCACTACAGTATTTATTGCTGGaagtactacggagtactgcaGAGAGACAGGGACAATCTGCGCAATAATCCCAGGAGGCGCAGCGCCCGCTGCCCTGCAACATTGTAGCTCGAACAGTCAGTCTGGTGAACCGTGAGTTCAATGAGTCCCTGGCTCTCTGGTTCTCACAGGCCACGGATTGCATCAATCATGCAGTGTTACAGGGGCACGCCCAAGCTCTGAGCAGGGGACACTGAGACCCGGTCTTGCAAGATTGCATCTAATAAAGTGAACATCAGTTATCGGG…
LXLOC_000384	1	LTCONS_00000540	2	3497	2603700	2607357	1988,1509,	+	NW_011942149.1	noncoding	-0.00833383	noncoding	481	noncoding	-0.0376832	noncoding	clear_noncoding	gtgagaagaagctgaagcgcCCATATGGGAAACAACACCACTGCTCGCCATCTCGCGCGTTCAAACTGCGCCTGTGCCCGATGATTGGCCATTTCtccctcgtcctcgcctcAAACGAGACGATGGGAATGGAAGATGGCAGGGTGCTGCTCCAAGCAGATTCCAAGGAATTGTCGTGTGTGTGCCGTCTGCTGTTGCCGGTACTAATCAAGTCTTCTTGTCACTCTTCCAAAACGAATATCGTATTTAGTCGAGCCGGATATTCAGTCCTTCACCAACAAGCAATGGACCAACATACAGCAAAGGAACAGAATAATAGAACTGCAGAACCAACCAGGCTGCAAGCCTCCCATTTATTTAGGCTGCCTCCGTCTCGGGACAGCCCGGTCTGCTATTTCC…
LXLOC_000388	1	LTCONS_00000544	1	533	2618410	2618942	533,	+	NW_011942149.1	noncoding	-1.33588	noncoding	293.5	noncoding	-0.0110592	noncoding	clear_noncoding	AGTTAAACCAGAATTCCCCACAGCTAATTAGAGAGAGGAAGAGCCGGTAACAACAAGACCGTCTGGTGGGTTAAAGATAAGGCTACTATAAGCCGGGCTGCTGCGCCTACTATATGCTATATTGTGTAGAGCATCCAAATTGCGCGAGGAGATTGATATTGCGGCGGCTGTCAATTATAAAGTGAGGGAGTTGGCAGTGCTCTTGACCCATGTTTTCCCAAGAACAGTCAATTAGCATATTGCAATTGATCCCAAATTGGTGTTTTCTAGCATTAAAGGCTACACAAAGCCCATGAACCGCTGCACAAACCAACTCCAAAAGACGAAAAAAGTCATGTTTTTAAGCGCTTCAACACATCTTCATCGACACGTAACATGCCGCTATCAAATGCCAAACTC…
LXLOC_000390	1	LTCONS_00000547	1	299	2633045	2633343	299,	+	NW_011942149.1	noncoding	-1.08064	noncoding	279.5	noncoding	-0.0004096	noncoding	clear_noncoding	TACGACATTAGACTTTGTGTATTCATGATGAGTCCGCTAATTTTTCTGGATCTTTTCCATCCTTATACACGCAGGTTACATACGCTGCTAATAATACAACATGAGTGAGGTAAATGGCTCCGGTatcccctccccccccttttttttcaactGCAGGATACCCAggcaagatggcaagacaTGGCCGAAATTGAACCCATTccagcttttttttttcacccgcctcttttttcttttggtcttggcggaACCTGGTTCCGCCTTTAGAATTACACGAGCTTGCTTCAATGGGATTGGAT
LXLOC_000391	1	LTCONS_00000548	2	269	2635438	2635761	120,149,	+	NW_011942149.1	coding	0.541148	noncoding	149.5	noncoding	-0.024576	noncoding	clear_noncoding	CCACCTCTTGATAAAAGATTGTACCGTCTCGATATCGAGAGACTGGTTATCCTTCTCGGCGAGACTTTCCCGAAAGAAATTCACTCGATCAACTGGAAGGAcaaaaaaatagaaaatTCGGTTGCtcctttttgcttcttgcaGCGGCAAGCTTCTCTAGTCTCTGGTCACGCACGCCGGCCTTGTGCAGTCGCAGCGAGTCCCTAGACTTTGCATGCAAGGCATTGACTTCACCATTTCGCTTCTTGGCGATGTGCTTGCGCGTCTTT
LXLOC_000400	1	LTCONS_00000559	2	4006	2684893	2688977	2648,1358,	+	NW_011942149.1	coding	1.82347	noncoding	315.5	noncoding	-0.03072	noncoding	clear_noncoding	GCATGCCCAAGAGGGTGCGGTGGCCGGGGACCCTGCCCAAACGCAAAGGACAGGAAAAAAAACCACCGTTGTGGTCGGCTCCCTGACATTCGAAACTTGCTATAACTCATGCAAACCGAAATGGCGGGCTgatagaaaagaaaaaaaccacAGCACCAGATGTCAAGAATGGCACGGAACACGGTTGAGACAccccttttcttcttcacgtGGGCAGTCATGGTCGCTGACGAGTCACGACTTTACGCAGTAAGTCGACGTACTTGTGCCGTGTTCGGCCTTCATCATGTGTCCACTGTCTGTCAAGTGACGTTTAGTGGCGGGAGTGGAAGGAAATGGAACAAATAACAACAGGGACCCCCCATGGCACAGTCCATCGATGCAAAGCACATTGCCGCG…
LXLOC_000411	1	LTCONS_00000580	1	964	2790962	2791925	964,	+	NW_011942149.1	noncoding	-1.184	noncoding	446.5	noncoding	-0.024576	noncoding	clear_noncoding	GGGTTATATGTATGTGTCCTTGCCAAGAGCATATTCAGCCTCACTCTTAGGCACAGCGACGTCAGGATGCCCAACCTCGGGAGTGGCAAACGGGTCTGGAGGGTCGTCCCGGACCAGCCATCCACGCGGGTGGTACGTATTACCATGCATGAACAGACGAACTATTTCGCTTCTCCAAAGTCTCATCTTGTTGGTCATATTGGTGAGAGAGAACAGAGCATGGAGGGTGTGGCGCTTTTCCGGGGTAGAACAGACAATAGGCAGCATTGTTATTTGTTGCTTATTGGTAGCGACATGCAACCCCTGGCTCACATCCTCCTGTTAGTCGCCCCCGACTATTAAACGAACAAGTTGGCTTACATACATCGGAAAATGACATCACATTGAGGCTTCAATGGG…
LXLOC_000415	1	LTCONS_00000584	3	1052	2803849	2805010	770,78,204,	+	NW_011942149.1	coding	0.013905	noncoding	361	noncoding	-0.0233472	noncoding	clear_noncoding	ggtcgatgccgtcgagggGTCGGGAGAGGTTGGAGGGGCAGAGATGGAAGCGGTCGTGGTATGGCCGTACGAGTGACGACGGCGTGTCGTGCGTTGGCCCAGGAAGCTGCGGCAGGCCTGTGGTTCACGGCTCGGGGTCTCTCTGTATCAACAAGGCATCTGAGAAGCCCGACAACTGGCTATGGTGTCGTCTGGTGCAGCCAGCACTCAAGATGCCAGTGCAAGGACAGAGTTGGGGACGATGGTGCGTGAGCCGTGAGCCGTGATCCACTGGCATTAGTTATTAAGTTTACGGCACCAAGTCAACTTGGAagttatgtatgtactctgTAGCTCCAGGCACTGGGGCCAGAAACACATGCACCTTGTTGCGCCCATTGGCCATTGGCGTCCGGACTG…
LXLOC_000417	1	LTCONS_00000586	1	1773	2820520	2822292	1773,	+	NW_011942149.1	noncoding	-1.09363	noncoding	320	noncoding	-0.0028672	noncoding	clear_noncoding	GTCGTCTCGTGGGCGTGGCAGGAACTCACCTCACGCAGCGCAAGCACAGAGCGCCGGGCTAAAAAAAGTTGTAGTTGTGCTCAGTCGGGGGCGACTTTTGCACGAATCTTGGGGTCCTGTGTATAAGTGCGAGCCTTTGCTCGGCTATGGGACGTGTGTCAACTTGGACGAGCTTGGGCCGTTCGTTGGAGGTCTTCTCCCCCGAGAGCCGGAGTTTTCAATATGCAGGTATTCTCGAGCTCTATCtgaagcttggagaagagtAAGGATGGAGTTTTGGCAAGTGGATTCAGAATGCAACATGAATGGACCAGAGTAGCTGGGCATCATGGTGGTGTAATGACCCCGGCAATTGTTGACTTGGTTGCCACGGcaacgccggcggccacTCAGCGGCCA…
LXLOC_000424	1	LTCONS_00000597	2	2514	2867932	2870540	2052,462,	+	NW_011942149.1	noncoding	-0.960177	noncoding	330	noncoding	-0.0458752	noncoding	clear_noncoding	TCCAGGTTCAAACTGAGTGCCGGGATGGTCTGcggatggcaaagtcgatCGAATGTTGGTTCGGTGAAGCGCAAGACACTGGAGGGTACTCGGTATCGGTTGTGAGGTTTAGCAGAAAGCGCGTCAGACGCGTAAATGGGCGCGTAAATGGATGTAGGCCGTCATGGCTTCACTAGTATGTAGTACGtaccagccacagccacaaccacaaccactCGCCACGAGTATCAGCCACAGACATGGACATAATAGCCACTGCCAGCGCTGTCGAGTAGCTGCCAATGtgcaaacattgaatctCTCAAAATACGCCGTCCTCGAGCACAAGTCTGCTCCTCGCCGCAAGCACCTGGTCGCACTGGCCGACACAGCCAGTTTGCCTTTGAACTCTGTGATTCT…
LXLOC_000426	1	LTCONS_00000599	1	620	2882536	2883155	620,	+	NW_011942149.1	noncoding	-1.03593	coding	506	noncoding	-0.0602112	noncoding	clear_noncoding	ccatggcgctTGACGGAGGACTGATGGGATGGCGTTGGGCCGCGTTCACACGGGGGCGGAAGAGACGAGCAGATGATGTCGATGATGCAAAAGTTGATTGCCTACTCGACGGACAGGGGtgcggcgacggccagacGCAGCTTGGGACATGGCACCTGAGCAGGGAAGGCGGGCCAcggccagacatggacaggGCAAGCCGGGGTAACAGCTTTAACAGCTTGAGGGGTGCCACTGGGGCTGGCGCCGCTGAGGAGCGCGCTGTCGGCCCTGCAAGACCCCGCTGGGACGCCAACCACGCGTCTTGACGTCGCGGCACTGGGGGGGCCTCATTCAGACGCCTGAGCCACAAACTCGGTCGTTGCACCGCACAACGCAGTCCAAGTTGACGGACCAGGC…
LXLOC_000430	1	LTCONS_00000603	1	444	2892589	2893032	444,	+	NW_011942149.1	noncoding	-1.28646	noncoding	377	noncoding	-0.012288	noncoding	clear_noncoding	GTTGATGTCTGCCTCTGTTTTGTTCGCCATGGGGGTAATTAGTAAAAGTGCAGATGGGAAAGAAGTCCGATTCTATATCGGCGCCTGGTCTATCGGGGTAACGAATCGCGCCAAGTTCCTTATATATGTGTGCAGCATATGTATCTCGTGTCGATCAAGTTGCGTGGATTCAGAGGCACCACAAAGGTCTCACGTTTGCCACCTTGGTCCCTCGTAAAACGGCtagctggctggctggctaGCAAGGTGTCTCGGCATGAATCAAGTGAGTATGTAGAATGGCAGTGCAGTGCCTTCTTCCCGCCCTTCTCTGTTGTGCGTTGCCAAGTGAGTTTATTTCTGTGTGCAACTCGACTTGTAAGTGATGCGCCACGCGGACGGGCCGCAATGACAAAGGCA…
LXLOC_000466	1	LTCONS_00000672	1	522	3129932	3130453	522,	+	NW_011942149.1	noncoding	-1.20538	noncoding	313	noncoding	-0.049152	noncoding	clear_noncoding	CATGACGAATTTTCCAAGTCTTTGGTGATGATATCGAAGGTAAGGTTTGGGATGCTGATGAAAACCCCAAGTAAACGAGTGATAAACATACACCGGGTGCTTATGTCCACGATCGGGATGTCTGGTGTGCTTTCACTAGATAAGTCTGGGTGAATAAACCCCGAGGCAGAATACGTGGGGGGAAATTTTGCCAATAGTCGAGGCAAAAGTCAAGTTCCACGAGGCCTAACACACACAAGAGAAtcaagcttcttctttttaaTTGGTATGCACTCTTAGTAGCCTTAGAGTGTGCTAGTAGCGATGAGGTCTATTGAACCCCAGACGCCTTTGAATGACGGAGTTGAACCCCCGACCACGATCCCACTTTTGGCAGTGGAGGATGAGGACCGTCAGTAG…
LXLOC_000478	1	LTCONS_00000689	1	774	3199595	3200368	774,	+	NW_011942149.1	noncoding	-1.37282	noncoding	287	noncoding	-0.024576	noncoding	clear_noncoding	taggtaggtactcaGAGATACTCAGCACTAACGGTGATGCCAGGCTTGGTGCGACATCTCGCTGATGTCGGAATCAACCATGGCAAACTAGCCACACTGCCTGACCTGAGGGGTGAGTATTAATCTCTTGCTCCCAGCTGGCCAtccaacgccaaaaaaaaatataaaaatcAGCGACATATCGTCATGACCTGTTAAAGGCTAGCGCATAAATACAGTGGGTACCCTCTGGTGTTGTACCCAAACAACCGCGTCTTCCTAGTGCTCGAGGATACCGAGTTCGAATCTGGCATATCGAGTTTGGTGAAACGCCAGCAGGCAGTCTAGTTCTTTCGACGACCTCGTTTAGGGTAGGGCGACACGGGTAGACCAGGTGTTTCAGACCATGGTGGCGCAATG…
LXLOC_000480	1	LTCONS_00000691	2	297	3203128	3203501	149,148,	+	NW_011942149.1	coding	0.2797	noncoding	254	noncoding	-0.135168	noncoding	clear_noncoding	CAATCCTAGATTGAACCTTGGATACGGTGTCTTTCAACCATTCCCCAGATTGCGACGCAGCAATCGTGCCGTCAAAAAAGGCATGTGCATTGATTGCACAGTAGTCCGACTCGTCACACAGCTCGGGATGGGCTAAAACCGCCCTGAAGATCCTGCGGAGATGCCTCGCCGTTGTTGACTCGCTCGTTTCCAACACTGACTGTGTGCACCATATCCCAGTCACCGTCGACCCCAGAAATTATCTTGTtggcttcatcttcaacagAGGACGGGTTCCATATACCCAAGAAGAGCTTC
LXLOC_000481	1	LTCONS_00000692	1	274	3210442	3210715	274,	+	NW_011942149.1	noncoding	-1.46013	noncoding	150	noncoding	-0.0958464	noncoding	clear_noncoding	GCATGTTGAAGGTAAGGGCCAATTGAGGCAGAGGGGAGAGGGTCTGAGCTAGGTGAAAGCGACTTGGCCGCTCTCCAAGGTCAGTCAAACTCGGAGGCCAGTacgtggaggagaagcagaggacgTGGAGGTGGTTtaagaaaaaagagaagtAAGGGAGAAGGTTGGCCACGAAGGTGGAGAGAGGTGTTTTTGGCCGGGAACAGAAACCAGGCTAGAGCCAGATGTTACCGAGCACAGGCGGCGTGATGTGGAGCCGCAGGGTTGAAGGTGA
LXLOC_000493	1	LTCONS_00000715	1	1897	3297418	3299314	1897,	+	NW_011942149.1	noncoding	-1.20327	noncoding	249.5	noncoding	-0.0311296	noncoding	clear_noncoding	CATGATGGCTTCTCAAGACAAGTCGTGCGAGTTGCTTTGCATTATTCTCCTTTAAGGCTTGGTAGGAAGTCGATATGTGAAGTTCATGGCTAAGCTAGAAGAAACAGACGAGGTGTTGAAAAACGACGtcgacaaagaagaaagtGCCACGGACTCGGACGAGACTTGTAAGTGAATGAGAATGATACAGGGCCAGCCCCGATCAGGAAATCAAGTAGCAAGAAGGGCAGTCCGGTGCACCATGCACAGTTGAAGCCCGGCCAGTTCGAAAAGGCAGCGGCCAAAGGGTAAATAGCCAACGGAGTTGCAAAGACCAGAGGTGAATGAATATAGGGACTCGGAGAAAATAAAAGGGAGGGCgaaggaagaagacaaaacaaaacagTCTTTgggtcgagg…
LXLOC_000496	1	LTCONS_00000719	2	1289	3315098	3316446	61,1228,	+	NW_011942149.1	noncoding	-1.17866	coding	529	noncoding	-0.0356352	noncoding	clear_noncoding	AGCACCACGAAGAGAACTTGCAAGTCGCCGCGCCGGGGAAATCAAGACATTGTGTTTTAGGACCtgacaaaaagaagaggtcAACCAGGCCCCGTCCGTCGACCCGACAGAGGCACTCATGTGGCTGCTGTACGGAACGAGTACTACCAACTGGGGGTTGGGAGATTCTGTGGTATGAGGTAtgcggtacggagtatgtggCAAGTtatgtatgtagtatgtaGTGCAAAGATGGCACTGGCTTTGTGTGGGGCTGTCTGAGCGATCGATCCGACTTAACATTGGAACGTTTTGGCGCAACGCGGTATGGTGAgaatgtctggtgcttgTCCACAAGGGGTGCCTCGAACAGCATCAAGACATCCACGGCAGGAACATAATGGTATTGTTTGTTCTCAA…
LXLOC_000500	1	LTCONS_00000725	1	1067	3333283	3334349	1067,	+	NW_011942149.1	coding	2.00399	noncoding	245	noncoding	-0.100762	noncoding	clear_noncoding	CTGGCGATGTGTTACGTGAACGTTTAGTATTTCATTTGCCTGTCAGACCGTTTACAATCCGTTCAAAGCAAGTCCATGCAAATGCCAATGGGAAAACCTATCCCCGTACCAGGGAATATGAGACTCCGACCCCGTTTTGTGTGTCCACACCAAACATGACATCGCCCTCTCCAGCTCGCATTCCAGATTTGTTATCCCCCACCTTGGCTCTCCCTCAACCCCCCCTCGCCTTCAAAAACTTGTCAAGCTGACGCGGCACAGGCAAAGACAATACGAAGCCAAGACAATGGTCCTCCCTTTTCTTGTTACTGCCGGACTCGTATGATGCCGCACAACGTCAACCAAACAAGAATTCTCAGTCTTCCCGTCCCCGCTAACCGTCGAAATAAAACAAGACTT…
LXLOC_000502	1	LTCONS_00000729	1	7448	3348291	3355738	7448,	+	NW_011942149.1	noncoding	-1.2399	noncoding	395.5	noncoding	-0.0270336	noncoding	clear_noncoding	CGGGAGCAATTGTTCTCAATTTTAACTCGACATTTGAATGTTGGGAGTGCTGCCATGCACTTCATGTACCCCCGGAGCACCCAGAATACGCTCGCCATCCATCCCTTCGAGCAAGCCGCGTTTGgaccttcaatgttccaacGCTGGGTACGGCAAGTCGCACAGTGGCCACTCACTGAGAACGGCCACCTCCCCCCGGTCTGCCACCAGACCGGACTCGACATCCGAGCTGACTTCTGGTACCAGAATGGCTTTTAATAGAACTTACGGAGCAGATTAAGTAGCTGACACCAGACAGAGCCTCCTTCGTGTTTCCATTCGAATGCAacaactacggagtactcgagtacctacctacctacctacctacctagtaggtatCCAAGCAGCTCGGTGTGG…
LXLOC_000511	1	LTCONS_00000748	2	4434	3443329	3447820	3766,668,	+	NW_011942149.1	noncoding	-1.21693	noncoding	340	noncoding	-0.0274432	noncoding	clear_noncoding	CCTCTTTTCCCTACCCCATACTAGAGACATAATCGTTTCGTATAAGGCATAGTTGATAATACCTAAAAGCCAATCGCTGGTGGCCAGGAGTGGCCTTTTACTCGCAACGCCCTTGCCCTGCGATGAGCAAGCCGTCTGGCCCAGCTCGTCAGGTCGTCATCTCAaagggccatggccgtggtCCCTGGTGTCATGGGCAGCAAGTTGTCCTACTTATTCATTGCCCAACAGAAGCCTATTGACCAATATGTGGTAGAAGTGGTGAACTGCTCGGGGAATCACTCTCCCGAGGAGCAGACCAGTAACACCAGTGGGCGAATGACAACCTTGGCCAAGCATCCGTTTCCTCGTTCCTGGTGATGAGTATGTACCACTCGTTGCTGTAGGCTTTTACCAAGC…
LXLOC_000522	1	LTCONS_00000766	2	1041	3565920	3567026	570,471,	+	NW_011942149.1	noncoding	-1.3152	noncoding	380	noncoding	-0.0524288	noncoding	clear_noncoding	GCGCGGTTCTGGGCATGAAGACACTAATCATCTGGCAGGGAGCGGCTCACGATGCAATACAACCCTGCGGCAGCCCCATTCAATTTCTCACTCTCTCCCGTTTGCACGACCTCTTACTCTCCATGGCACCGGCTACTAAACCATTACCTGAGTATTCCACAttgcatgtacaatgttCGGCTTCCATGACCTGACAATTGCGCCCTGGCTGCCGTACGACTGACGAAATCGGCCAGGACACCCTGCAACCGGGGGcagtgtacggagtatgggCATAAGAAACGGCATCTACGTTTCAATGGGGCGACTTCAAACCAAACGCCGCGGCGGAGGTCTCGCATTATTCTGGCGAAACTCCTGAACTGCCACAATGGAGACCAATGCAGGAACGCGGGCAGG…
LXLOC_000525	1	LTCONS_00000769	1	566	3580015	3580580	566,	+	NW_011942149.1	noncoding	-1.46926	noncoding	298	noncoding	-0.0077824	noncoding	clear_noncoding	CCATCTTGAAAGAGATGCCGCCGTATCGGCAGAAAGAATTAAAACGTATGAGCGCCTAGTAATGGAACAACGCCGCCAGTCGAAGTCGGATTGGCGAGTCCCTCGTAGCAGCAATGACTGAAGGGGTTGCCAAGGGTCGAATGAATGATTGGTCGTGTCAGGGGGTCGAAGCCGAATCGTTGAAAAGGCAGATCCAGCAAAACGAAATGATTAAGCATGGAGATATACACTGTTCGACGTTCACGCCTCTCTGTTCTACCCGTAGAGCGTGCAGCAAAACAAATCGTCCGCGTCAAGAAACAAATTGAGTTTGAAATGGTGGTTGAACGAGTGACAGGGTGTCCCAGACCCCAGGCGAAACAGAAGGGATCAGAATCAATCGCCTCGCAGTGGCCCAAC…
LXLOC_000528	1	LTCONS_00000772	3	966	3595878	3597005	505,315,146,	+	NW_011942149.1	noncoding	-0.611009	noncoding	298.5	noncoding	-0.0229376	noncoding	clear_noncoding	CGCACTGATTCAGGGTGCTTGACCTCCGCGTTGCATATTGATGCATTATGGAATTTGAGGAAGGCATAATTGCCTTCCCGGTAATAGTAACACAAGTGATAAAACCCTCTACGCGGTTTCCACATTCCTTCTGCACAGTAGAGATGTAAGATGTCACCCTAGCATGAACCCATCTGACCAGACTCCTACCCTAAGTTGCAGGCTTCACTGCTGGAGCCTGCATGTGGCGAATGGCGATCGAGGCGGCAACCGTTCTGTGAACATTCAAAGCTCTTTCTTGTATTTCGTACTCCAGAAGTCCCAGTCCGTATATCTGTCATTCATCCTTGTAGACACCATTAGTCTGTGTTACCAATCGGGAGACTGAAACTCGAACCTTGCAGGGAGTGAGTGCAGTGA…
LXLOC_000563	1	LTCONS_00000820	3	1397	3843499	3845010	406,848,143,	+	NW_011942149.1	coding	0.391046	noncoding	386	noncoding	-0.038912	noncoding	clear_noncoding	ctcctcgtcaaacGGCAATCAGACGTCCACTCTGCCCATAGCACGCTCCCGCCATCAAGGTACCATGAAGTCGCCGTGGTGTATATCACAATATTCCAAGAGGAACCAGCCGAGCGTTTCCGAATTACGCCCGCCGCCATTTAATCCCGACAAGCTACCCGTCCGAAAGCCGCTTCCCAAAAAATTGCAGGAATTGATGGATaacgatgaggaagacgtgGTAACCGTCGTGCGATTGACCACGACGTAAGACTGCTTTATTCTCCATCTCAAAACAGACACCATCTTTATTTTGCCAGGCTTATCCGTCAAGTTGCAAACTGGAGGGCAAGACAGTCCGCACGTCGTAAATAGCACCAAACCGTCATTCCATCCGAAACCACCAGCTTACTGGTCTCT…
LXLOC_000565	1	LTCONS_00000822	1	587	3875258	3875844	587,	+	NW_011942149.1	noncoding	-1.20549	noncoding	378	noncoding	-0.012288	noncoding	clear_noncoding	gcacttttttttttttcaacagTCCAGCTGGCTGAGGTGAAACTGCTGAAGACGCGGCTTCGGTATGGATGGGACGCGTTCGACATGTCACATACCTCCCGGGGCTGGATCAAGGGAGGGCAGGGAAATCAATATGAAAACAAATGCCACGTACATGTATTCCGTACCAGAACCATACTGATGGAGCTGACAGGTCATATGCGCTCATCTGCTCAGAAGCGAAACAGCGTCATTGAAAGTTTGCCGTCCATGATGGGCTGTAACAGGACGAAAAGATGGTAGGATGCACGCGGGAACGAGGGAGATTTGGCTATCTGTACAAGTTGGTGCCCTGACGGGTTGATATCTCGGCAACCAGACCGTCGACATGACCATGCCGTTGCCTCGTCTCTCGGCAAC…
LXLOC_000584	1	LTCONS_00000851	1	260	3962211	3962470	260,	+	NW_011942149.1	noncoding	-1.23052	noncoding	252	noncoding	-0.0258048	noncoding	clear_noncoding	GTCACAAAGTACACGGAGTAGCATCTTATTATCGTGTTATTCTATCAATAATGTCGTATACGACAGTTCTCTTAAACGAGTAATGGACAACTCCCTATACCAGATGCAAAGTCTGTCTTCAAttcgtcctcctccaccccGTGCCTCAGTCCGAAACGCCATCTGACCAGCCGCTAGTTTATCCTCGGCGAATGCATAATAGAAGAGTAAAAGTACAATGGATTATCATCAacgatggtggtggccatgCAAACGTTTAC
LXLOC_000602	1	LTCONS_00000876	2	5671	4046341	4052067	263,5408,	+	NW_011942149.1	coding	2.23953	noncoding	483.5	noncoding	-0.02048	noncoding	clear_noncoding	GTGGTCGACTTGTCAAGTCTTCCTTTCATCGACTCTTACAACGGCCATCGGGAGGCACAAGGTCGATCTGGTGCCAGAGTCCCGGTATACCAAACCAGGGCGGCCAGTAGCCAGGGTCTTTCCCGAGTCCAGAACACGTCTCCGGCGCGTTTGCCTTGCGTTCCACCATCAGATGCGCATTTCGAAGGACTAGGCCTTTCGTGATGCTTCCGGATTGAGAGCCACGCAGCGAGCATTCTCTGGTCCGCAGAGACACTCGATTGATGCGATACGAACAAGCCGACTAGCAGCTTGCTCCTGGAACTGACTCTTGGGAGCAGGCTGAAGATTTGAGTTCCCAGGTGGCATTCTTGGTCCCGATATATATTGTCGACTCCCCTCAATCTAGTCATTTTGCTC…
LXLOC_000609	1	LTCONS_00000888	1	266	4092596	4092861	266,	+	NW_011942149.1	noncoding	-1.17346	noncoding	232	noncoding	-0.0004096	noncoding	clear_noncoding	gaagaaaagaTTCCCTTTCATGTGCAATTCGTCTCTCTGTTTCGTGTCCTGGTTACATCCAACAGACAAATACAAAAACTGTGTCGCTCAAATATCTACAACAAGATGCCTCCTCATACAACTTTAATAACAAAATACACTACGCTGCCCCCATGTCCAATACCATATTTCTACACGTAACTTCACGTCTCGCGTGACAGGCAGGAAGCCTTTCTGTTTTGGGTATCTTCACTTTTCCACCATGCAAATTACACATTCCTCCTTAG
LXLOC_000621	1	LTCONS_00000909	2	6997	4188650	4195710	414,6583,	+	NW_011942149.1	coding	0.875439	noncoding	385	noncoding	-0.0323584	noncoding	clear_noncoding	CATGCATGCAAGcagtgaaaaaaaaaagcacacAAAAGGCCCTTTGCTAACAAATCATTCTCCTAGGTTCAGACCAATCTTCAGGGCCGCGCGCTTATTCGCGCTCCCGCTGGCTGGTTTCATCAAGCGCCCGCCTGGTCGATATCCTAATATCGGTTGGGCCCTTGTCATGGCCAAAAATATGCCCATACATACATCCcttactgtccttggcctggtacagcctaatactgttttagattttagGCTtacacgatacttgtatcatgcgtttaattttatttgactacagagcgaaacaattGAACATTAATGGAGTGCCTTGAGAGCGATTCTGGTCTGAGCTTAGTTCTTGGCATATTCCAGCAGTAGGAGTGTGGTGCCGAAAACTCCCAAGAC…
LXLOC_000624	1	LTCONS_00000913	1	723	4215512	4216234	723,	+	NW_011942149.1	noncoding	-1.13278	noncoding	364	noncoding	-0.049152	noncoding	clear_noncoding	AGAGGGCCAGGGCTGCAAGGGGAACGGAGCAGTTGTAGTTGTTGTATTGAAAATTCTCACTCGAGATCATTCGTTCATGCACACGCCAGACAAAGCGAAACCGTCAGGTCCACCACCTATCATTCAGTCTGTTTCCCACAGTAGTTCAGGTCTAGCCCTACCGCACCGATCCCGGCCCCTCTTGAAGCCATGGTTCGATATTGTCCAAATAAAAATAAGACTCGTCGCAAGTCCGCCTCTCTATGGGGGAAAGCCTGTGCAAGAAGGAAGGGGCGGCGTATTCATCACATATCCAGTGACAAAGCTTTTGTATAAGCCTCAAATTCGACAGCATTTTTAAGATGAAACGCAATAGTGAAATTGAAATTACCATAGTGTCCAagtttaaaaaaagaagga…
LXLOC_000626	1	LTCONS_00000917	4	1643	4241738	4243671	139,414,614,476,	+	NW_011942149.1	noncoding	-1.42198	noncoding	292	noncoding	-0.0114688	noncoding	clear_noncoding	CCAGATGCTACGCCCTCTCTCTGCCTGAAACAAGCGTTTATTTGGCTTCATACCCTTTTTTTGGTGTGCCGCCTCTATTTAGAAGACGAATAAGTACGGTTTCCTTTCTGAGACTGGATGTTGAATTTggaatacctagAGCACATTTGGAGATATCTACTCCGCACCTCTTACTACTTAGACGACTCAAGCTTATCACTCGCCGTCAGTCGACAACTGAGAAAAGTCAACCTCGAGCGTCGTTCATTCTCCTTTGCGGATAAGTTCGTCACCATATTGCCAAGAAACTACTGCTTACATGTCGCACATAGTACTGCATGAGAGAAGTATTTATGTATCGCATTGTACAACTCCGACCTATCGCTAGTGCGGAAAGGAGGCTTGTCGACATCGTCAGCA…
LXLOC_000627	1	LTCONS_00000918	1	292	4245322	4245613	292,	+	NW_011942149.1	noncoding	-1.28524	noncoding	148	noncoding	-0.057344	noncoding	clear_noncoding	GTCGAGATACGTGTCCGTGTTTGAATGCCTTTAGTTTCGTGAGATTCTATGTAATTCTATCTCTTCCATCTGTTGAAGAATAAATCCAGATCTTATATCGATGAATattccttgtccagcttctcGCTCTGCAATTCCCAGTATTGTCCAAGTTGTCTAATACTCTGGTGCCGCTCAAATGATAACAAAAACTACCGCATATAGGCGTTGCCTATGTGAGGCATTTTTGATACCGCCGCATTTTCGTCGTCAAATCTATGTGATGTGCTTTGCTAACGCATTCTTCACCTAT
LXLOC_000635	1	LTCONS_00000928	1	267	4289830	4290096	267,	+	NW_011942149.1	noncoding	-1.25065	noncoding	226	noncoding	-0.0004096	noncoding	clear_noncoding	AGATATTTGGCTAATGCGGTCCTCTGCCTCGGGATCCGTTTATTCAGATTGTAGTTTATAtataaacaaaaaaacacGGCCCAAAGTCTTGTCACCTCTAGCTAAATGCAGTGCGAGAATGTCCAAGTGCAACTTGTAAATCAAGCCCAAATCAGTGTGCCCTAACTCTCGAATGCTATCCTGAGCCCCTTATATTCCTTGTGCTGAACATGGCTCTCCATCttagatttttttttttgtttttttggttcGCTCACAGGCGTTTAC
LXLOC_000641	1	LTCONS_00000937	2	758	4348842	4349662	409,349,	+	NW_011942149.1	noncoding	-1.10378	noncoding	308.5	noncoding	-0.012288	noncoding	clear_noncoding	CATCCGCAAAGTTCCTTCAAGGTCAGTGCTTCTTCAACTGCTGTTCTATGATAGGCCAGAAGCATACTCGCCGCATGGCACGCATTGGCAGAATAATCCAGCCTGTTCATTCTGGCAACCCTCCCATGATCAGTAACGGTGCAGCAAATGGCACCAACCAAGGCAGCATACGAGGAGACCAACAGTAAATGCCAATTGGCAAGGCAGAGAGGCTCACCGATTGCCCAGTACGCCCGTCGCACTGCAGCCAACATGCAAAGTATCACCCACCAGCTCTCTGTGCTTGGCCTCAAGCCAATCTCTTTTTCTGAACAATGCGGGGAATCGTCTCGGGTACAATAATGACATTATGCAAGCCAATCTTGCCGTCATCCAGACCGCTCAAGCAATATCAAGAAC…
LXLOC_000644	1	LTCONS_00000941	2	3262	4370108	4373419	943,2319,	+	NW_011942149.1	noncoding	-1.13729	noncoding	316	coding	0.233	noncoding	clear_noncoding	CCCATCTCCAACCAAGCATATCAGGATACAAATAAGAGCAGCTTACGTGAAAATATATCGCCAGAGCCAACCTTCTCTTGTGTAAACTAGGATACTTTCCATATGCTCTTTTAAAAAATCCTCAACACCCTCTATCGGACTCAAGAAGAGACTGAATGCTTCCTGAGTTCACCTCTTCCCACTCAGTACCACAGGAAGCGACTCGAGTCGCTCTTTCAATTCGTAACGGCCTACAACTTTGCGACATTATTTTCTTTTATATATTCAATCCATGTGAGCGTTCTATTCCTTTTCCGGTGAAAGATATTTGTAGTAATGAGGTCAAACTTATATTCCCTTCTGAATTTGCGCCAAATCATACTGAGCCAATCCTTTAACCAATACCCCATGTATCAATAC…
LXLOC_000645	1	LTCONS_00000942	1	2600	4374747	4377346	2600,	+	NW_011942149.1	noncoding	-1.10598	coding	737	noncoding	-0.0118784	noncoding	clear_noncoding	GCTGGACAGAGGCAGACTGCTTCGATGGTTGAACAAGTCTAACGATGGTCCAGGTCTGTAATCCTATTGTATTCACCGAGTGTGCAACCCGGCTCGATCAACCTTGCATAATGGACAGCGTGATACTAAGCACGAGTGACGTTGAATGCATAGACGgctggcggccttggtaCGTGGAGTTGACGAACCACGACGGGTTCTGCCGTGCAGCAATGTCAGGCTGTCGTCTCGTCATAAAGCGAATTCGTCGTTTGACTTCGAATTGTTGCTTGCAAATTCCTGCCCTTCCTCCACACGCCCCATCTGACATCCATCCGTCTAGTGTCCATCTCACGGCGCCTGTTTGCCTGTTTGCCTGCTTACCTGCATACCTGCATGCTTGCCGTTTCCTGCTCGCCA…
LXLOC_000655	1	LTCONS_00000958	1	5577	4452080	4457656	5577,	+	NW_011942149.1	noncoding	-1.26596	noncoding	314.5	noncoding	-0.0397312	noncoding	clear_noncoding	GTGTAATTCAAACCGGCAGTGCCAGATCGAGGCATCCCGTTCCCGAAAGGTGTCTGGTCTTCCTGGGTAGTGCGATAGAGGCCGAACAGCGAGGCACAGACCGTCTCGCCGGCACAGCAAACAACTCCCATGcatctgccttggccttggcaaaggagaGAGTGCTGTCTGTCGTATCATTGGGTCTTGTTTTCCGAAACCTTGCCCGGAGACTTCTGCTGCCAGCCAAAGCGGAAATGCATCTACTGTATcaagaaaacaaagcaaTACTGCACAGGACATGGATTACTAGCATACATATTAGCATTAGCCGCTTCCACCAACGCCGTCAACTCATAATTCGTAGAGCTCGGTACCAGGATCATGGGTCTATTCGCCTCAAACCTGATATTACTCGAA…
LXLOC_000658	1	LTCONS_00000963	2	1523	4471033	4472660	1377,146,	+	NW_011942149.1	coding	0.327814	noncoding	446.5	noncoding	-0.0376832	noncoding	clear_noncoding	ccagcaacaaaaaaaaaatactcGGCGCCCTGGGAAAGAGATGGACAGAGACCAGTGCTAAAATTTCCGGCGTCGGGCCTGCTTACGCAGCTTCCAGACGACCAGATGCCACCTACAGGCACAGGCAGTGCTCCGCTACGGAGTGTCCTGACTACCGTCGACATGTACCGCGAGGCTGTCGATAGGCGCCGCTGGTTCCTCCGGAGGTCCTGTTAAAatacaccagaccagacaacACTCGCTTCGTCTGCCCAAGTCCCGCGACACTCACATGTCGTCATGTCCGTCCAAAGGCCCGTTCCAAATACACCTTGTCCCATTGCGGTCTCGTCAGCATTACTATCCCGGGCCACCGGCCGTCTGGTCCAAGTCAGCTTCCATCTGCCTGCAGCCCCCTCA…
LXLOC_000665	1	LTCONS_00000970	1	311	4514524	4514834	311,	+	NW_011942149.1	noncoding	-1.42232	noncoding	211	noncoding	-0.0004096	noncoding	clear_noncoding	GCATCAGATGAAGGCCCTCATCGTATGATAAATGCGCCGTCGGTCTTTGTTTCAGTGGCTTCCGGTTAAGATACTACAGAGTGTCGAACCTGGAACATTAGTCTCCGTTGCGATTCAAACGTCTGGTTGGATGAAAGAACGTCACACGGCGTGATGCCAATTGCGTACATGAGAGAACAGCGTGGAAACCATTGTCGGAGTGACGGCCAACGTGACTGAGGTTGTGTTCAGTCTCTTCATCGTAACTGCAGGCCATTGGTGATGGCAAACATGATGGTTACAAAAATTGGAACCCGaaagccaacattgaa
LXLOC_000677	1	LTCONS_00000983	3	1758	4571558	4573512	326,1225,207,	+	NW_011942149.1	noncoding	-1.29133	noncoding	368	noncoding	-0.0311296	noncoding	clear_noncoding	GTCCCTTTTTGTGTGCCCGTGTCCGCATTCCTCAGGCCCCTAACCAAAGAATGTCTCGCAGTCGTCTTGTGCCGTGTTGGAATCTAGAGAGATATAGCAAGTTGTGCCACAGACCGCCGTCATGGTTGAAACTTGTCCTCGATTACTCGGTATTAACTGATGGCGAATATAGGTCGATAGGATTGGACCCGTACACGAGAACAACACCTGCAACTTGACAGAAAAGCCCACTCGACCcccatgtacggagcaccgtATAGTAAGAATTCGCATTTGGGCCGGATGCGACATCAATCCGCGTCTAGTTGAAAAACCCCTGGTCAGTGGTATACAGCCAGGTTTGCCCGGACCAAGATTGCAAAAGCAATTCAGCAAACTATGTTCCTCAACTCGACGCAG…
LXLOC_000678	1	LTCONS_00000984	1	2454	4573819	4576272	2454,	+	NW_011942149.1	noncoding	-1.27126	noncoding	392	noncoding	-0.0638976	noncoding	clear_noncoding	AATCCATCCTGCTGGAGGGGTCCAATGTCTAGGACGATGAATCCAGGACGGGGTGTGCCTGTCAAAATTCCCAGGATGATCGCCCAAAAGAAACCCTTGAatgggaagaaaaggagtATTCTCGGCACCGCGGAGCCAAGGGTCCATGTCTCAATCGTCGTTtgtctctcttctcttgAGCTCAACCCTGTAAAGGTGCTGCTGCATGTCCAGGGTTCGCTGTTGTCACTCTGACCGTGAACAGTGGACCTGTTGTATTTGACTGGAATGCGGATATGGTCGGGTTGTCTTCACCAACATTTCAACTATGAACGGAAGTTTGGAAGAAGATCTATCGATGATCAGGCTGTTATTTCATCTTGAATGCTTTCATGGCCGGCGCCCATCGCCAATCTCAGA…
LXLOC_000682	1	LTCONS_00000988	2	298	4597539	4598064	149,149,	+	NW_011942149.1	coding	1.56754	noncoding	218	noncoding	-0.0528384	noncoding	clear_noncoding	CGCTGTTGGTCAGGGGGAATGCCTTCCTTGTCTTGAATCTTTGACTTGACATTGTCAATAGTATCGCTGGATTCCACTTCCAATGTGATAGTCTTGCCAGTCAAAGTCTTGACGAAGATTTGCATACCACCACGAAGTCGCAGGACAAGATGTAGAGTGGACTCCTTTTGGATATTATAGTCGGACAGTGTGCGGCCATCTTCAAGCTGTTTGCCAGCGAAAATCAGGCGCTGTTGGTCGGGAGGAATaccctccttgtcctggatCTTGGACTTGACGTTGTCGATGGTGTCGGATG
LXLOC_000684	1	LTCONS_00000991	1	3380	4603963	4607342	3380,	+	NW_011942149.1	noncoding	-1.27837	noncoding	258	noncoding	-0.0360448	noncoding	clear_noncoding	GACCAGATTCGTGACCAGATTCGTGGCCAGATGTGGCCGAATGGCCCAGCCGCCCAATCACGGTGTGGTCCACGCTCCGAAGATTCATGACGACACTGTGTAGCAAACGTACTCGACTTTAAAAAGCGCAGTTGTCCTGACGCGCCCGCGTACATGGATTAGCCAGAGTACTTGCAAATACAGGCACTGGAGGCATCTTGAAAAGTCGATTACCTCTACATGTAAGTACTTTCAATGCTCAGGTACCTAGGAGCCTATGACTGAGTCCCCAGAAATAATTGTGTCAGCATTCTACTCGGGAACGGGGTGCTCGGTAAACATTTCAAGTGGGAGCAGTACGAGACACTGCGACGCATTTACAGTACCGCTCGCTTAGTTCATACTGTACACTATCAATGC…
LXLOC_000689	1	LTCONS_00000999	1	329	4638363	4638691	329,	+	NW_011942149.1	noncoding	-1.43106	noncoding	188.5	noncoding	-0.110592	noncoding	clear_noncoding	ACCAAGCCTTATGAGAAAGGTCGAGGTCACCAGGTTATCATAACTACTACCTTGTTCGATGTACCCTTGATCCAACGCCACGAGTTACATACATTACAGACGGAAGACTATAACTAACATAAGAATTGCAACAAAAAAGACACAATACCGTGGTATATAAAAGTACGCAGATGAAAAGCGGTCTCGCGACGGATCGTATTATCACGCGCATCCTGATTCCGCATCTCACACACCCCTCCGCATCACTCTCTCTCGCGCGCGCGTGTCTCATGATCCGTTAATTGGCGAAATCTTCCCTCCCTTTTCTACATCATCGCATAACATGTTTT
LXLOC_000697	1	LTCONS_00001016	2	266	4723474	4723821	132,134,	+	NW_011942149.1	coding	0.484738	noncoding	184	noncoding	-0.04096	noncoding	clear_noncoding	GGTAGGCATTCGAGGAAGGCTGTCATCCATGCCAGGCTGAACGTTGGGTAGTGTTGGCAGTGTAGCCGCTCGGTCCAGATACGGCACCTTCTCACCATTCTTCTTGGCAAGTTCCAATTCCGCCTTGAACCTTACCCACTCAAACCACCGTCGGCACGAGGGATCCAATGAAACAGGAAAAAGACGTAGAAACACAccgccatcaacaagaacaaagcCGAGAAAACCCAAACGACCAAGGTGAAACACATGCCTGATAAGATGAC
LXLOC_000699	1	LTCONS_00001018	1	285	4728385	4728669	285,	+	NW_011942149.1	noncoding	-1.2202	noncoding	284	noncoding	-0.0004096	noncoding	clear_noncoding	ACTTGTAATGATATAACGCTCATGTTCAAACTGTACAATTTTTGACGTCCATAGGACATGCTAATTCTCGACTGCCAAACAGTGCCCATGGTAAAACATGAAGTCCAGAAATGtgtttgctgccatgacttCAAAAGGCAAATGTTGATCTATACGCCATAATACACCGATTAAAACAAACGCCTGCTCATGCACCAGcaattactccgtaatgcaCATGCCCCAAAATAATGCGCCAGAGAGTATCATTGCTCCTTTTCCATGCGCCCATCCAGCATCTGTTAC
LXLOC_000705	1	LTCONS_00001025	1	1946	4750628	4752573	1946,	+	NW_011942149.1	noncoding	-1.08174	noncoding	377	noncoding	-0.008192	noncoding	clear_noncoding	GCTGGATTCAACAGAGTGAGGGATGCGACAGAGTGGCGGACATCCAGCAGCACATCCAGCAGCACAGTGGCGTTGCGCGGGCCTGTCTGCTTTTCTGTCATCAAGTCGCGCCAGAGGACTTGAGACATTGCTGTACGAGTGCGTGGTCTTGGACCCTGCTTGTAAGGGCATTTGGAGCATTCTTCACCAGGCAGTATGATGATCCACCCGCGTGCTCCGAATGTCGCCCAacgagaagagaagacgagaGAAGACAAGAGGAGAGACGGCATCCATCTGTGAGAGACAAGCCCCTTCCAATTTTGATGGGGCTCTTGCTACTGGTTGCccctgcctgcctgcctgcctgcctaTTTGCACTACTTGATGCAGCATCGCTGCTTGCCGCTTGCCTTGTTG…
LXLOC_000710	1	LTCONS_00001031	1	466	4780326	4780791	466,	+	NW_011942149.1	noncoding	-1.28263	noncoding	205.5	noncoding	-0.0524288	noncoding	clear_noncoding	GTTTGAATATTCGACTACTCTAAAGAGCGTCTAGTCTTTCGCTTCAGATCTATCACGTTTCCCAAGCGGTCTCTATCCTCATGACCGTGAATTTTGGGCATTTTTTGGCAAATCACAGTAAAGCCCGGCCTcgatgcaaaaaaaaaaaaaagatgtgAACATGACAATGACATTGACAAATGAGATTCCGTAAACGCCAAGCAGTGAAAGATGCTTAAGAAAATGTGTGCATGGCTTGTCTTGCAGCCCGAAATGCTCCTCATGCGCAGTATAAAGTGGGCTCTGAGGTATGATGATTAAGAGACATTGACGCAAATCGCCGCCTTTATAAGCTGGCTGTGTCAGACGCAGTGCTCTCCGACCTTGGTCCTCTAGAGCGTGATCCTCCAGAGCATTATG…
LXLOC_000711	1	LTCONS_00001032	1	1461	4786088	4787548	1461,	+	NW_011942149.1	noncoding	-1.20102	noncoding	347.5	noncoding	-0.0663552	noncoding	clear_noncoding	AGCACACTAGGAATGTTTTGGAGGAACCCTACAAGGCCCGTATAGGCTCGACAACTGGGGGGCCATCAGCCGCGGAGCACGTCAACGAGGGCCgggaggggggagggagaAGGACtctagtacggagtacctgcAAACGCAGAAATTCAGACCCAACAGTGACCGAAACCCggagcagccaagcagctcCATGACATGGGACAATTACTTAGCCGAAAAGACACGGACCATTTACTGCTCTTCCATTCGCAGACGAGAAGCCAGGTTGATGGTCAAAGCTATCCCCTAGTCTCCCGAGCCCATGGGGACCCTGAAGCTCGGAACGTGGGGATCCAAGCCGTGGCCCAGTTTGTACGCCCTGAGCTGGGATGTCAATGAGGCAATCTCACCACTGGTCAT…
LXLOC_000722	1	LTCONS_00001050	1	5038	4854051	4859088	5038,	+	NW_011942149.1	noncoding	-1.18793	noncoding	245	noncoding	-0.0618496	noncoding	clear_noncoding	GCCAGGTCAGAGTGGGGCCACCAGAGAAAGAAACTTGGGTACTTGTGGAACTTTAGCTGCCACTCCCAAGATTTGGAACTGGGGATGCCTCCAGAACCCTGGCAACCCTGGCAAGCCGCCGCGGGATGATTGGAGAAGTGGCGGCCCATTGAACGGCAACGGGGCAGTTCCTGTCTCGCTCAGATTTTCCGCGTAGCAAATTTGGCAAATAAGACAAGGTTGCTTGGTGACGGACGAGCCGTGGCAACTGGCAGCACAGAGACGGGGAGGGCTCCAATCGTTACATGGCTCATTCCGAGGTCTTAGCTCTCGGGCTCTGTCAAGGGCGAATTTTCGGTGCCTTTACAACTTCCAGTTAGGTGCCACCCAGCCGACCCCTTTCTTAGGCTCCTACATTCA…
LXLOC_000726	1	LTCONS_00001060	2	7199	4906809	4914071	4347,2852,	+	NW_011942149.1	noncoding	-1.32474	noncoding	407	noncoding	-0.0249856	noncoding	clear_noncoding	ATTGACCCGACTCAAAGCGTCACCGGTGCTCTGCTCGGTACGGAACGCAGCGTCAAGTATCCCATCCGCTATCATCTCAACATCAATTGACGTCGGCATCTCCAgcacagtactccgtacttactCAGTAGTGCGTGGTTTCAAGGTCAATGATGGTCTAGTCAGTGgatacatgtctggtactactccgcacatacatacttaagtacattGTACAATTGTACATAGACATCGACCATGTCCCCCCTGCCGCGTCCCCCGCCTGCCTCTGTAAACACCTTGACCGTGGCACATCACCACGGTGTCTCTCCCGGCAGCCAGTTGACGGTTCAATGTTTATGGCCCCCAGCTGTCACCCCGTTCAAGATGTCCATGGTCGCAGCCCTCACATTTCAATAT…
LXLOC_000746	1	LTCONS_00001092	1	2497	5049294	5051790	2497,	+	NW_011942149.1	noncoding	-1.16986	noncoding	221.5	noncoding	-0.0528384	noncoding	clear_noncoding	CTGAGTCTGAAGTGTGTTTACTATTTACTACCAGGAGGTACTGTTCATGTTTGATGGCATGACGTATTCGGAGCGTATTGCCTCTTAGGTTTCACCAAAACCAGTCCAATTATTTTAATCGGTCCCGTCGCGAGGGTTTTCGCTCGGTGGCGCATAGCTtgcctacctacctaggtaagtaagtacctaTATAGATAAGGTGGTACTAGCGTATTATTGCGATGTAGTATCTCCGTGGCTTGGGGATAGTTCTCGCTCAAGAGAGCAAGCCGAGTGTTTTGAGAATTGCTTTGGTCCAACATCCCTGTGTAGGCATTTTCTGAGTCTGTTCTGTTCCCCCAGTCGTAGTTGGTATTTGTCATGGATTCGGCATGGCAAGATGCTGTGACAGATACAGTC…
LXLOC_000758	1	LTCONS_00001108	2	495	5133066	5133632	267,228,	+	NW_011942149.1	noncoding	-1.11934	noncoding	324.5	coding	0.071	noncoding	clear_noncoding	GCTGGAGGTCGAGCTGATGAAGCTTGGCGATGTCCTGCCTATTGGCACGTGGGCCGAGTTGCGATTGCGGATCTCGAAGCTCCGAGCTGCTTTGGACCGGGTTCAGACAACGACATGAGGTTAGTCAAGCAGATTAGTGAAGATCCGCACTGGGCTTCATCAACTTATTTCCGAATCCAATGGCTCCTTGATGCAATCAATTGCCATCATTGGAGTAGCGTCGCCTCTCGCGAATTGTGCCCGGACAACCTACAACAAACCGCAACAAAATTTACAAGATCGATTACCCAGCCAAGATTCGCTGAAAACGAGGCGGAGCGCAAGGGGTGAGATCATGGAGGGGATGTTTGTCATTATTGTTAACTCCCCGCCAGCTTGTTATGTCTATGAGTTATGTTG…
LXLOC_000764	1	LTCONS_00001115	1	2018	5155601	5157618	2018,	+	NW_011942149.1	noncoding	-1.3065	coding	578.5	noncoding	-0.0094208	noncoding	clear_noncoding	TGCAGATCAAGCAACTGACTTGTTTCCACCCGAAACCTTGAGTCTATGTATAATTGTACCAGACATAATTACCCAGCACCTGCTGCTCCCGTCCAATTACTTTACACATTCATCGTCTCATGCAGCCAATGGCGCAAGCTATTTGCCCTCTTCTTCACTCGACATTTCACCGTGACCAACTTGTCGAAACTGCCTACTTACTGTACGTATGCATTTTCGTGGACTCGGCTATGCCGGATCCCGCGAGTCGAGACCAAACGAGTCAGTCTGCCCATTTACCCTTGCAGAACATCCACAGCATCCACTCCATGCATAACAACCGCTGTATCCAAGTCTTCCAAGAACTTTGCTCTGGTAATAGTTACCTAACATGTATCCATATATCCCACCCCCTTAATG…
LXLOC_000765	1	LTCONS_00001116	2	881	5157734	5158717	296,585,	+	NW_011942149.1	coding	2.38851	noncoding	389	noncoding	-0.0663552	noncoding	clear_noncoding	cgAGGCAACCACagcctctcttttttttcgctcTAATCTACCATCACGGCCGTGAacctacctacctaaggCGAGCCTCTGTCGAAAACAATGGCGGAAGACGCGAACGCTGGTATGTACACATCCAATTTGCAGGCTGGCTCACAAGCTGTTGCAACTCGTCAAGGGAAGCCCGAATTGCTAACCATGGTCTCGCATAGcttggcccttggccgaTGCCGCCCTCACTCAGGAGATTCTCGATCTCCTGCAGTCGGCTACTCATCTTCGCCAAGCTAAGAAGGGCGCCAACGAAGTGACCAAGGCTCTTAACCGAGGTACATGCGAAGTTGCTATCTTGGCCGCCGATACCGAACCGCTCGCGATTCTTCTTCACATTCCCCTTCTCTGCGAGGATAA…
LXLOC_000768	1	LTCONS_00001120	2	2889	5167406	5170361	138,2751,	+	NW_011942149.1	coding	4.98806	noncoding	327.5	noncoding	-0.034816	noncoding	clear_noncoding	CTTATCAAGAGAAACATTTGAAGTTCGTTACACCGCATTCAGGTTCTATGATTTTTACTAGGCCCTTGCCTAATATGCACCGCAGTGATATGGTCGGAGGAAAGAGTTCAAGTTCTCTAGTTACAACACTTCTTGTTGTCTTAAAAATTCTACCATCGCAGATTGTTGTTCAACTGTTTGGTTCAGGTCTAGCATTTTTCAATTTGGTTTCATAACAAATCGATAGTCCAGTTCTTTCATAACTACATTTACTactcatcatcatcaccgtaCTCACTGTCACTCTCCGCCCCCTCATTCGCAATCGTCTTCTGAATTGctctcaaggccgccaacCACGAATCAAACATGGCCCGCGCACACTGAAGTTCAGGATCCTGCGTCTCCATTGAAGAAATT…
LXLOC_000773	1	LTCONS_00001125	1	386	5188838	5189223	386,	+	NW_011942149.1	noncoding	-1.16677	noncoding	187	noncoding	-0.0057344	noncoding	clear_noncoding	ATACTATATATCCATGAGGTTTACGCTCGTTGGCATTTCACGAGTCGCTCAATTCTTGTCATCTCTCCAAGGCCTTTATCTCTGCTACtatcaacattgaagatcGAccctaagtacttaagtacacCAGACAACACCTCGTGAGTCCTCTCCACTATAAAGCTCCCCGAAGCACTGTAGCCACATGCACTCACTTACTAACATCAGCTACAACAGTCAAACTAAGCTTGACTTTAGACATCTATAACTTGACCACAAGACCAACACGCTACCTAATAATACCCATTACAACCAAGTCACCTGTTACAATATTCAAGGAGGTGTCAGCAGCGAAAACCTCTACAATAAAAGAGAAGCCAGATTGAAGGCGGAAAATCCTGATTTGA
LXLOC_000779	1	LTCONS_00001132	1	466	5208927	5209392	466,	+	NW_011942149.1	noncoding	-1.17391	noncoding	426.5	noncoding	-0.008192	noncoding	clear_noncoding	ATATGAACAAAAGTCAATTTCTATACCTAACTGCCATGCCTGATTCATGTGTTTGCCTGTCTGCACTTCGTCACTTTTCTTCGTACAATAGGAACCAATTTTCAAAGGCTTTCAGAATCATCCGTTCCAGCTTTGCTCGAGAAAGAATTGTTGAAGCCGGCATCCATCACCAAAAGCCTGCAAATGCAATAAGTATGTCACAAGGTTTTCATCCGTCTATCCATTTTTCTCTCCGTCGCTTCCCAAGACCACCATTACGTTCTCCGTCATGTCATTAAATGCGCCAGTGATTGGTGGGAATGCTTCAAATGTGTAGTACACAAGACGCTTCATGTTTGCAGAGTTTGGTGTGAAAGAATTAAGACATGGTCAAGTGCAGTTTCATCCGGGTTCCGTGTG…
LXLOC_000780	1	LTCONS_00001133	1	1495	5217044	5218538	1495,	+	NW_011942149.1	noncoding	-1.36342	noncoding	266	noncoding	-0.0393216	noncoding	clear_noncoding	TCTCACGCCTCCGCCCCGAGCAGCGAGTTTGTTCATCCTCTCACCTCGTTCCTTTCATTCCCTCTTGTTTTTCCCGCACCTGTCCCAGCTAATGGCAAAAATATGGCACTCAGGCTCAGGCGTGCAACGCTGCGCATGTATCGATATTGGTGACTGAATCTATCCCATGGACACCAGGTAGAATCACTCCCAAGTCTCCAACTATACCCAGCTCCGGAATCTACCATGATAAGAGATACTCTATGCTGCTATTTTCACATATCCGTTTCTTAACTCCCTGGCCCAGCAAAATGCAATTAGAGCTCTCTCTCTCGAATAACGACTGTCCTCTGCTGATCTAGACTTTGAACACACTTGTTGGCAAGACGTTCCTCAATAGCTagagaagaggaggcgagC…
LXLOC_000790	1	LTCONS_00001153	1	2482	5286816	5289297	2482,	+	NW_011942149.1	noncoding	-1.30559	noncoding	298	noncoding	-0.024576	noncoding	clear_noncoding	catgtctccatCTTGGTTCATGATTGCACCCCTTAACCCTTCAGATGCATGTGCCCgccaaggatggccagcCTGGCCTGGAAGAAGCAATCAAGGCTCCGACATTGTGCGCCAGGTATGCCCCACGATAGGTGTGTTGGCCAGTAGAGCCGTCCATCGTCCTTCATCATGCTTCACCACCCAAGCCCAGCTAAGCTAGACTAAACTATTGCCAGATGAACTCGGAGTCGCCCTCGTTCCACTCGCGGCGCCACCAAGAAACAAGCCCTCTCTGGTCTCTCTGGTGGGTATCCTTGTCGGTGTTGACGGCTTTAAGCTTTTCCCAATGGCGTTGGCAACCAGCAAATAGCGAATGGCGACGCTATCCACACCAGACAGCGACAAGTATTGTGTAACGCA…
LXLOC_000800	1	LTCONS_00001164	1	1579	5335157	5336735	1579,	+	NW_011942149.1	noncoding	-1.18334	noncoding	274	noncoding	-0.024576	noncoding	clear_noncoding	GCATCGGCTAAGGTTTGTCGTCCCGGGACGTCGCGTATGTAAATATTAACAAGTATAAGCTTGCCTGTGATAATGGTTTTCGATGGGTcggatgaggttgaggatGAGTATGGGTGATTGCTgaggcaaagatggtggaAGTAGTTGGTGGTGGATTTTGGGGCGACATTGACTGGAGCTGGTTGCACGAAACTTGGGCGTCGCCCACCAGACGCTCAACGGATCGATACACGTCTGATACCGGATTGCATCAGAAGTGAgccaagtactccgtactagtgGAATACTTTTATTCAAGCACCGCCGATAGCGGGGCAAGCCAGCTTTACGGCCGGGGCAGACACTAACACCATTGACCTTGGAACCAGACTCGACAAGTGCTGTCAAGTGGCACACACA…
LXLOC_000806	1	LTCONS_00001173	4	2605	5371202	5374012	1265,323,536,481,	+	NW_011942149.1	noncoding	-1.25453	noncoding	288	noncoding	-0.008192	noncoding	clear_noncoding	CTGCCATCTTGGTTCGACAATGTTGACCAGCACAATAGAGACTGTCTCGCCCAAATCTTGGCCGCTATGGGGAGTGAGCCCAACATTCGCTCTGAATTGAGGCTCAATAAACCTCCATTTTGACATATCACGCCTACCCTACATAAATCCAACTGTATCAAGTTGGGTTGCCGCCAAAGCTATAGCGACATATGGGCACACTGGCGGCTTCAAAACATGCTTCCAGTCCCCTGCAATCCACCACAAACGCAACCGTTGAATCACTAGTAATATACACACGGTTACCTAGAGCATTGCATGGGAGCGATACTCCCTTTGGCTTCCTGGACAGTAACAGTTGCGAGTCTGACTTCAATAGAACGAAATCATTGTTGTGTCACTAGCACGGTGCCCATGCTT…
LXLOC_000808	1	LTCONS_00001175	1	259	5378881	5379139	259,	+	NW_011942149.1	noncoding	-1.05668	noncoding	274	noncoding	-0.0425984	noncoding	clear_noncoding	CTCGCGAATCTTGTATGTATCTATTTAACGACGAAGGCGAGGTTGGGTCGAAGTGGCTAAATGGAGAAGAGAACACAacaagaaataaaaaaagggggggcgAAAGAAAGAAATCAAGGCAGATAGTCAAAGAATGGAACTATCTGCGCGGTTGCAGTAGCATGGACATGTCGCGTATATCGCGCTAAGTTTATAAGAGTTGAGGAACCCGGTCAGGAAGTCATCACGACTCGAAAGCTGGAGATGCCGACAGGCGACG
LXLOC_000813	1	LTCONS_00001182	1	509	5403276	5403784	509,	+	NW_011942149.1	noncoding	-1.37727	noncoding	292	noncoding	-0.0004096	noncoding	clear_noncoding	GAATTCAGACCGCTGGGCTGCCCTGCTCCCCGACGCAGCCCCGAGGCCAGGCGGGTGAAAGCAGTATGAGCCATGGACGGCGATAAGATACTCCATGGGGGATCTGGAGCCACCAGACtgacaccagactgctcaAGTGCTCGAAATGTCAAAGAGCAACGAAGGGACTAGACGGCTCTAGGAGTACGCCGGACGTCGCGGAAAGTACTTCGTGTCAAGTTTACGTTGCTTCAGTACCCTGGCCGCCAGGGAACATTATCGTGTGCTCAGCTGGGTTTGTCCGACAGTCTTTGCGGAGGGGGGCTTGCATAGAAGTCCCCGACAGAATTTGAAGTGCCTACTCCGGTCACAATAGGTAGTTGCGATCTGCGACGTCTTGTATAAAGTCAAATTGGCTGG…
LXLOC_000825	1	LTCONS_00001201	2	947	5463623	5464633	367,580,	+	NW_011942149.1	noncoding	-1.20422	noncoding	239	noncoding	-0.004096	noncoding	clear_noncoding	CAAACCAGGTGTCAATGTTGATTTTACAACCTTGATTCATGCTTCCATCAAATGATACCAAATATTAATGCTGTTATTGGTCACCGGCTAGTTCCCGGGCTACTCAAGCTTCGGTCTCTGGTTTTGTCAACTGTACAACAGTGTCAAGACTCACCTTCTTTCAAGTTCTCGGCCCCCCCAAGAGCCCTGGATGCCATCCTCCGATGAAATTCCAGTAGTCTCACGTATATCATATGCCCGAAGGCGCTTCAAGGAATTTACCGGATCGATCCAATGCCTCAATGTTCTGCGGGTTGGCCCAGCACTGCACAACCACATTGCACCGGTACAAGTCGAGGGAACCTAAAGCGCCCGCGTGAGATGTCGGTGACACTCGTCGTTTCTGCCCCGTTTTCAATA…
LXLOC_000841	1	LTCONS_00001220	3	3897	5552781	5556781	1283,161,2453,	+	NW_011942149.1	noncoding	-1.31022	noncoding	252	noncoding	-0.024576	noncoding	clear_noncoding	GCCCACGTCACAGGGTACGAGGCACGAGGCACCTTGGTCTCGTGCCAAAGCTATAGATACTACGCGAAAAGACACAAGGCTTAAGCTTTCCCCTTCTTTATTCGACAAGCCGGTAAGAGCACCAAAGAAGAATAGAAAACCGACTGTGTAATAATAATATGCAATGGTGAAAAGTGGCGGGGTAAAACGACGGCTGGGCCAACGGTCCGCAAAAGCGTGAAGTGAAGCTGACGAGAGGCAATTGGAAACAATGTGCCGACAGCAAAGGAGAAATAAGCAAAGTTGGGCGGCGAGAAGAGCGTACCTATATTATGGTTATGGTAACAAGGCGTTGTGCCCCGGAATGATAAGGGCAAGATGACACAATCCCTGGCATCCTGTCTCCTCCGCCAACGGAGG…
LXLOC_000850	1	LTCONS_00001239	2	282	5668285	5668808	143,139,	+	NW_011942149.1	noncoding	-0.0605133	noncoding	219	noncoding	-0.024576	noncoding	clear_noncoding	CATCAATTCCCGATGACCCATCTTCCAATTTACTCTTGGTAGCTTCCTGGAACTCTTCCAACAAGGTTTTGACCGCCGTGACGCGATCGGCAACACCAACAATCTCAGCTTGACGGTCATCAAGTGCCTTGGTATTCGATTCGAGTTTCCAACGCATTAAGATCCTCCTTCTGTGAAATAGTGGCTAGCTGCTCGGTCATGGACGTCATGGTCTCACGCGTCTCCAGAACCAGAGCCTCGATGGCATCGAGGTGCTCCTTACGGACCGCCTGTTCACCCTCA
LXLOC_000860	1	LTCONS_00001258	1	268	5732404	5732671	268,	+	NW_011942149.1	noncoding	-1.35255	noncoding	366	noncoding	-0.0004096	noncoding	clear_noncoding	TTGTACAGTGACATTTCACGTTAGAAAAAAgtttcttttgttttcatTCCCTATGGACCCATTCCGATGCTTCATGTCAAGCTCTTCATGCCCTGAAAAAATATGCCCAAGACAATTGAGAAAATCCCTTGAACACCATTCCCGTGAGGGGATTGATTTTTGGACACCAGCGGATGGGAGCCGCCATGCCGACTGGATCTCCAGCTTCCCAAGCACAACCTCTCCCcgttctccttggccaatgcaCACACAACAAAACACACTTTAC
LXLOC_000861	1	LTCONS_00001259	2	294	5734520	5734862	145,149,	+	NW_011942149.1	coding	0.335069	noncoding	229	noncoding	-0.06144	noncoding	clear_noncoding	CTTCTATTGCCTTTTGTAGGTAATCTGGCAGTTCCTCGAGAACCAGTTCCGTCGCCTGCGAGAAAGGGGGCTCGGTGGGAGCATTGGGAGGGGATATAGAGGGAACGAATCGAGTGTCAACTTTCCAATGCCTcacgccgccaagCCTTTGACATCGACGTTCAGCTTTGGGAGAGGAAAATATCGCTCATGTCCACCAGACCGTTTGTCGCCCACCTTTTTGAGctccgccaaagacggccatgtTACCCATTGAGCATCGTCGTGAGAGATGTGTTCTCTGAAACAATTTCG
LXLOC_000870	1	LTCONS_00001271	3	777	5790658	5791584	299,72,406,	+	NW_011942149.1	noncoding	-1.29533	noncoding	331	noncoding	-0.0077824	noncoding	clear_noncoding	GTCGATTGGTGGGTGGCCGTCCTTTGTCGAGACTCGATACCCCACGAGCATTGAGCTGTGTGCCTGAAGCTTGCATGTCGCCGGTGTCGCTACATTGCAGAGTGCACAAGCAAGGGTCTTGTAGGCTGTCGGCAGTCAAGGGTCCGCCGACGCCCGTCTATGAGTATGAGGCAAAGAACAATGCCAATGTACCGTCAGGCATGGGCAGTGGAGCGCCGAATGAGGGTGAACTAATaagcttcaaatgttgctaCTTGGTAGCACTAGATGATGATGTTAATCTGTATAGTTCAGCCTTATTTTAATACGTGCTTTTGTTTACGATCGGTCATGTTGCGACGGATTGATACGTCCAAGTATCTACTAGGCAGAACTGTTAGCTACTAGGCAGTTGGATCT…
LXLOC_000873	1	LTCONS_00001275	2	2590	5810334	5812981	602,1988,	+	NW_011942149.1	noncoding	-1.09626	noncoding	304	noncoding	-0.0241664	noncoding	clear_noncoding	GCTTCCAtcaatgtctggtgtttccCGATCGGCCCCAACGCCCGCAACCGGCGACATTGCCAACACAGCACGCAGCGCCGGCAGTGTCTTTTCTCTTGCCAGATCAACCCCCGTTGATGGCCTCCCAATTCGACACTGCGTACCACGCCCTGCACCTTGGTATTGCCGTTGGTTCGGGGGAACGGAGCACAGGtctaagtacctaggtacctagtgGCCTTTGAGTTCTTTCCCTGCGTACcgagtagtagtactactactacgtacatgtacatactacatcTGCCCCAACAGCTCCGTGATTCCGACCAGACGCCATCGGGCCCACTGGCGGGGCGCCGCTTATCGCTGCACCTGGGCACGAGAACCAGTTGCCCTGGGCACACGACGGCTGACCAC…
LXLOC_000875	1	LTCONS_00001278	1	5775	5819856	5825630	5775,	+	NW_011942149.1	noncoding	-1.34257	noncoding	282.5	noncoding	-0.0397312	noncoding	clear_noncoding	GGTTCATCTACACATGTTATGGGCCTCTGCACCAGAGTCACGGGATTGATCACATACTATATACTATGATCAGGCATTGACCACCTTGGCACCCGCGATTGAGATGTGCTCCATGGTTCCTTCCGGTTTATACCATCTCGCCAAGGGGCACCTGACTGACAAAAAATGGCTTTGCATGAAGATTCAAATACCGCAACCCCAAGTCGCATTACTACTCCATCCTTTCTTTTCTGGATCATGGGGTGTATGATTTTACGCGTAGCTAGCTGCGTGATTCGAGCTACTGGGACCAATGCGAACCCTGCTTTTCCCATCTCCCATGTTTCTCCCTGTATCAGGATTTGGGATTTTTTTGTGTCATCTTGACGATCTGGaaaagccaccaagcctTTCCGCAAA…
LXLOC_000880	1	LTCONS_00001288	2	283	5912307	5912752	135,148,	+	NW_011942149.1	noncoding	-0.0792436	noncoding	263	noncoding	-0.024576	noncoding	clear_noncoding	GAGTCCACCCCCCCGAGACTCTGGCTTCAGCCTCAACATCTGTTCGAGTTTCGGAGCTCTCAGCATCTTCATGGCTGCTTTGGCCTGCAGCCGGTGCTCCTCGGGAGTCTCGTTCTGGCTGTTTTATCTTTGAAGACTTTCACTCAGCACACGATGGAGTCTGGGCGCGAGATACCCTAGCTTGCCGAGGGGAATGCTCAAACCATGAACAACCTGCGAAGAGTAACGATGTTAGCGACGTCaaccaaaaaagaaaatggaCACGAAGGCACTCCATCAAGGC
LXLOC_000890	1	LTCONS_00001305	2	573	5959396	5960067	137,436,	+	NW_011942149.1	noncoding	-1.42816	noncoding	335	noncoding	-0.0004096	noncoding	clear_noncoding	GGGGGCTTGTGACGGCCGTCATGGGAAACATATGTGTAGGGAGGATGTTTTGCCGAGTCGGTGCTGCGACTCACGCGGCGGGTGCTTGAGGGGGCGAGACGCGTGGAATGGTGTTTCTGGGCAGAACTGCGGAGAGCTAGGATTGGGCCGGGGCACGGCAGGCGTACAAGagcctgttgctgctgctgggccgggAACGCGTTGGTGCGCCGGCCATCTCTGTCACAGCCGGTCCTGTGCCGACTCTCGTGAGAGACTGTATGATTATTGTGCGTAGGATAGGTGCTGCAGGGCCGACTGTTGTAGGTCACCGAGGAAGATGTGGTCTGATATAGGCGGGATGCGGGGGAGGGGACTGTGTGATGTTTTTGTGATTTATATCGGCTGTGAGTATTAGAG…
LXLOC_000891	1	LTCONS_00001306	2	258	5963876	5964228	134,124,	+	NW_011942149.1	coding	0.187327	noncoding	291	noncoding	-0.008192	noncoding	clear_noncoding	CTAGAACCAACAAGGTTCATATCCACATATGACATTATCTTTCCTTGGAAAGGCGTAAAATTGGCAGGTCGGCTGTGTGAAATCATATACCCCGAGCCGGGTATGGTTTTGACAACTgctccattgccgccatATGACAAGAGCTCTGAGCCATGGGAAATGGTGGCTGCCGATCCTCTCGTATTTGCCGTCAgatttcttctccatcaaaaTGACAATGTGACCTTCTTCATCTGTACATCGGAGAACAGCTATGTG
LXLOC_000902	1	LTCONS_00001322	1	1448	6011399	6012846	1448,	+	NW_011942149.1	noncoding	-1.27561	noncoding	259	noncoding	-0.024576	noncoding	clear_noncoding	GAATCCTTTGCTCTCGAAACACCTACACGTGCATGGCCATTTGATTACTTAAAAGACCAGCAAAATAATGACATCACAATAAAGACGCATTGACATTTGCGAATCATACGGTGCTTAGAGGTATTCACTCGTACGTAAAATCCGGACTCTCGTATGCGCAATCACGGCACACCAACTCGGCAGTGCCAACCAACTCCCAGGCCAGGCTCCAACCATCACCCAAAAGCTGCACCTCTGTGTCTGTATGTATAGCTGGGATGGACATTGCCGCCTATGTGTGTGGTAGCAATGAGGTGAAGAGCTTACGTAGTCTGCTTCTTTGTGGCTCATTAAGCGGGCGGCTTCAACAAAGGTGTCGTCCCGAAAGGCCTGCTACAGTGACTTTCGAAAGATAAGTAT…
LXLOC_000903	1	LTCONS_00001323	2	2978	6041295	6044356	2018,960,	+	NW_011942149.1	noncoding	-1.1215	noncoding	350	noncoding	-0.0282624	noncoding	clear_noncoding	GCTGCGAACTGGTGCCGTGAGAGGGCAAACAAGAAGTGCACAAAATGGTGGCAGAACAAGATGCGCCATGTCTCAACCGACGACTATGCGACGATGCGACTATGGGCCGATTCCCATGTCCTTGCTTTTACATGCAAACAATGGTTGCTTTGGCCAAAACAATGATCATCTCTCCACTTGCTAACTTGGCATGACTTTTTACGTTTTTACCTTTTGCTCTTCAGTCTTcaccccctccctccccttGGCTATATTGTTCTTGTTATTGGCAGTTAGTTGGCAGTTCCTGGCCAAGGGAGCCGTTCTGGCAACGAAGCCCTCGCGCAACCAACCCCATCGAGGCAtggcaaaagcaaaaaaaaacaaaaaaaaaccagcCAATGCGACTCCGAGGACTTG…
LXLOC_000905	1	LTCONS_00001328	2	6875	6063007	6069936	4972,1903,	+	NW_011942149.1	noncoding	-1.36903	noncoding	242	noncoding	-0.0487424	noncoding	clear_noncoding	GAATAGATGGACGAAGGGGAGGGCGCGGGTTCAAGGTTGCGTGCGTAATGTGCACGGGGGGCGTGTGGCCAAGGGAACATGGAAAATGAGAACCCATCAATTGGCAATTGGCAAGCCAGAGACGCCGTGTCGagttatgtatgtacaagtaTCATGTAACTCGGATAATGTGTAGTGGGCGTGGCTTGAGCCGTCTGATGGTTGACTGGCCTGGTTTCATCGTTCTAACCTTTCCGAACCCTGGCGGCGGGAGAGGGAAACCCCAGCCTGCTTGTTGAATGCAAAGAAATAGTACGACGCCGTACTGTGtgctctccatgtcctctTGGCGCTCCATGTCGAGTTGCAACACCATCCAGGGTGGAACTTGGCCAAGAGTAACAAGTACGTAGGCGCCGG…
LXLOC_000908	1	LTCONS_00001332	1	1808	6084996	6086803	1808,	+	NW_011942149.1	coding	0.800959	noncoding	390.5	noncoding	-0.0126976	noncoding	clear_noncoding	GATGCACCATAAGCAGGGTTAGTCATCCTCCCCTACTTCGTACGTTGTCCTCCTCCGTCCGGCCCGTTTGCATCGACACCGACGAGCTCGGGGGCTCAGTTTCCCCAAGCCAAGGGCCAGACTAGCGCGGACAAGCTTCTCTGGCCCCTACCCTTCAAGCAGGCTGATCTACAATCCATTTCGAGCCtcattacggagtactactactacggaCTAAGGACTTGTGGGGTGCCTGCGGGGAGGTGGATCAGTTGATATGGCAGGGCAGCAATGCGTCGCGACTCGAACGACGAGTGTAAATTATCAAATTCATCAAGCCAACCATCCGCCATGCCAGATGCTATGCGCCGAGCAGCCCAGACTTGATAACATAGACGTGGCACTCCGCAACTATCAAAC…
LXLOC_000920	1	LTCONS_00001352	1	1616	6166778	6168393	1616,	+	NW_011942149.1	noncoding	-1.11213	noncoding	329	coding	0.057	noncoding	clear_noncoding	CCATGATTTCAAAGGTCTATCCCCGAGCTTACCATGATGCGGCTTGTGAAAGCTTTGAAGCGCAATACTAGGGCCAGTCAGTAGTCGAGGTAAGACGATGACCTTGGACACAGCGCGGCGAGCTACATGTAGTGGGACAGCGTTTCTGGCAGACCTTGGGTAGCGTTTGCTATTGCACAAATTTCTTCAGAGAATTAAGAAGAGTGTTAGATAGCGCGCATAAGGTAGGAGAAACGTTTCCACAGTAGCGGCCAGGCTAGACGCGTTCCCTTTTCGCAACTCTTTTTTTGAGGGTAGTGTTCAGGCAGCAGGCTGCATCAGATCACTTGCTGGGGGCGGGGACGACGGAATGCCAGCATCACACGCCGTGGTCGCTGCAGAATAACAGTTGCAGGACGT…
LXLOC_000922	1	LTCONS_00001354	1	225	6173502	6173726	225,	+	NW_011942149.1	noncoding	-1.41578	noncoding	124	noncoding	-0.110592	noncoding	clear_noncoding	ATATCAACACCCAAGTATTGCGTGCAAATCATCATTCATCTCATACTTAGCCGCCACTGAGATAAAACAAATAACCGATAGACCATTAAACGCCGGTATCTCATTGTAAGCCTCCAAGCTGTCTTGTTGCTTCGAGGGCGCATAAAGTAAACCACCACGGCCTGCAAGTTGTACGTCCCTGTACATGCCCTTCAATCACAGCCTCTAGGGGTATCACACAATCAC
LXLOC_000956	1	LTCONS_00001406	1	2467	6623971	6626437	2467,	+	NW_011942149.1	noncoding	-1.35225	noncoding	272	noncoding	-0.012288	noncoding	clear_noncoding	CTTTTTCTCTTGTGCTAGTAAGTTGCAGTTCAACATAGACGCATAATATGGTGGAGCCCACGACTTATACAGCCAGGAAGCCTCATCTTTTACAGGTCAGAAGAAGCAGGTATAAGTAAGCAGCTCATTCTCATGGTAGCAATAAACAAGGGCGAAGGTTCCCCGTCTAGCATCTTTTGAAgaatgccatgattgctGATTATAATGCAACATGTGTCCATAGCTGAAGTGTGAGGAGCGCGCCTCGGAGAAGACACCACAATAAGTCAGTAAACGCATTCTAAACTAAACGATGAGTTGATGCAATATTTGAAATGCTAAAGAATGACGATCTTGAGAAGACATTACGAACAAGAACTGTGCCGTTCGAGCATACAAGACATTCGACAGGAGACCTCT…
LXLOC_000961	1	LTCONS_00001412	2	2005	6648383	6650455	1012,993,	+	NW_011942149.1	coding	1.08033	noncoding	426	noncoding	-0.0569344	noncoding	clear_noncoding	CTCCAATAAAGTTTTATTCTATCTCTTGGGCTGATTTGCTGGCTTGCAGTACTGGCTGGCATTTCCCTCAACTACCCCATCCCAACCTCCAACCAGACCAGTACTGTCATGCGTCACATTTGATGGTGTCCACGGCGATGCTGTACGCAAGTGCAGACGCCAAAGAGCCGGAGCCTGGAGACAGACTCTGCCCAGCGGACCGAGCATTTGGAGCGGCATGTGAGAACCCGTACGTACTGTTTGCACTGTACCCCAAAGCGAATGCGAAATACGCCTTGACTCTTGAGTCCTCGCAGATacaaagaagaagccgtTCGGGCGTAATTAACGTGGATTGGCATTTGCGCGGTGCGACTTGCTGACTTGTTATCGACGCATCACGTTGCACGAACATATCAA…
LXLOC_001001	1	LTCONS_00001463	3	1042	6998053	6999360	175,71,796,	+	NW_011942149.1	noncoding	-1.31838	noncoding	363	noncoding	-0.0249856	noncoding	clear_noncoding	CATCCCCTTCACCAGGGCGGACCCCTGCGCGCCGCCAAAAAATACTGCCGCCCAAAAAAAACTTTTAGGCGGTCACGCACTCACCGCCCGCCTCGCAAATCTTCTATAAAACAACCCTCTGCCGCACACTCTTTCGAactttttttcctttcttcttcatgtcgACAATACTTCAGAGAATCATTTCTATAGTGTTCGACCTTCTCTTGGTTTCCTACAGAAGCCACAGAATCCACCCTGGTTGATGGACGTCTGACaggttttcttttttcttttcattgCGCTCTGGGCTTGACCTGGACGCGAGGAAGAGTGTAGATCCAGACTTGGGCCTGGGGTCTGGTTGAAGTATCCATTCgacctacggagtaccctACCATATGAACAGCGAATCATGGC…
LXLOC_001002	1	LTCONS_00001464	1	2128	7002883	7005010	2128,	+	NW_011942149.1	noncoding	-1.24666	coding	554	noncoding	-0.069632	noncoding	clear_noncoding	CCATGGTTCACAGGCAGCGGTACTCCGGCCGCAGAGTTGCCGTGCTCAAACAAAAGTCGATCAGCAAGGTTGCAGTGCAATGCAAAGAAAAGCTGCGACCGGGATTAGGAGAGTGCAGAAGCAGCATGCAGCGGAGCTCTGGCCAGCTCAATCAAGTACTCGAAACGGGGAGCATTTCCTGGCGCCTGCCTCGTGTGAAGCCGATGCAGCGTCTCGGAAGCAGCAAAAGGGAACTAGAATCGGACGGGATTGTTTCTGCAGCAAAGCACGCGGCGGAAAACAATGAGCGACACGAGGAGGAAAGCCAGAGTAAGCACCGGCAGACGCGGCACCGACGGAGTCAGTCCCACGACTAAGGCACGGGACTAGCGTGGGAGTTGCTCGGGGACGGAGGGGGTC…
LXLOC_001103	1	LTCONS_00001584	2	464	272857	273378	305,159,	-	NW_011942149.1	coding	1.44257	noncoding	461	noncoding	-0.096256	noncoding	clear_noncoding	ATGGCTTCAAAACGAAAAGCGTCGGCAATGAatgcggctgcggctgcggccgaGGAGCCCGTTGACCCTTCCGATGAACTCATGTTTCTCTGTCTAGGTGGCGGCAACGAAGTCGGTCGATCGTGCCATATTATTCAATACAAGGGCAAAACCGTCATGCTCGACGCTGGGCAACACCCTGCGTACGACGGTCTTGCAGCCCTCCCATTCTACGACGATTTCGATCTCAGCACCGTAGATGTACTTCTCATTAGCCAGTAAGTTCTCAcgcccttgaccttgacgccCGCCAATGCGGTTTTGGCTATGATAAGACACGAGCTTGGTATTCAATATGCAATGGGCGGACATGTTGCcttctatttttttttctttttttccaaATCAAGAAACATTGTA…
LXLOC_001104	1	LTCONS_00001585	2	2633	278825	281677	1955,678,	-	NW_011942149.1	noncoding	-1.20374	noncoding	296	noncoding	-0.032768	noncoding	clear_noncoding	ATTTAGGCGCCACAATCTGCCATCCGCCATCCGTCCCAGAGCTCCAAGATTTCTTGGAGCCAATTGTTCGCGACCAGCGCTAGGTACCCGTTCGTGCCTGACTGACGTCTCGATCGCGCGACTCAATCGCCAACCAAGATAACCGCCTCTGACCCCCTTCATAAAGTGGCAagagcaggagcaggagcaaAGCCATacatcatcagcaacagAGCATCACCGAGGCTCATCACCGAAGCCATCTGTTGGGGCTCATACCCACGTAGTCTGGATTCGCCGAACCGACTGCAGCAACACTATAACTGCACCATCTGCAGGGTCCTTTCTGCCCTCGCACTGCGTTGCACTTAGACACGCGATTCTCAAACCGAGCTACCCTCTGTACTCGTCCAGTCTTTC…
LXLOC_001119	1	LTCONS_00001607	1	2336	398339	400674	2336,	-	NW_011942149.1	noncoding	-1.22187	noncoding	338	noncoding	-0.045056	noncoding	clear_noncoding	CTCGAGGAAGCCGTTCGACTATCAGCCTGGCCCCAGGACTgaatatgtatgtacggcCACTTATTACAGCAGCGTGTACTTTGAACCCACTGACAAGGATCTCTCCACTTGATAGCACCAGTACGGAGTGGTGGTCTCTCATCGTAACTGATCCTCCCTCATTGCCTAGTAGTCTGTTATGACAGCTATTGGGGACAGCGGAGTTCGGTTACATGCCGATCCAGGGCGGCGCCAAGAGAGGCCAACGTCGACTCGACTTAGAAGGTGAGCTTTGCCTCAAAGGTGGTAGATTCTTgaaatcggccatggcctctgTAATCTTTATTGCGGCGGATAGACCTAGCATAGACCTGGTATAGATCTGCTTCATATTTCTTCTTATATGCCGTGGTTGCGCAA…
LXLOC_001125	1	LTCONS_00001614	2	1340	448735	450136	579,761,	-	NW_011942149.1	noncoding	-1.31809	noncoding	351.5	noncoding	-0.0299008	noncoding	clear_noncoding	tgcaaagacaaaaaaagaccTCGAGCAGCAGTCCAAGGTTGACGTCAAGGTCTGATGAGCCCTGGTACCGACGTTGATGAAAGGGGGTTGAAGCAGGCCCCAGCAAAAATCCCcccttggctttggcagCGGTTTGCAAGACATTGACAGGCTGGCACCAGGCAACGCACAACAAATTGATGAGCCCCACTTGCCCATCACCAAGCGAAGCAGCTTTCAGCCTCGCGATTGATGGCCGCGTCTGTGGAGACGGACGGAGAGGTGCGGTGCCATGCCGGATGCTCACGTGACATGGACCACAGCCACCCGCCCGCGGCGTGCGAGGGAATTGGTCGCACATCCCACCGCATCTCCTACCCTAAATACCTTGCATGATTGGCCTCACTTTGCGCAGATGTC…
LXLOC_001131	1	LTCONS_00001621	3	1591	481537	483284	712,273,606,	-	NW_011942149.1	noncoding	-1.40325	noncoding	313.5	noncoding	-0.0200704	noncoding	clear_noncoding	GCTGTCTTGAAACGGCAGCATCACCGCTTGCCGCCCATAATCGTCGCATCAGGCGTCGGCTCGCACACTCCCACGGCCATGCATTGCTGATCTGTCAGAAGGAATCCATACATGTACCGGATGTGTTGGACCAGACAAGTTTTGGACCAGCCGAAGCCCGTCCTGCTGCAATGCACGTCCTGCTCGACCCCTGTTGaatgcctgcctgcctgcgACAGTTTATTCCAGACTGTTGTCGaagcttggccttgccgttGACAACCCATGGCCCGGCTTGGCTGTTCACGTTTGTGCGTTCCCGAGGCAGTAAAATGCTAATTGCTCACAGTCATCCTGGCTCTCGTCTTCGCAGCAAACAATCATCAGCCCCCAATGGGGACGGGGCACAGGGGCAAACCC…
LXLOC_001175	1	LTCONS_00001686	1	205	698775	698979	205,	-	NW_011942149.1	noncoding	-1.2356	noncoding	335	noncoding	-0.043008	noncoding	clear_noncoding	TGATTGCTGTGCAGCTCGATAACCCTACGGAGCCATCAACTTGTTATGGTGTCAATGTCCTATCGACAGGTCCAAGAAAGACTACCGCTGCGCTGTTCGGTTGTCGAAAGACTACCTGAGCCGCGTGGTTGCCAAAGGCTTTATATTCCACCCCTCTTTTCCGAGACCGTCGGTCGGTGAGGTTGAGGCAAACCATATCGCCTAC
LXLOC_001183	1	LTCONS_00001700	2	3018	757248	760362	1345,1673,	-	NW_011942149.1	noncoding	-1.25704	noncoding	493	coding	0.08	noncoding	clear_noncoding	CCCAACTGGTCgcagacaccagacagcaaCGTAGAGCAACGGACCAATAGTAGTAACATCGGAGTATGGACTATGGAGTATTGGGTACGTACCTCGACGtccctccagatgtccgcCCACCTGCAACCTCAAGCTggcaaccagacatgtttgccGAGCCCGCACCCGCCAGCCAAGCGAAAGTGTGTTGCTTTGTCTGCATCACATCTGCGTCAACTACTAGTACAAAGCAGCTACTGCCTTCTTCAATGCCCCTCGAGTCCCTGGCCTCTTGACCGGCGCTCAACTGTTGCTTGCGGGCCCCCTACTGGCTTACCAGCCCAGccggcaaggcaaggcaaggcaaggcaaggcgagACTGGCACACACTGACAAACTTGGCGCCCACTAGGCTTACAG…
LXLOC_001188	1	LTCONS_00001706	2	2598	787158	789824	1571,1027,	-	NW_011942149.1	coding	0.367162	noncoding	326	noncoding	-0.0364544	noncoding	clear_noncoding	GCTGTATCGGCCGGATACACTGAGCTAATTGCCTGCAACGGTAACTTGAAACCTTATGGTCTACGGTGAAGAAAGTCGTTAATAGATTGGACATAGGTAACTTTGGGGACATGTTCTGGCCCGTCGATGAAGCCGCAGAGGATGGCGGAGGCTCGGTGGGAGTCGAGAATGGTTCAGCTGGTCCGGACAACACAGAGAGCCAGGTGGAGGGTGGACAACACGGGGGTCAGACGGAGGGATCCTACAGTAATGGCAAACAATGAAAATATGTGCCTTGTATGAAAGCCTAGTTGCACGTGGTTTTCGATCTTGTTCCTGGGATAAGGCTGCTCTTCAGATTTGTACCTTGAAAAAAGAGGAAATAAGAGGATATCACAACTTCATCGGATTCAGCATCCC…
LXLOC_001193	1	LTCONS_00001713	1	613	810856	811468	613,	-	NW_011942149.1	noncoding	-1.08654	noncoding	325	noncoding	-0.028672	noncoding	clear_noncoding	ATTGCGTTGTCGGTGGGTGGGTTGTCTTCTCTTTTGAAATGGTGGCAAGGAGGGTTGTTTTGGGTGTTTTGTTTATGATGACTGCAcacgatgacggcaatgacCGACGcagcttttgtttttgtAGATTTATAGTGTAGCAggcagcttcttgtccgaATTGCGCAACGAGCTGGCTTAGCCGCCCCAATCAGGAGTCCGTCACGGATGGAGATCAAGTCATGGCGCGGAAGCTTCAAGCTACGTTGAACAGATGGCGGGGCTCGTGTGGTCACTGGTGACATTCGTAGCGCCTCTGGGTAACTGTTTCATATTGTGctgctttttctttcttgatGTCGTGATGTTTCTTCTGTCGAAGCAAGTCTCAAGCGTGCCCATCTCAACTTATGCTGACAA…
LXLOC_001204	1	LTCONS_00001732	1	221	924931	925151	221,	-	NW_011942149.1	noncoding	-1.13267	noncoding	279	noncoding	-0.106496	noncoding	clear_noncoding	agctctcttttttctctttccaTATTAATTGTACACGAGCACACTTTATTGTAGGTGAGCTTGAGCTTCGCGTCCGCACCAGTGGACGCGATGTCTTCAGTCGAGTCTTCCTCTATCTTGTGCCCCAGAGAAAATTTTCAGTACGCCGATTATGGAAGCATGGGAGAGAAATTAATCTCGATGAGCGCTGCCTCTTACCGCCGGTCGTTACATTCCATCAA
LXLOC_001207	1	LTCONS_00001739	3	3189	941848	945142	792,889,1508,	-	NW_011942149.1	coding	0.332442	noncoding	276	noncoding	-0.024576	noncoding	clear_noncoding	ATTTGATGCGGGAGTGAACTTGATTCGATGTACAAAAATAGCGGTGGCAACAGTCAATTATCATTTGTTTGCAAATTATATGCCATAAAATAGCCTGGGTGTCAGTCAGCACGGCTGTCTGGTTCCTTGTCTGTTGAACATTCCGTTGTGTTTGAGGGTTGGAGTCTTGGAGGTGAAGCAAGTGTCGGGTTGGACAAGAGAGCATGAGGTCCCGTCAATAGCTTGCTGGGCCGCAGCTGCAAATTGGCCtcaagcttcaatgttcaatgaTAATTTCTCGTGGCCTGGTCTTTCGGTCTTGGGTCGCCAGCCGTCAAGCCGTCAAGCCGTCATGCACATGCAAGTCCTGGCTCTTCCAATCGGCGAATGGCCTTTTCTTACGTTCTTAACATTGGCAAA…
LXLOC_001208	1	LTCONS_00001740	1	272	945293	945564	272,	-	NW_011942149.1	noncoding	-1.2616	noncoding	257.5	noncoding	-0.0565248	noncoding	clear_noncoding	CATTGTGGTATTAGGGTCGTAGTTGTATGCGGTTTCGTCGTGCCTGTCGATGGGCGCATGCCAAGAGCTCTCTCTGCTTGATGTGATGAGCGTCGCAAACGCGATTGTGGGCCGGTGACGGGATAAGTCGACGACATGAAACTCCAATGACTAGAAGCAGCACAGGAGAAGGAGCTCAACGGCAAACATGGAAAACAACACCGCAACCCAATCGCACAATCGTGCGCATGCCGTCACAGTTGTGATTTGGGTGGAAGTTGCTGCGTGGCTTA
LXLOC_001226	1	LTCONS_00001770	1	236	1086014	1086249	236,	-	NW_011942149.1	noncoding	-0.988349	noncoding	230	noncoding	-0.016384	noncoding	clear_noncoding	TGATGCATGGATGATCCAAGAGCTTGAGGTCAATGATGAGGGTTGGGAGGGGAGGAGTTGTTGGgttgtcgtcgtcaccgTGGCTGGGCTGAATGGATTCgtctggtactccgtgcaGTCTCGGTGCTCCTGACGGTTGAGTTCAAAGGCAAAGATTTGCAATCTATGTGCGCCAAACAACGTTGGACGACCGTTGGGTCGAAGCGCTatgatggagaagaggcAAGCCAGGAGCC
LXLOC_001230	1	LTCONS_00001775	1	1580	1106348	1107927	1580,	-	NW_011942149.1	noncoding	-1.24706	noncoding	230	noncoding	-0.0303104	noncoding	clear_noncoding	GCCAAATGTCTTGTTCCGACCAAGACACCTGTCGCGGtagcattcaatgttagcgCCAGAGCCGACCCATTATGGAGCCACCCACTATACGGAGCAATTCGGGCTCGCTGCACGCCTGTGGTATGACGCCCTAGATCCAACATCAATCCGTCCGTCTGACTGACCGTTGACGTCTAATCGACCCAGGCCGTTTTTTCTCGCTCTCCTGGCATCACGGCTGTAGCAAAGCGAAGTCACAGTAGCAAAAATACCCCAAAATATCAATCCAATGGATCCATTGCAGCATCGACTCCTCGCGACACCCGCCAAAGACAGGCTCCCGGGATCTTGACAACTCTCGCAGGAATtgttccatgtccagctcTGTCATGATTGGCTACGCGCCCAGACTGGACCCTG…
LXLOC_001231	1	LTCONS_00001776	1	352	1108283	1108634	352,	-	NW_011942149.1	noncoding	-1.13206	noncoding	239.5	noncoding	-0.06144	noncoding	clear_noncoding	ACATTATGGCGTGATCCTTTGGTAAGACGAGTCACCaatgttttgttttttgtttgcAGGGCCGGTGAAACCAAATATAAAGCGGAGGGTAGCGCGAGGGAAATGCAAATAGCTGGTTTGGATGTCGTGGCCGAAGAAGCGTTCTTTTCCGCTGCGCAGTCCGACTCGACAGGTGGCAAATGAACGGTCAGCCGGAGGTGGTGAAGCCGGTGGTGAAGGAGCGTTCCCAAGCCGGCGATTGAGGCAAAAGTCGGAATCTCGCGCGGAGAGAGTCGAATCGTCAATCGTCAATGTACGCTGATGCCGTGCCGTGTTTTGCAACGACAAGAGCAGGACTCGTGGTGATGGTGGG
LXLOC_001236	1	LTCONS_00001782	1	1346	1123445	1124790	1346,	-	NW_011942149.1	noncoding	-1.41018	noncoding	276	noncoding	-0.0188416	noncoding	clear_noncoding	GCCAAGAAAACGTAAAGGGCATCAAAGACCCCTCGGTTTGGTCACTTGTTTGCTATAGAGACAGAGATTGCGGCTGCGATGCTTGTTTGCAGAGAAGAGGAATGTTGTTGACGCGCCAAGAAATCGCCCATGACACCGGACCCCTCCCAGCTTCGAACGTTGAAGAAGCTTCTTCCCCACGCTGCCGGACGCAATGGTAAGTTGGTCAATGGTAACCTGCCATCCAACACACGTCCAGTATGCCGCTCGAGGCGGACGAGATGCTCCCTCCGAAGAAGAGTCTTTCTGAAATAAACCAGCTATATGTCGAGTGCTATTTGATGCAAGTTAGTGCAGGAAACTCACGGCATGTCTTTCATGGGTAGCCGTGGAACCAAAGTCCCGAAAAGTCAACAATTT…
LXLOC_001243	1	LTCONS_00001793	1	298	1178953	1179250	298,	-	NW_011942149.1	noncoding	-1.24897	noncoding	212	noncoding	-0.0004096	noncoding	clear_noncoding	ACTCATCTTGCTCGTAAtcttttttgtttgtttgtaACAAAAAGAAAACCGTCTACCCAGCTGAGGGAGTTGTCTCCTCTCGAGCTACCCGTGCACCTTGAATTTTTGTAGTAGTCTATGGCGAATTAACCCTCCAAAACCCACACTTGCTCCTCTGGCGGCGAGAGTATAGGGGTATTCTTGTTGCAAACCATACATGCTTTACTCCCTTTCTTTCCCTACCGTTGTATCCATTCCGTTTGGTGATAAAATCGTCCATCCCCTTGTCTCATCGCTCACTCTCTAACGTCTGGCTTAG
LXLOC_001258	1	LTCONS_00001815	2	298	1296248	1296643	149,149,	-	NW_011942149.1	coding	0.388617	noncoding	293	noncoding	-0.008192	noncoding	clear_noncoding	ATCATCTTGGCGGTGACTTGTTGTCAGCGGTTGTCCAGTCTCCGGGTTGGAATTTTGTGGTACGAGTTGCGCAGGTCGCATCGCTAGCACTGCTGGCACCACTGGTTGTGAGGACAAGAGGTCGCTGCCCAGCTCTGGCCCTGTGGAAGGTGTCATGGTTGCAGGGCTGTGGGAGATGTATCTCGCCTCCACCCATTTCAGCGAAGGCCTGCTCGCTCGTCAGTGTGACTGCGGTTTGACCACTTGATACGCAGACGTGCAACGTGTCGCTATTCTGTACTGGCGAATTATCAGGCGT
LXLOC_001288	1	LTCONS_00001856	1	339	1437984	1438322	339,	-	NW_011942149.1	noncoding	-1.21736	noncoding	293	noncoding	-0.0765952	noncoding	clear_noncoding	GCTTCTTCGAGCAATGAAGAACATCGGAATAGAGCATGATTTTGCAATCCTTACCTCTACACGTAGCCTTTCTTTACCATCAATGAACGCGGCAGACAAGTCTTGATAGCGCATCAAGTCACTTCGAGTGAGACGCAACTATAAATACTGGAGCGCTAGAGAAACAGTGGTATTGCCTTTGCCAATGACACCACTGACCATTATTCACCCCTCTGATGGTTCGTGTAGCGACTGACTGTACAGTGTCAATACTACTGCTACTACTCGTATGTACCTGTGGCTATTTACAACCATTGACTCCCCCTCCCGGCTCGTCTAGAAGCTGCTAGCCGCCCAGCC
LXLOC_001294	1	LTCONS_00001866	2	3300	1474601	1477964	134,3166,	-	NW_011942149.1	noncoding	-1.4197	noncoding	242	noncoding	-0.0114688	noncoding	clear_noncoding	GTCAAATTCGACTTTTCCCAACTATTGTGTCAAGTACCTCAATGAAGCCTGGCATGTGGCTAACCTTGCAGCCCTGGACGAGGAACCGCTATCTGTGCtagtagtacggagtactattGCATTGACGGCTATAGCTTGGGACCACTGTTTTGGCGGACAGCTTGTCCTTTGACGTGCATACCAACAGTATTCCGGATTTAGAAAGCTGTggaggtactccgtagagacAGCCACAGTCCATCCTCTGTGGGACATCGGACCAGACACCACAGCGCTTGGCCTCTTCCCTCGTCGCGGAACCGTTGCCGGAAGCTTCAGGATTAAAGACCCTCGGCATCAATGTTTATTTGTGGGTACAGGCTGCGACGCCGCCTAACACAGGGCTCTGGTTCAAATGCT…
LXLOC_001299	1	LTCONS_00001872	2	2195	1502778	1505031	1950,245,	-	NW_011942149.1	noncoding	-1.30237	noncoding	279	noncoding	-0.0299008	noncoding	clear_noncoding	ACTTTACGACAAAATGAATCACATTCGGCGCGTTCAACACTCCATACAGCATCGTTAACGAGCGAACCGGGTTCCTTTTGCTGTCTTCTTTGAATTTCTCGCCATGTGCGATTCCAAAGACTGCCTCACAACGCGCGCACTATGTACAACACCAAACCCCAAGTCAATGTCTACACCCTGGCACCCTGGTCTTTGCTCGCATCGTTAGCTGTTTCTCCATCACCATTCACAGAGGAGCAGAGGAGTATACGTAAGAAGCACGGCACTATTACACCTCTGGGCAGAATCCTGGTCCATTCGTGAGATTCTGCCTCGTCGAGCATCGACACGGACTGATGTGCTTGgttctactccgtaccatgAGATGCTGCAGGCTCTTGGACGCGGACAACTGTCTCT…
LXLOC_001303	1	LTCONS_00001876	1	665	1550627	1551291	665,	-	NW_011942149.1	noncoding	-1.10309	noncoding	269	noncoding	-0.0606208	noncoding	clear_noncoding	CACGacattaaaaaaaaaaaaaattgaaaaacACAAGATAAGCTGTTGGTTTACAGCAGCTCTCGCCTCTGCCTAGAACACGGGTAATCGGCTCGCTTTGTACACCCCTCCAAGCGACTCCGTACCAAAAACACTGGGTCGAtaaattaaaaaaaaaaaaggttcTGATCTTCAGCCTCCTTTTAGgttttttttacttttttcATCCTTCCCAGGCCGTCTTGTTCAGGATGACTCCGCGGGCCATTGCCTGCTTGGTGGTCAACATCAAACGACAACGTTTAAGCCCTCGTGCATAATGGCGCCAGTCTCCAAGCACAGGCCATACCAGCTAATAACCCAATGCCAAGTAATCCTTCttccgtacatatgtacatatgtcCTCGAGGTTCCTTTGGA…
LXLOC_001304	1	LTCONS_00001877	1	1503	1551672	1553174	1503,	-	NW_011942149.1	noncoding	-1.09981	noncoding	399.5	coding	0.061	noncoding	clear_noncoding	CGTGCCTCCATGTTATTAAACTGTTGCCTGTACAATTTTGCGAATGGCCAAGCACCACCCCTGGGGTGGTCGCTGATGGAGAGCTCTAGACAGACCGTTGAGATGGGCGGTGAAAGGCAAGCTGTCATCTTCGAAGTGAAGTCGATTGGGCGAAAACCTGCCGATAACGTTGTATTCAGCCCATATCTCCAGCTCTGGTAGAAGCGCTGGCTCGCCGACTTGGGCTGGTTAGGGGCTCCAGCATTGTTGGCAAGCATCAGTACAGCCAACTGCTCTATGTATTCGCATATAGCGTTTCTTCGGTTGACGCTCCCCTGATGTCGTGCTGGATCCTGCGCAGGATCGAAATCGTGGCAAAGAAAGTGATTAGGCCAATAGTCACTGTTGGTCATCCAAGCA…
LXLOC_001310	1	LTCONS_00001893	3	1629	1589185	1590965	669,175,785,	-	NW_011942149.1	noncoding	-1.16189	noncoding	303.5	noncoding	-0.0090112	noncoding	clear_noncoding	GATTAATGTGGATCCGAGTGACCTGACTGCAGCCTTAACACACCCGAGGGGATGTGCAAGCATATCAACGACCAGGGCTCGACTCCGTCCGCAATCTCCCAGTGCCAATATACGAGACTCTATGCATCCGGACTTCCGTCCCCATTATCCCTATTTTCCATCTAATAACATCAGCAACACTTTCAGCCGCGAAGCCGAAAGGCCAAAATACTCATTTCAACGTAAGGGGCCATGTAGTAGGTAAGAAGGGGGGGTGAAGGGGGGTTCTGGACTTGAGGATAAGGACCACATGGCAGAAATGCTCAACACATTGCAATCTTGACTCTATGCAAGGTGTGATGCATGTGCACTTGAAGTCCCAAGTATGCCTTGAAAAAGGCCATTCGCACATAACCAAAC…
LXLOC_001313	1	LTCONS_00001896	2	1717	1614832	1616704	1342,375,	-	NW_011942149.1	noncoding	-1.15765	noncoding	434	noncoding	-0.0155648	noncoding	clear_noncoding	ACGGGTACTACTCCATTGGAACTCGCAGGGTATTTCTGGCGCAGCACCGTCGCTGTTTCTGTCCGTCCAGTATACACAATGGTGGTATGTGGTTCATTCCGAGGAGCTGTTGCGGCAGTTACCGCCTGCTCTTCGTGGCCATGTAACGGATTTGTCATCTTTTCGAGGACGTCTTTgtgcccttgcccttctccaTGCAGGCAACTGTTTACTTGGGTGTGTTTGCACAGACGAGCGTATGCCTTTGTATCTGCACATCAAATCTCGGGGCATTTACCTTGCATACTCGGTCGGGATGTAATGAAAGCCTAGACGTGAGGGGTTGGTTGGTTTGCCTCATCAGTGAACGGCTATTGCCAGAATGGGAAACCCGATTGGCTTCCAGGAGCTCTGTGCTTT…
LXLOC_001326	1	LTCONS_00001912	1	245	1691831	1692075	245,	-	NW_011942149.1	noncoding	-1.21397	noncoding	263	noncoding	-0.0004096	noncoding	clear_noncoding	CATGGCTGCTAGATCCGAAGGACCGGTTTTCTTCGGTAGTGTTTTTCTTGGCGTCTCAAAATGATGcgtctttgcccttgcccttgatggaCCTTGGCAAAAGGGTTTTGCTTTTGTGATGGCGACCGTAGCGTATGTTTTTGGTCAAATGTGGGCTTGGAGAGGGGGATGTTTCTTGACTTGATGAATTGAGGGGGTTTGAACAACACGGTGTGCTTGGttcgaaaaaaaagaagaataaagTA
LXLOC_001327	1	LTCONS_00001913	2	298	1692621	1693054	149,149,	-	NW_011942149.1	coding	0.788202	noncoding	402	noncoding	-0.0413696	noncoding	clear_noncoding	CTATGGCCATACAAGCGCCTTGAGACTGGTCTGGCATCATGGGATGCGCCGCATCGCCCAAGAGGCAGCATTTTCCTTTGACCCAATATGGGTACTGGTCATGGTCATAGAGTCGCCACATTTTGATGTCCTCGGCATTGCGGAACAAGAACAAGCACTCATGACGATCTtgtcaatgccgtcgccTCCCCAGAATTCAATGGCACTATTTTCAGCAAACCCGTGCAAGCCGAGCTCCCGAAGCTTGTCGGCATGGATGATGCATCGGTAGCAGCAGGAAGCCGACGGTGCGAAGTGC
LXLOC_001336	1	LTCONS_00001926	1	1732	1752169	1753900	1732,	-	NW_011942149.1	noncoding	-1.22469	noncoding	254.5	noncoding	-0.0352256	noncoding	clear_noncoding	GATCGTACCAGGTATGCGATTTAGAGCATCATTTCGGACATAATAGGGGTATATGCTCTTATCGAGGCATGGCGTTTAGGCTACCCGATATCGCTCTCAGTGTCGTATTGAGATAGCCAGATGTCATGATCTATCTTTGCCCTTCACCAAGCACAGGTTTTTATTCCCGGGGAAATGTCTTTATTTGCATTATTCGGTGAAATGTGCGTACTGCGGCCAAGTATGCGTGGATATGTCCTCGCGTCTCTCAAGATGTACACGGCGATTTCCCCACGCAGTCCTAATACCAGCTGCTTCCGACCGTGTTTGATCGATAAAAAGCTCCTTTGCCTACCTGTGGAGGCTACTTATAAGTGCTTACATTAAGAAAGATTGCGAGTGGTGCTCGCACGTGTTCCG…
LXLOC_001352	1	LTCONS_00001953	1	2469	1894434	1896902	2469,	-	NW_011942149.1	noncoding	-1.25792	noncoding	263	noncoding	-0.059392	noncoding	clear_noncoding	CAACATTTGAACCTGGGCCATCAAACGCGAGGACAGATCCAACCAAGGATCCAACCAAGGATGCAACGAAACAGTTCGCTCCTGCCTCTGTGTTTGCACTTACACGTGAGAGCAGGCTCGTAACTGCGACTGCGGGGTCTATCTGGAATCACAGACAAACAGGCATTAATGATATGATATTGTCCTGTTGGGcagtgctccgtacggagtagtactagcCGCATCGAGTACGTACTCTGCTCGCAGGTGCCGCCGTAATGGGAAGACCGACAAGGACAGGTGCGAGTCTCAAAGTGGGGTGTGGATGGCATCTTTGTTGAATATggcaggagcaggagccTACCAGTGCAGTCTGGTCTCAGAAGGCAGGACCTGGTGCCTGGTATCTGGCGTCTAACG…
LXLOC_001353	1	LTCONS_00001954	2	4071	1899724	1903858	3749,322,	-	NW_011942149.1	noncoding	-1.02438	noncoding	411	noncoding	-0.0282624	noncoding	clear_noncoding	caccagcatcacACATCATTAGACTCGCATAGAGACTCCTCGCAAGGGCAAAACACTCCCCACAAACGCGTACGAACACGCTCAACGATCAACAATCGATCGCACAGCATTTCAAGTTTGAAACCCCCGCAatcatcgccgccgtcccgCTCCTCTTTCCCGTTTTATCACGGCATTTCCTCGCGCGGAGAAGCCCAAACCCCAAACCCCAAACATGCCGTGTTCCTAGTCGCACATCACACAAGGCCAGTCAATGCCCTTGACGCGACTACAAAAGACCCCAAAACAGCCGCCGCACCAAATAAGGTCAAACATGCATATGGGACACCAGAACAAGAGCGGGAAAATCCACTTTttggtgacgacgaagacaCGGGCGGCGTGCCTCCATTTTCCCCG…
LXLOC_001378	1	LTCONS_00001992	3	1491	2073566	2075188	1192,113,186,	-	NW_011942149.1	noncoding	-1.40447	noncoding	335	noncoding	-0.024576	noncoding	clear_noncoding	gagccccagcaggcggccaagcgagaagcaaaagaaaggcGACCAGGGAAGGGGTTACGCGTGAAAAACGATTCCCCACAATGCAGTTTACTACTCTACCACGTTGGAACCTCGAAACGACGAAACTCACCGCTGAGAGGAGTTTGCCGGATAAGGTAGGCAAACATTCAAAAAGAGTAGATCAGACctgtggtgtctggtatCTACACATGTAGGTCCCACTTGACCCCATTGAGCAAGCCCTCCCAAGTTACTAGATCTCGAAGCCCAAAATGTCGAGTAACATAGCCACATTAAGGTTGCATCTTTATTATTTCTGGTCCTGTCCACGCCTGCCTCATCATAATTTACGTCGTATTGTGGCCGACTAGTTATGCACTTGTGCACCGATATTACAGC…
LXLOC_001381	1	LTCONS_00001995	2	297	2101049	2101416	149,148,	-	NW_011942149.1	noncoding	-0.35749	noncoding	331	noncoding	-0.045056	noncoding	clear_noncoding	GCCCAAGGCGTAGGCATTGGCAGGCAACGGCGATCGCAATGCCGGGTGTTGTTCGGTGGGTGGTGCAACAAAGGGCATGAAAGCCAAGGCGGGCGGTGCAACGACCACAGGGCTCGCAGAGCAGGAGGTAATGACTGATGAACTCGAGGGGAttccttggtggcggcagGGGAACCGGAGGCTCTGCGGGCTTGGTCTTCTCGTATCGAAAGCCAACAACATTGGTATCATCCCGAAAGGAAGCTCGCCCGGTGGACGGGCGGTTTTTGTGCCGCACAGAGGCAAACCTCGTCGGCA
LXLOC_001385	1	LTCONS_00002001	1	3694	2133925	2137618	3694,	-	NW_011942149.1	noncoding	-1.31619	noncoding	428	coding	0.046	noncoding	clear_noncoding	AGTGCCAGaacggaacattgaacactGAGCCAGTATGGAGCACTATTCTGTAGTCAGCAAGGGGGGTGCAGTCTCGGACCGTTACTGGGCAGGTGCATTCACGCAGACGTTCACACCACCTGTACTCggccctcccctccccctttcACGGCGTCAATTGGTGAACGCACAGTCAGCATACCAAATGCTGATTGGTACTGGCCGCTGGTCACTGCTCCAGCCTTCGAATCCGGTCAGTGTTGAAAGCACGGTGGCGAAGTAGTGTTGCTCACGGTGACGTGCCGAAACACGAAGGACCCTGCTCTGGGGTGTGGGAGCGGGATCCGTTCGTGACGCGCGTGCGTGGGCCGTATGGAGGAGAAACAGGCTACCGAGTGCAGCAGATCGACAACCCGGTGC…
LXLOC_001416	1	LTCONS_00002045	2	2381	2279092	2281532	1887,494,	-	NW_011942149.1	coding	2.10364	noncoding	479	noncoding	-0.0335872	noncoding	clear_noncoding	GGAAAAAACAAGCACTGGCACCAGACAGGAATCGAACTTGACGCAGACCTGCCTCCCCAAACGACACGAATCTTGCAGGCCGCCTTGCATCGACTTGGGTCATGATAGCTCATTGCAATGCGCGTATACTCTGCACTTGTCGACGGCTAGTTTTATTAAGCAGAGAAAGCGGGAAGAAAGGGCAACGATCGCTTCCCGGAGGAAAAAAATCCCAAGCCGGATCTGTAGCCTCTTGCGGGCGGGGTTGGCGTCGCAGGCTTCCCGCGTCAATAGCAATGCAATCGGTTGACCACTCAATGGCACCAGGATGGGTGCAACAAAATACATGTACCGTCTGGTTGACCCCTAATTTGATCCTGTGCGACAGTCCAAATGAATAGGCTTTGGCGTCCCGTCACG…
LXLOC_001442	1	LTCONS_00002082	2	2065	2429970	2432092	1085,980,	-	NW_011942149.1	noncoding	-0.204866	noncoding	314	noncoding	-0.012288	noncoding	clear_noncoding	CGAATCAGTCATCTCGACATCATCCTTACGATTACACTGAGTATGGTATTAGTTGCCAAGTATACGGGACGGCGCCAATATGCTGGCGCATGTGCTATCAACACCAATCTGAGACTATGCCAGGGGAATAGTGCTCGGCCTAACGAATCCGTGTAATAGAGGTGCATAATAACCTCTACCTGCAGCAATGTTGACAACcaagacttggccaaggttATCCCATCACAATCCTAGGTATGTTCCACAGCAGACGAACCGGGCAAGCTTATGGAATAGTCAAACCGTTATCGTTGGTCTCGAAGTAGCAGGACGATAACTACATGGTAGGAGCCCAAACTGTGACTCGTTGGGAACTCGGTACTCCTTACGGCCGGCCAGGTCTCAGAAATTTTCAAAGAG…
LXLOC_001448	1	LTCONS_00002098	2	298	2477049	2477445	149,149,	-	NW_011942149.1	noncoding	-0.688066	noncoding	329	noncoding	-0.319488	noncoding	clear_noncoding	AGCCAGTATGATCCCCCGCCAACGTCTAAGCAAGGACCCAATGTGGCTGTACTCTCCTCAATAAGTTCCTCTCCCGGAATGCCCACACTGTCACCCATACATGGACAACTGAAATGGTATGGGTTCCTGGCAGACAGAATATCATCCGGGTCGGCGACGTGTCGGGCGATGACGATTTTCCGGGTTCGCGATAACATTGCTGTTGTCATTATACAAATTCGGCGGTGTTGGGCCGTTCGACCCTTCGTACATGAAATGACATGACGAGGACCGGACCATTTAGGGACAAACTCGGCCA
LXLOC_001452	1	LTCONS_00002105	1	512	2506859	2507370	512,	-	NW_011942149.1	noncoding	-1.12886	noncoding	317	noncoding	-0.0098304	noncoding	clear_noncoding	TGTTTATTTCACttcactttttttttaaaaaatcTCCCACCCATCAAAACACGCATTGGTTCCATTGTCCTCGCCTACTTGCTTTCCCCATTGCCCCGGAACCCATTCGTCCAGAATACCCGAAAAATTAATAACGCCATGCAATGCAAACCGCATCACCAAGAGGGTGGGGGAAGGCAAGGGGATAAACATGATATAAAACAGGGCCATTTCATCTCTCACACGCTCCTCCCATTTTCCGTTGAAAAATATTGAGCCAATCCTCCCTTTTCTTCGTGAAGATCGTCAAAGAGAGCCTCCGCGTCTAATTGCTCTAGTTGGTCTTTTTGTTCACCGTTTGCATGCCTGTCCAGGTGTCCCCTTCATTTAAGAAGCCTGGATGTTGAGAGAGGAGAAAAT…
LXLOC_001465	1	LTCONS_00002123	1	1189	2606336	2607524	1189,	-	NW_011942149.1	noncoding	-1.33655	noncoding	269	noncoding	-0.0274432	noncoding	clear_noncoding	AAATAAGGCGATGACGTGGACGGAAAGGCAAACGCCAAGGGCACGTCGGTCTGTGATTGCACGGggtactacggagtaatggCACAGAGTGATTGCTTCTTGTGCCGTGAGTACATTCAAAGCTGGCGAAGGCTATTTGCGAAGCTTggttacggagtactagtacatTGGAGGAGAAATAACCTACTTGTAGGTgcttaagtacttaagtaagtactaCTACCGTACTCATTGCATGGCAGGCAGTGTCAATGCAAGCAGCCGGATTTTCAAAACCGCCGATATTCCGCCTTCCTTTGCTGGGCGAGAATCACCAGCACAGCTTTCCCACAACATGGCATcaaacccaccagacatgataagccaaggaagccatggtTCCAATCGGACCCGATATCA…
LXLOC_001469	1	LTCONS_00002127	1	349	2632592	2632940	349,	-	NW_011942149.1	noncoding	-0.162869	noncoding	272	noncoding	-0.0004096	noncoding	clear_noncoding	GAAAAAAACAGACCACTCAACTAGGACCTGCAATTCTATAATACGTCCGCTAGAGAACTAGTCCCGTACACCACCCCGTTTCATCTAAAACCAAATCAATACCCTTCATGAATGACTCCGTAAATAAGCAGCTAATAAAGCACAGATAACAGCACCGCCTGGTGGCCATCTCGCCAAACCAAAATGAGGGTATACTCTGCGGTTGCGTCCCTGGCCCCCCTCcaccttctccttctccttctccttccccTTTCCCAAAACATAAATATCCCATAATCCTATGCAGTTGTGTATATATGATTGTGCACCAGGCAAAAATCCATTTGTTCATCATTTGCTTCTTCGCGCT
LXLOC_001475	1	LTCONS_00002135	2	490	2681597	2682151	149,341,	-	NW_011942149.1	coding	0.6416	noncoding	270	noncoding	-0.022528	noncoding	clear_noncoding	AACCTTGGTAAGCACTCCCCGTAATTGTACAGCtacattgtacatgtcaTCTCATTCGCTCAGCAGCAATGCCAATCAGAACTCGCTAGGCTATGACCAATTCCACAAAACAACAATCATGTCAAAATAATAACCGCAGAAAAAAAACGGCCCTCTGACGACTCCTGGATGCGGTACGGTAACCTGTTATTTCAAAATATCCAATTGAGTACCCTCCTCGTCTTGGACTGCCACCCTTTCTTCGTCTCCGATTCCGCCTCGTCCGCTGTGTGCACATCGGTGACGAGATCCATGTCGTCCAATTTAACCCATTTAGTCTTCTTGATCAGTTTCCAGCCCAGGGCTGAAGCAGCTCCACCCTTGGACGAGTACCAGGAAACTGTTGAGAAAAACGGACAG…
LXLOC_001479	1	LTCONS_00002143	2	1443	2711957	2713473	1158,285,	-	NW_011942149.1	noncoding	-1.24171	noncoding	481	noncoding	-0.094208	noncoding	clear_noncoding	GGGAAGCAAAAACTATCAatgtctgtctgtctgcATGCCAAGACCTGCGTCGGCAACCCGAttcagcaccagcaccagcaccagcactGCCCGTCCTGTGTGCCGGTTCCACGGCTGCATTTCCCAACGGCAAGCTGCGCATTTTTGTTATTGTTACTAGTACTATTGATTTCAATTTattgcttttttttcgtAGCTTCTCCGTCTTGTCGTGCTGCCTGGTACGTATGTATCCCGAAGCCCGCATGGGGCACGGACGCTCGCAATCTGCCCTGCCTACTTAAAGCCATGACCAGATGCTGGCATGGTTGGCTCCCCCCCGTCACCCCGTCACCCTTGTTCCGAGATGCAAGGCACAGAGCGCCACATGTGGCATGTTTCGTCGGGATGCATGGCTGA…
LXLOC_001480	1	LTCONS_00002144	2	2062	2714382	2716548	169,1893,	-	NW_011942149.1	noncoding	-1.27159	noncoding	284	noncoding	-0.0577536	noncoding	clear_noncoding	aatTAATCAATGGCCTGCTGGCATTACCGTCAGCTACCATCAGCAAGCGAGGCAGCCCACCAGGTTCGGACCCTGTTGTCGGAAACAATCTAGATCCACTGACTGGGCCTTGGTATCCAAAACTAGATCTCATACAACATTGTCAGCACACCTGGAGGCCTGGTTCATGAGTATGTCGAGATGTATGGATGGTTCTCATTTCATCGGGCGGCTCAGTGGCACCGGGCATCACCATCACGCCCCCTGGCTGAGTTGACTACGGAAGTGACAGCGCTGAGCCAATTTGAaatactacctaggtagtcaaGACAGTCATGTCAATTGGGCTACAGAGCACGAGACTGTCGCATGTGTAGCATGACGACCCCTGCGAGGGCAATTTCCCCATGGTTGATGACA…
LXLOC_001483	1	LTCONS_00002149	1	361	2734379	2734739	361,	-	NW_011942149.1	noncoding	-1.49204	noncoding	172	noncoding	-0.0004096	noncoding	clear_noncoding	TGCATTCAGGACAGATAATTGTGATATTTTGGAGCGTTGAGCGCCTCTGCCTAACTGTTTATTAACAGACAGTCACTTCAGTTTTGCAAGTTGATTCTAGTTGTCTCCGACAACTCCCAGCCTTCCCGAAGCATTCATCCCACATAAAACCCGACACGACAACAAAAATTTGGTCGATGCGTAATAAAAAATAGATATCAAGTACGCCAGCCCGTTAAATGCAAGTTGTTGAACATTCGCCTTTTTGGCAGCATCCCATGTTAAATTCCTCAGCATGTAGAGCTGTACTCCACCCCTGATTTCATGCTGTCATAATCCtgttccttcttttccatgccCATCAGGGAGTTATGGCATCTAG
LXLOC_001504	1	LTCONS_00002183	2	1358	2857999	2859423	1097,261,	-	NW_011942149.1	noncoding	-1.14217	noncoding	352	coding	0.087	noncoding	clear_noncoding	CATCTACATGCACTCCTTAACTACCAGCACCAAGGACTCTCCGCAGAATTGCATTGTCTGCAAAAAACTTGTAAATACGGAGGCCTCGCGAACCCTATGCCTCCTCCAGCATATTGTACTCAGGATTGCACTTATCGATGTCTTTGATGCACACCGCACCCAAAACCGCCACTCCACACTCCACAGAAGAAGTCAACTGGTACTTTGGCCTCACGAGCGACGAACACCGATGCAGTATCAGCGAGAGAGCAGCAGGTGAAGTCATGGTCTGATAGACCGGCCGGACCATGGCCGTGGCTGATGACGGCCTGCCCTTGTCCATCCCGTCAATTCCTGCATGAGATGACACCCCATGCAATGTTTTACGCCtcgggatgatgatgggTAACCCTTGTGCAC…
LXLOC_001528	1	LTCONS_00002222	2	783	3038095	3039017	396,387,	-	NW_011942149.1	noncoding	-1.44673	noncoding	248	noncoding	-0.02048	noncoding	clear_noncoding	ATCCTTGTTTCGTACTAAAAAGTGGCACCTGTGCACATTGAAATgtcaagtactccgtaccctcCATCAAACATCCACATGCATGTTTAGTTCCAACCACTGTCTCATCCCAACCATCTGCCGAGCTCACAAAATCGCGGCACACAAATCGCCAGGACCAACAACATCCGCCCAAAAATAGCCAACACCTGCCAGCCCGAAACACGACTTTGGCCAATGTCGTCGAATGTCAAATGTGCCCACACCCTCCCTCACTCTTCACGGTTGACATGTGCGAGCACGACAGACGGAGTAGCATTACTGCATCCGGTAACAAAGTCAAACAACAGAGTGGCTGCTGCGCGATGAAGCCGAGGCAAAGGATGGAccgtgtactccgtacaatatgtacctactcCA…
LXLOC_001534	1	LTCONS_00002230	2	282	3096710	3097048	137,145,	-	NW_011942149.1	coding	0.621766	noncoding	222.5	noncoding	-0.101581	noncoding	clear_noncoding	TGTCATTCTCCGAATTGCCTCCTTACCTCCGAGGTGCCACAGTCAAGTACCCAATTGAGCTGACGCTGTTGAGTCTATTTTTGAGGGCCGCAAAGGCTGATGATTGTGGCAACAACATCAGGATCCCGTACATGCATTTGTATAGCAAATTAATTGGCTGGTCAGGGCATGGGGTTCCTATGGTTGCTCACACGTGAAGACGGGAGATTCAATGAGTTGCACTAGCTTATCGACCTGGATAAGAAGATTTACCGTCATGTCTAATTCACCACTACCTCCGTG
LXLOC_001536	1	LTCONS_00002233	1	380	3099152	3099531	380,	-	NW_011942149.1	noncoding	-0.867285	noncoding	248	noncoding	-0.016384	noncoding	clear_noncoding	TGAGGCGCAGAGACGAGATGCGGGAGGGTTAtttggacaagatcaaacCGGAGACGGACGGCTAGGTTCTAATACCAGCAACGAGGGCAGGCCCTTTCGTATGTACTTGTATGATGGTTTGTATCTACTCTTTCTAGAGGCTGGGGCTAGAGAAGATGGTCAAACCCATATCAATGTTAATCTCGAGGAGGCGAGCGACCGGTCGGCCgtggctggcggcgaggcaaGAAGGCCTGATATTGCAAAAACAATAAGACTGGATTTGTAAAGGATAGCTGGTGAGTATCGGTATTTTATGATTGGCGACGCTTCGTAAGTTTGTCCAGAGTAGGAGAGAACATTCAAGGGATATTGAAAAGTATGAGAAGTCGTAAGTGCCA
LXLOC_001538	1	LTCONS_00002238	2	1792	3115214	3117106	712,1080,	-	NW_011942149.1	coding	1.65795	noncoding	394.5	noncoding	-0.0393216	noncoding	clear_noncoding	CATGACGCCTATATGCTCGTCGCTATTGAGCAATGAATATTTGTCCTCACGATGAACGCCGGTTCTGCTACTACCGCCATGAGATGCTTTATATGTTTCGAGACTTGCATTTGATAGCACAACTATCAGTCGCTGAGAGTCCTTATCCGTTGGTGGTATGGCAGTGTGTTGCTCCGCGACCAACTGAGGCAATGCCGGGGGAGGTAACGATTGTGTCCCTGCTTCGTGAGAACACAGGGTAAGGTTAGTCTTCTGCCCGGTGAGGATGTATACAGGGGGATGGAGGCTTAGGTAAAAGCCATTGTAGGGCCTTTCTTACTAGGTCGTTTCACCCCAGTGCGGCGATCCGGTGATGACATGATGTTTAGTGGTGACCCTGGCGAGGTGAGAAGCGGTGAG…
LXLOC_001542	1	LTCONS_00002244	1	675	3134096	3134770	675,	-	NW_011942149.1	noncoding	-1.30809	noncoding	267	noncoding	-0.016384	noncoding	clear_noncoding	GTTACGTGCTGCGTACTTTTAGCCGCATTACCAGTTACAGAAATACGATTTACGTGCCTTGCTGTTGCCCATCGCATATTCGCTGCCTGGTGGACTGAATTCTTGTCGCAGGTTGTAGGGATCATGTTATGCAGTGTAAACCGAAGCATATAATGTCTCGTAATCTCCGGGCTGCGATTGTGATGAACCAATTAACTTGAAATCCAGCATTGTTCAGAATCATCGTAACAATGACGCATCTTTCTGTGTTGCCATCTTTACCATCTTAACTTGCCATCTagcccttttcttcttcttctggccaGTGGCACCTGGTACCAGTAGCTACGTAGCTTCATTACAGCGAGGCCCCAATTAATGGAAAACAGGAATCCGCTGTCTATTTGAGTATGTGCTACT…
LXLOC_001543	1	LTCONS_00002245	5	1072	3135768	3137100	572,42,79,133,246,	-	NW_011942149.1	coding	1.16307	noncoding	455	noncoding	-0.0262144	noncoding	clear_noncoding	GTTATTTGAAGATCATGTCCAGAGCTCGCGAGGAACATCGTCAAAAAGCCGCCAGGAATCCCGGCACAACACGGTTGCGGCAGCTACACCGTCACAAAGGCACAAAGAATAACCCAAACAAGTCGATTGACAATCAACAATTGCGTCAAACCGCGCAGACCATCCCTACGCCGCTGAGCTgcaccgccgacgacggaCAAGCTAGATCAACATCAAACTTGCCATGTCGTCACGACGGGCTGCCATTTCGCTCTACCGGCGCTCCCTGAAATTGGCGTTGGACTGGGCAGTCCAACGCCAGCTTTGGCGCGGGCAAGCACTTTACATACGATCGCTGTTCGAGGCAAATCGCAACATTACCGATCCCAGACAGCAAAGGGCCTTGCTATCCGAGACGGA…
LXLOC_001544	1	LTCONS_00002246	1	238	3137709	3137946	238,	-	NW_011942149.1	noncoding	-1.35824	noncoding	224	noncoding	-0.0004096	noncoding	clear_noncoding	TCTGGCGGTCTTCTTGTGGTTCCTGTAACAGAGTGAGTGGCAGGCGGTGGGCGGTGGTGATAATTGCACTATGTAGCGATGTCAATGCTGGGTGAGTTAGGTGGctgagtacggagtagattgTTGTGAAAACGTGAGCGAACCCGTGTTCTCCGAGTGTGTATGACCTATTATTATGTGAAGTACAATTGAAACCAAGGGTGGTCTAGCTGTTGTGGAGCCGTCGAAAAAAATGAGG
LXLOC_001552	1	LTCONS_00002259	1	928	3183908	3184835	928,	-	NW_011942149.1	noncoding	-1.33061	noncoding	307	noncoding	-0.0004096	noncoding	clear_noncoding	gtacgtacatactACATTGCAATTGATACTCAAGTAGACGCCTACTTGTCTTGCTCCAATGGTCGGAAGGCTTAGATGGACATTTCACAATGCGAAGTCCTTTGAAAGGCTTGACAATATCTTCGAGGTTTAATTCGGTAACATTAGCCATGTCGAATGCTAGCATTGAACGGACGGACTTGGATAAAGCAccagtgttgtatgtacggagGTACGCCTGTTGTTGAGGCGCTGAGAGGCGTTTATTCTACGGTCTAGTGAATTACCATGAATCCATGGTGCTTTTTGCAACCCTGGAGTCTTGGGCGATGGAGCGAGGGACAACCTATAGTACCAGCTGGGCTTGCTTGTCTGGCACACGTTGGAAGATTTGGAAGTCTATGCGTTTTCACCGCTACC…
LXLOC_001553	1	LTCONS_00002260	1	659	3185935	3186593	659,	-	NW_011942149.1	noncoding	-1.21324	noncoding	326	noncoding	-0.0352256	noncoding	clear_noncoding	GCCTCGACGCTTGCCTCGACCGTGTACATTGATGTGACAATTCATCATCACTGGTAGGCAAAAAATCAGCCAAGCGAGCCATTTTCCACTACGAACTGGAACTGTATGGGCCGCAAGGTGGGCTGCAAGGGGACAGACAGATTGTCGTCTGGCCACGATATGCGTAAACAAAAAGAGACGAATAAGAGCTATTTCCACAATAACAAAGAATGCTATGATATGAACACCACATAGACACTGATTTGTGGTCTGAAGCCAAGAGTTTGTAAACACAGGCGATTCATGGAGTAGAAAGGGTTGCCACAGCAACGGAATGTCACGTGTACTTGGATAGGGTTGCTGGCCACTGATTTTCGTGACATTTCAGTaacatgtacatacatactccgtacactgtAG…
LXLOC_001572	1	LTCONS_00002287	1	686	3286874	3287559	686,	-	NW_011942149.1	noncoding	-1.33108	noncoding	227	noncoding	-0.06144	noncoding	clear_noncoding	GTGGACTGATAGTCTTCCCGCCGACGTGGGCCGAGCCCTGTATTCGGTTTCTGTGCATTCGAATTCGAATTCAAAGAGAAAGACGATATCGGACTACTGCGACGCGGAGAGTGGGGTTTGTGATAGTGTCGGGTCGTATGCCGCGAGTTTGTGTTTGTAGATGCTCTAGCATTAGAGGTTCAGGGTTTTgaaagaggtcaactggtcgtCTTTGCGTAAGTGGGCAAAGGCAACTTGGTGcgaggtggtggtggcctATATCGGCTGGAGAGGTGGTTGACAATGAATTTGTGCAAGTAGACAGACGTTGTGAGCGAGGTCGATAGAACAGTCGATGGGTATGCTCAGTGCTAAGTGTAAGGCGTCAATGCAGATACAGCTCGCTTACAATGCTACCAG…
LXLOC_001574	1	LTCONS_00002289	1	2599	3305851	3308449	2599,	-	NW_011942149.1	noncoding	-1.32643	coding	543	noncoding	-0.016384	noncoding	clear_noncoding	TGACGGCAATGGTTTGCGAGATTCCAGAGGCCATGCACGCCAGAGGGTTACAACTGGATTACCACTGGGTTACCTACCTACCTCCAAATCCAATCTTCGTATGCcaagggggagggggcaaGGGCAGGCTCGAGTTGTCCAGGTATTCCAAAGCTTTCGCCAGGAGACGGGGGCAAAGGTGAAGAACCCAGCCCCCGGGGCCTTCATCAACACTGCCGAGCCATGGCTTCCGTGATCCGGACAACAAGGAACAGGCAATCAGCCAGTCCCAGCATATCCCAAGTCCTTCGTACAACTACGGTACTGGCCTCCACACACCACTCAGGGAGCGCCATGCTGAACCACGTCCCTGGGAACAGGCTTACGTACGTGCCTGTGATAACTAAGTATCACGGCACA…
LXLOC_001575	1	LTCONS_00002290	2	4799	3308590	3313435	4477,322,	-	NW_011942149.1	noncoding	-1.09435	noncoding	460	noncoding	-0.0258048	noncoding	clear_noncoding	ATGCTCACGCCAACCTGGTCGTCCAagttccaagttccaagttCCAGGTCCCAGGTCCCAGGTCCCAGGCTTGCTCAGCTTATCGCTCTGTCCTTTTTACTACTGCGATGCCGAATGAAGAGCCTTGAATCTCAGGGCGTACAAACCTTTTCGAAGAGTCAACTGAACCAAATGTCACGGTTCTGGTCGGGACAGTCCACAATCACTGGGTTGACAAGCGTACCCGTCAATTTCATATTCAAAATGGCCACTGTaacacatgtgcatgcatgGCTGTGGAGTCTTGTCTCGTTCAGGTCGACGGTATCATGCTTTTTTGAACATCATCATGGACGGCAATCGCAAGGACCAATTACTTGAACAACATGTCGACGTAATATATGCAATAGCTATGGCAAC…
LXLOC_001576	1	LTCONS_00002291	2	1297	3314931	3316465	1049,248,	-	NW_011942149.1	noncoding	-1.22328	noncoding	284	noncoding	-0.0004096	noncoding	clear_noncoding	GTCCAGCTAACCAGGGGTCGCCAGAGAAACTCGGACGCTCTCGACGAAACCAATCTCTTCGTATTAGTATTGCACAGACAATCAACTTGTCAGATGGCCAAGTGCATGCCCATGTCGGCCGAGGGCTCTTTACGCGATATCCGGCCTTCCACAATGATATCCACGATTCCTGGCTAAACCACCTCAAGCCACTTCCTGGGGTCAAGGCCAGACACTCTCAGCCCTTCATATAGTATTACTATGagcaaATGCGATTCCAATACCCAGAATGCCCCATAATTCAGATCAGCATCTCATGGTCAAGGCGGAGAGTTTGGATATCAAACAGACCTATGGTCGAACAGTTGATGAATAGACACAGGAAACAGAGAAGCTCTTGTGCATGTAGCCTTCAACCGA…
LXLOC_001584	1	LTCONS_00002313	1	1111	3393120	3394230	1111,	-	NW_011942149.1	noncoding	-1.245	noncoding	467	noncoding	-0.0188416	noncoding	clear_noncoding	GTTCGCGAATCGTCGTTTCGGGCCACGAGTCAACAGCTCCTCTCGTCGAGAACGAGAACCACCCACCGCTATTGGGACTTGTGTGGCAAGGACCGCATTGCGACACCAGCGGTTTGCGTCCTGGGAAATGAAGTCCTGCTGCCTTATGAGGTCTGTTTATGCGACCAAAGCGTGGTTGGTAAATGTGGACGATATtacaatgtatgtacaacaCGTCTTGCATGGGGGACTAGGGTGCGTGTTATTCTTCGTCTCTGCGACATATAAGCCAGGGAGGTTCCATGTACTTGGAACGACTTGgcatgacggcggcggaggaaATGCCATGCGATATGTTGTATGGAGCAGTATTACAGGGTCGGAAGCTGGCCTCGTGAGTATGTATACTCTGTAGTGTGT…
LXLOC_001590	1	LTCONS_00002321	2	1580	3437064	3438705	287,1293,	-	NW_011942149.1	noncoding	-0.88423	coding	527	noncoding	-0.0380928	noncoding	clear_noncoding	GTGGCTTATCCCAAACACGTACGGAGGAATACCTGGGAAGGTATGTCGCTGCCCTTGGGTTCTTGCCACCAAAGCCGTAACTTTTTGGTCCTGACTTTGGCATGGCCAACGATTCGGGCGCCTAGGTATTTGATATCATTCGGATCACGGCAATCCTCGGCTGAGACCTGGCCACAGAAGGAGTTGACCCCAGATTCCGCATCCGCAGTGGATAAAGCAGTGAGTGATTGCCGCAGCTCACTGCCGGACCCGAGATACCGAACAGCGAACGGCGAACGGCGAACATTGACCACCAGTCCATGGCCAGGCCATCAGCGCAAGCATCCCCGCATTATGACGTCCAAAGGGAGGGGCGATTTCCGAAGTTGAGCGTGCCCATGGCGTGAAAGCAAGCGTCCG…
LXLOC_001599	1	LTCONS_00002336	1	4582	3498101	3502682	4582,	-	NW_011942149.1	noncoding	-1.25078	noncoding	251	noncoding	-0.0241664	noncoding	clear_noncoding	cgGGCTGATGACAGGCAACTGGGGCAACTGCCTACTAGGTACTAAGTAGGTAAGGGGGGCCCCGAGCACAACTGAAGGGAAAGAGCAGCCCAGTGGACTGGGGGGAGCTGGGACAGGATGCGAGACGAAGGCGCTGGATTTGGTGGTGCCTGCCACTTCTGCCacttcaacaccaagtcTGCAAATTAGAGCCATGACGGATACGTCCAGGTACCTGCGCTCCACCAcggctgccacggctggcAAGTACCTCCATGGCGCCACCGCTGAGACAGTGTACTTGCCGGAGACTTCCACGCAAGTAGTAGTGGCTTTCTCCAGGTTCTAAGTTTAGCGAGCACTCGCGGCTGTGAAGGCAGAGTCAGCTGCCACGCCGAACTTGAGAGAGCCGAGAAATGA…
LXLOC_001600	1	LTCONS_00002337	1	7374	3509297	3516670	7374,	-	NW_011942149.1	noncoding	-1.23505	noncoding	214.5	noncoding	-0.026624	noncoding	clear_noncoding	CAGCTAACGATCATTCAAGGAACTCGCAGTATTAACAAATGCAGGCAAAAATTGGATGCGAGCCATCGATTGATCCAAGTACAGAGCACAAGCATCTGGGAGGTATCAGGTACAGAGTTCGCGGGTAGGGGGGTTTTCATGCTCAAGTGCACATGTTGGCATCTGAACGCCGACCCGGGGATGCGCAGAGTAGAAATGTCATCATAGGTACTTAATAGTGTGCCgattaaaaaaaaggtcgCCGGAGTACTCCGCCACTAGGTTCGAAAGTTCCCAGTTCAAAGAGGTCAAGTTCAATAACGACAAAAACGACCGTCTCCGGAGGGAGGGAAGCAGAGGCCAGGGAAGGGGGGTGTCCTGGACGCCCCAGACTTGGTTCCTTTCTTTAAAGCTCTCATC…
LXLOC_001627	1	LTCONS_00002379	2	3450	3677779	3681383	1485,1965,	-	NW_011942149.1	noncoding	-1.30774	noncoding	320	coding	0.109	noncoding	clear_noncoding	GTGCTCAACTGCTACCCCGTTGGACCCTCTCCAAGCATTCGGAACACCAAGTCAGTGGACAGGAGAGTTGATGCCCCAGCATCTCCAAGCCGTCCACAATATCCCCATGGGAAAGCAAATTTGGAGACCAGCTCCGTGTCGAGTGGAGGGTGTGAAAATTGCACAGGCTGCGGAATGCCACTCGGCTAAAACTCAAAACAGAATTGAGCCGCGACAACGGAGTACGCAGTCGCGCGTGTCATGATCATTCGACTATGAGCAGCTCCACGACGCAGGAATTTGTATGTACACAGCGTTTTATTATACTATTCGCCCGCTCCGGTTGCGCCGCTGTTTTTGTTGGCCCACCAGCAGCATAGCAACGactgcttcttccatgcGACGCAAAGTTGCATACCT…
LXLOC_001629	1	LTCONS_00002381	1	522	3696390	3696911	522,	-	NW_011942149.1	noncoding	-1.17219	noncoding	260	noncoding	-0.077824	noncoding	clear_noncoding	GGTAGCCCTGGGTGTATCAAGAATGTCAGTTGCTAAATACTTTTCAGTATCGTGGGCTATGACGTGGGGGCCGCGGGTTTGAGTTGCGACACGGTCCAATCCACTATGAGCTGAAGGATCGGGTTGGACTGCAGCAGATCCATCTCAAAACATTTTGGGTCTCAACCAGAAACGGTGAAGGAGAAGATAAAGGTTTACGGGAGCATGGTAATGAAAGCTTGGATGAATGAAGGCGCTGCCTAGCCCAGAGATACATATGAGGCGAGACTCCATGCTCAGTCAGCGAGATTCCGTCATGTTCCATCTCCAACAGAAGCGTCACGGTCACGTGGATTGTCTAGTAGCTTCTGGCATTCTACTTTCAAGTACAGAATACTTGGTGCCGGAATAAATAATATT…
LXLOC_001630	1	LTCONS_00002382	2	297	3700896	3701396	149,148,	-	NW_011942149.1	noncoding	-0.424873	noncoding	258.5	noncoding	-0.0139264	noncoding	clear_noncoding	ccttgacgttgatgagTATAATGAACGCTGAGTGGTGCCTCATAAAAGCCACGTACAATGTCGGTGTCTACCTTGACGTATAGAACGTCATCCTCGATTCCATCGTATGCGCTTGCATAATTCCCGTCACTATGCTGGACGTCGACTCgggaaaagaaaaggaggtCGCGTATCGGCTCACCTTGAGGTAACAGTCCAAAATCGAGGCCTGACTGCGCCTACCATAGAATACCAGTCCTACGATTCGTCGTATCTGCGACTCCCTTTGCCACTTTTTTATATCCGATAGCATACCAC
LXLOC_001631	1	LTCONS_00002383	1	258	3707742	3707999	258,	-	NW_011942149.1	noncoding	-1.39695	noncoding	243.5	noncoding	-0.0004096	noncoding	clear_noncoding	AGCGACAATGAATCGTTTTATTTAAATATGGCATCAATACCCGCAGCTGCCTATTGAGACTGCTTGCCGACCCAACGCTGAAACTCCATCCATGACCCAATTTTTGTAATGCCACTTTCAAATCATCACCTTCGCTTTCGTAAATTGGGCACACCCACCATCATAAGAAacatgtatatgtatataagCAGCAATGCATCCAGGCGCCCATTCCCGTCATCTAAGCCATTCATCATCCCATTAAGCCACTTCCACTTC
LXLOC_001634	1	LTCONS_00002386	1	247	3723153	3723399	247,	-	NW_011942149.1	noncoding	-1.24635	noncoding	326	noncoding	-0.0004096	noncoding	clear_noncoding	CCATGGCCGTAAAAGTGAAAGACAGTGATAAATTAATGCCGGTGGAGTATTGCGCGTCGTCGGAATACGGAGATAGTCTCGCGGTAGTCGGAGTCGATATACAATTTGTGGCTTGTGTATGTGGTTGAGAAGAATCTGGTGGTAAAGTGAGGTGAAGACCAGAGTCCGCTGCACGGATGGAAAGAGGTCATAGCCTTCTTTATCGATAATGATTTTGAGGGAAGACTATAGTACAGTGCGTATTATG
LXLOC_001641	1	LTCONS_00002398	2	698	3782311	3783071	604,94,	-	NW_011942149.1	noncoding	-1.16269	noncoding	390	noncoding	-0.0147456	noncoding	clear_noncoding	CGGGAATCGCCCACGAGGTCAAGTCCATGAACTGCTGTCCATGCCGCCGTGCAGGCAGCTAGTAATAGGAATTAAAAGCAAAATAAATATAAAGgctctctctctctctgctGCTCCTGGCCCCGTCCACCCCTGCCCTACCATAAATCAAACGCTTGTCTACTGTGCATCTCGAACTCGGCAGCTGGCTTCGTTTACGGGTGCTTGGTGGGTCTCTTTTATAAAAACGCATGAGACGTCATCGTTGGCAGCATGTGTGGGCAATGGTCTcaaggaaggaaagaaatGTGCTGGCAATGGCTCAGAAACTTACTCGAGGTCGTGTGAACTCGTGTAAACCAACATACAATGCTTAGCTTCCAACacctcagcatcatcatctacAGTATCTCTCCTCTT…
LXLOC_001642	1	LTCONS_00002399	1	1187	3795603	3796789	1187,	-	NW_011942149.1	noncoding	-1.17717	noncoding	301	noncoding	-0.02048	noncoding	clear_noncoding	TCACACACAAAAACGTGGGCTAGGGGATCCCCGACCCCCCTCTCTTCGGGTCCGTCCTGCTTTTGttatatgtacatatgtgaCTCCTTCTTTCCCCGAGAAGTTAAAAAGAGCTTCATGCCCTCCTGTCATATTTTTACTCCTCCCTCTTCTCTATCTGATTTGGTCTCTCCACTCGATATAATAAAGCCATCTTCTGAACTATCGAACACACTAGAAACGTCCATCTCAACCACCTCGGCCTCTCTCTCAAACAAAGCGGAAAGTTAGTCCGTCTCCcacagcaaaaaaaaaaaaaatccaccAAAGTTTATCAAAATGCCCGCCTACGAGTACTGCTGCAACTGCGGTGGCATGATTGTCATTAGCACCACCTGCAGCGCCTGCGGCCACAAGCAA…
LXLOC_001655	1	LTCONS_00002413	1	1604	3854289	3855892	1604,	-	NW_011942149.1	noncoding	-1.25335	noncoding	490	noncoding	-0.0733184	noncoding	clear_noncoding	GGATGATTGTGTCTGCACAGGGTACGAGATTGCCATGCGACTGACTGGGCGTGGTCCATGTCGTAACTGCCATGGTATGCACGGGAGTGGTATGTATAATTGTTGCTGCGCACTGCCCGTGTACATACTCTTTCCCCAAGAATGCCATGTTATTAGTACTCGgtattttttatttattattttgTTGCCGAGTATTATTGTACCAGGCTGTGTTGTAACTTGTACATACAGAACAGAGTCCCCGAACCCCTCCCCTCAGCCTGTTCCCAACCCAAGACACTTCTCACCCAGCGCCCTTTTTGCTCAAACCACGGAACCTCTGCCAGAGGCAAAGAGCTGAGTCAGTTGAGCCGACTGCCACTcagctcgtccagctcgtGTTTCTCGTCAACGTCGAAT…
LXLOC_001665	1	LTCONS_00002425	2	2086	3902196	3904348	792,1294,	-	NW_011942149.1	noncoding	-0.992241	noncoding	263	noncoding	-0.067584	noncoding	clear_noncoding	TATTCGAGAGATGGGCTAGCGGTTAAATTATTCCCGCGGTATATAACAAGACTGCGTCAACATCCAATATCCAGAAAGAAACCATTTTCATAAACCATATCGCCATCAAAATCAccccagcccagccatgAGAAACATTAGTCGTAGCGTCCATCCACACTCTTTTTTCCAATCGCGCGCATCAATTTATTTCCATTGAACAGAAGGAAAGAATCATCAAGTATTCCTTTTTTCGTGGTTATTTTCGTGTTTTCGTTATTTTTTTGTTATGTTTTTTTAATCATGCATCTAATTCTCCCCTTCTCCCCACGAGCAGTGCTACTCAAAGCCTCTCGGGACGACTGGAGGATGTTGTCGACTCAACATGATACAAGGCGGCGACAACTGTGATTCCAATCA…
LXLOC_001667	1	LTCONS_00002427	3	1481	3913066	3914665	754,428,299,	-	NW_011942149.1	noncoding	-0.438792	noncoding	282	coding	0.091	noncoding	clear_noncoding	ACGCGACCTTGACAcgcatccatcatcatgggccCTTTTCCATTGGGGCGCTACGGTTACTCACAAAAGATGGAGTGCTGCTCTACAACATGGCGCACTCAATTTTAAACAAACTGCTCTGCCCTTACCTGCTTGAATCACACCGTTTGACATCTAGAGGCTCCACCTCCGCATGGCGGTTTGGCTTgatggtttcaatgttgcctcGTCGCCAGCTATTTACATGCATATGATGCCTCTCACTTCCAGTCATAATTCCATATTTGACCTTGAACGACCCGGTTTTGGTCCTCAAGATGGTGAGACCAGCAACGAGAACTCCAACAGCTTGCTCAGTGTGTCAGTACGTACATTGCCCCAAAGATGGGGGAGAATTGTGCAAAAACAGGCTTGATAGGT…
LXLOC_001677	1	LTCONS_00002441	1	1244	3959411	3960654	1244,	-	NW_011942149.1	noncoding	-1.38265	coding	526	noncoding	-0.024576	noncoding	clear_noncoding	ACATGGTGGAGGTCGACAGTACGACGATGTCGTGGGAGATGTATGGAACCGGGCGGCGATGGAAGGGCAACTCGACGAAGGAGTTTTGTCGTCGTATTAGATACTTGGTGTTGCTGCGATCGGGCAAGCTGGCCagtgctgctggccagtAGCTTGTCAGGACAGCTCATGCCCTGCGTTTCGCCTAGCGTGCACATGTGGCTTGGATGTTTCCCGAGCCTCAGGCCAGGGTTCAGGGGTGATGGGTGGTGCCTTGGATTTAAGGTGGAAAATAAAACCGAGCGCATCAGTCTGATCACTCAGCGCTGGCGTTGCGGCCCAGAACACCAATTGAGTGATAGTCGTGATAGTAGGGACTCGGGAGTGCATGTACTGGCAATTTCTGGTGATTGCACCAGT…
LXLOC_001679	1	LTCONS_00002443	1	1395	3969198	3970592	1395,	-	NW_011942149.1	noncoding	-0.0131767	noncoding	281	coding	0.188	noncoding	clear_noncoding	GATTCCCCATCCGACACTGCAACCGAAACCATATTCCTCGTGCCACAATGGATGAGCAGAGCTCACATCGACGTCGTAGGACCCCGCAGGCATGTGTGACTTGGTACATCAACCAAACTGAATCATAGCTCCGTCGGCTCTATGGCTGACTTGGTTCGTTTTACTGGCACGTAGCTGACCGAGGAAGACAAAGTGCGCCCAAGCTGTCGCCATTGCGCATCTCGCGGGATACACTTGCATGGCCAAGCCCTGTTTTCGAAGGCCTTGCTCAGTCGGAAGAGAATGGTTCTGATAAGGCGTATAGTCACTGGATGTACGCCAGTACCGCCATTCGAATGGCTCAAATCATGAGACTAAACAAAGAGTATCACCAGAGTCACTCTTTAAAGGATCAGGAGA…
LXLOC_001686	1	LTCONS_00002454	1	269	4006899	4007167	269,	-	NW_011942149.1	noncoding	-1.34309	noncoding	279.5	noncoding	-0.008192	noncoding	clear_noncoding	AACCGGATCACCCTGGGAATATAGGGAGAAAGGAATCGGATATTATTTTGTTATATTAAAACGACATTATACCTTCTGCATTGATCCCTTTTGACACATCACATGCGTCATCAGACTGACCATGCTTCAGGCACGTCAGTTGGACGAGGATGGATACGCGCAACAGACAACGTAGGATTCTCCCCTGGTCACGCCAAGGTATATGCACCGAATCTCTCATGCCGGATATCCTGGTAAAGTTGGTCCGTACGACGCCCTCCATTTGAAAA
LXLOC_001691	1	LTCONS_00002460	1	5727	4046341	4052067	5727,	-	NW_011942149.1	coding	2.28032	noncoding	391	noncoding	-0.0565248	noncoding	clear_noncoding	CCCTGTTTGAGGCTGGGCCCAGCACCTGGTAATTGCTCCGCTCTCCGgactctgtacggagtaccattGGCACAGCTCTTGTGCCAGAATTCGGTATCACTCGGCCTTCTAGAAGGATAGGCATCTACGACAACTCACGgaatatgtatgtacgtactccgtactgtcTCTTTGTCTCAGCGGGGTCTTGAACAAATGCAGTCCAggccctcctcgcctccgTAACGCCTCCACTGGTGGACAACATCGAATTTATCCCAACAAGGGTCGGGCCTAACACTGACGTTGAAGCAATCCACGGCAACTTGCAACACCTTCTCCACCGCGCAAACGAGAGCCGCCTCGTGCGTGCTCATCCATGCCATTACTGCCTAGAGCTGGTGGACCTGGAGAGGCCAA…
LXLOC_001704	1	LTCONS_00002484	1	1210	4190990	4192199	1210,	-	NW_011942149.1	coding	0.0733097	noncoding	302	noncoding	-0.0405504	noncoding	clear_noncoding	CCTAAAGGGGATCGATCCCGAGTTTCTCCATCACCGCCCAGCGGTCTCACCCGTCTCACGCAGAAAGAGTGCCCGTGATGCGCTGGGTCAAGCGCCATCCCACAAACGGCATTCGCAAGGCCCGCGCCAACACAGACGTGCCGAAAATCAAAGCGCGCAATTTAAAGCCTGCCCTGTGATGTCAGGGCTCGCCCACACCCACTTTTAAGATGGCCACGGCCCCGATTTAATGCTGGTAATACTCCGTTTAAAAAGAATTAAATAAAATCAAAAGGGAACCAACCTTGCCAGATGGCATGTGGGAAGGGGTGACATGCACTGGTCATTCATTCACATGGCATTTGATggcatcttggtcatggGCTGCCGACTGCCAGCGAGTCTTATTCCAACCTACTA…
LXLOC_001705	1	LTCONS_00002485	1	3327	4192384	4195710	3327,	-	NW_011942149.1	noncoding	-0.353987	noncoding	248	noncoding	-0.0569344	noncoding	clear_noncoding	GGGCTGCAATCGAGGCTGGATGGTCAAAAGGCGTTTGTCTGGTCCTCACAGAGGTATGCAAATCTGATGACAATCACCAGACACTCCAGTCTTCTTTGTGCcgatgtctggtgcgtggCGGCTTCAATGTGGATCGACCTGTTCGTCCAGTCGTCAAGTGGGCAAGGTGTTCAGCAACGGAGCCAGTGAGCAGGGGGAGTGACAAAAAGGAAAGGCGAGCAACAATAAGAAATAATGATCAAATGCAGCGAGCCGAACCTGCAGCAAAGAGAGGCAAAGTCAAGGCCGAAAAAGAAACAGGGTCGAGCCTCCCTTCAATACGACCCCGCCGGTAGAATTCCTCAGTCAAAGGGATGTTGGCTCTGAATTGTAGGGAGCACCGtcgatggagaagatgga…
LXLOC_001707	1	LTCONS_00002487	1	3158	4206490	4209647	3158,	-	NW_011942149.1	coding	1.09296	noncoding	229	noncoding	-0.028672	noncoding	clear_noncoding	CATGCATGCTTCGTATTTGTGTTTCATTTTAGAATGATGGAAATGCTCCTGGCAGAGAGATACGGAGATGTAATGTGACATGTTTTGTTCTGCCTGAtccttcctttttttgttgggTCGAGGACTTGGCACTTTACCGGATTTGTAATTATTCTTGGACCTCATTGGCGGGGTGGCCGTCCCTCGCGTTgggccgacaaggacaaccACCGTTACCGTGGTCTTTGGGTTACAATGTGTTTGGTGTggtttttttgttgtttttaGTTTTAAGAAACTTTACTTTCTTTTTGGAATTTCGCCTTGTATATTTAACTTTATGGTGTCATGTTTTTCTGCGTAGGTGCAATATGTATATGCTTTTTTGCATAGCAACCCAATTGTCGGCTGCCACCCCGG…
LXLOC_001735	1	LTCONS_00002537	1	253	4419180	4419432	253,	-	NW_011942149.1	noncoding	-1.16084	noncoding	279	noncoding	-0.0004096	noncoding	clear_noncoding	GACGAGAGAGCTCCAAAGGTGGTGTGTGAAGCTTTGGGTTGGATGGACTTGGAATGGGAAGCGGGAGCTGTGTGAAGCTGTGTGTAAGTGATGTCACAAACTGCCAGCTGGAGAAGGGCGGAGTGGTGTATCGGAGTAGATGAATAGGATAGGAAAAGGATGTCTAAGAAGTATGTAGTAATAAACGAAAAAataaagaagaagaaaaaaaaatagagGACAGAGAGAAGAGCAAGGTTCAGCAAAGTCGGTT
LXLOC_001739	1	LTCONS_00002542	1	5447	4452246	4457692	5447,	-	NW_011942149.1	noncoding	-0.921541	noncoding	290	noncoding	-0.0290816	noncoding	clear_noncoding	TGATCCCAAAGAGCTGGCTCCAGTTCCACGACAACCGCCAGCACCGGCTAGGTATGCAACGCTGCGAGAACCCTGCCAGACGGCTCGATCGGTCTGCACGGTATGTTGGCCCTATGCCTGTCATGCCCGGATCGTACGTATAAGAGTATGTACACAATGAATAAATGCATTGGCTGACCATGATCGAGAAGCAGGTCAGGAAAGTCGGTTTGCTCAAAACTTCTCCAGCTGCacatcatggccgcctcgagcAGCCTCCCGCCCATCAGCCCCTTCCGACGCCTTGGCTGGCACGTATTTTGAGTTCGAGTCAACGGACAGAAGGTGGTTGATGCTTCTACGCCCCCCTTCTGATCAGTTAGGGGCCAGGCAAATAGTTACAAAAGTCCATATCTCACT…
LXLOC_001744	1	LTCONS_00002549	2	291	4480565	4480932	144,147,	-	NW_011942149.1	coding	0.0714126	noncoding	301	noncoding	-0.004096	noncoding	clear_noncoding	GGACAAAAGTCGACAGACCGAGAACAGAGACGATGCGAGAGTTGTGGAATTCGGGTTCCATTTTCGTGTAGGTCGATGTATATATGGAGGATGCACAAGTCCTATCATGACCATGACCTTGTTAGTCTCGACCTTGTGCCGCGCGCGGTAATCAACCACTTCCGGCCCTTGGAGAAGCTCCTGGGACAGAGGGGAtcattgtcgccgccgtcccaACCAACCTCATACGGATCTTTGGAGCCTCCTGGTGAAGCGGTTTCCTGGTGTGCCTCCCCGCCATCACCAGGCGCA
LXLOC_001745	1	LTCONS_00002550	2	2401	4482175	4484674	463,1938,	-	NW_011942149.1	coding	0.148137	noncoding	278	noncoding	-0.0126976	noncoding	clear_noncoding	CTGCCTGCATGGGTCGAGCTGTCTTTGGTGGGAGAGGCCGAGAAACGGACAAGACTCATCTTTCTAAGTTGACAGCAACTCATTGAACTCGACGGCGCAATCAACACAGTAATAATAAATCTAGCTTCTTGACAGGTAAGCTGCTAGGCGGACATGAGAACATTGGAAACCACGAGACGCCATCTGGATGATCCGCCAAGCCCACGGCGCCTTCCTCCCTTCTTTGCGAAGCGAATTGATGCACGTCTCCAATGCCCACGTACTCTAGGTACCTCTTGAGTTACAATACGCCGCCACTCGGCCATTTTCTAGCTTCACATGTCTCCTCCATGTTATTTGCTATTTTCAGTCTTGTCTTCGCCATTCGGCGTCTCCTCTCCTCAAGTCCTAGTAGAACAC…
LXLOC_001751	1	LTCONS_00002559	2	10101	4524240	4534395	3086,7015,	-	NW_011942149.1	coding	1.56286	noncoding	361	noncoding	-0.0712704	noncoding	clear_noncoding	TCATGGGCAAGATACCAGGGTTCTTCCGGTTTCGCTCATGCTTACTGGTATCAGCCATATCTGGAAATGACTTGCCGGGCTGAGGCATACCGCCGCAAATCAACCCGGTTTCTGAAACAAGATACTACTATCAAATTACGTACTCTGAATCAGCCGCCGCTCTGGCCGCAAAGAGAAGGACCACTGCATGCGGCTGCATGGCTAAAGATGGCTATTGACCACGGTAACTGGAATGTAATGCGACTGGTTGGATGGAGAAGTTCGCCCGTAAGCTCGCCATGTTGGCTCTAAGAGAGAGTGTTGGGGGTGGTCCATGATGTTGCTCCAGAAGGATGACACCATGCGCGAAACGTGCTCTATAAAACGTCCTTGATACGATCTGTAATTTAACCTGTAGTA…
LXLOC_001768	1	LTCONS_00002585	2	3604	4681398	4685055	3108,496,	-	NW_011942149.1	noncoding	-0.931199	noncoding	253	noncoding	-0.0135168	noncoding	clear_noncoding	gtcccacAACCAATCGTCCCGAGctacagagtacggagcagatgTTTGCAAATCTCGGTGCCCGGGGTGCCTGGCTCCTGGGCTATCTTTCACGAAGTCTCTTTCGCTTCCTTTCCAGTTTTGAGTTTAGAGCTGCTCGGGAGACGacattgatgatgcggcCCCCTGCGAGAGACGCGTGGACAAGCGAATGATTGAGCAATGCTCTTCGATACCTGGAGGCTGGAATGACGGCGACGGGATGGCATGCAGGGTCTGAAGGGGCAAGTTTTTGCATGACAATGGAAGGACTCGTTTACCGGGAAGGGAAACCACGAGTTTCTCTTACTGCCTCGTAAGGCGGGCATGCCGATTTTGCAGCAGGTCAGTTGAACCTACGATTTACCATGGTGCTTACAT…
LXLOC_001777	1	LTCONS_00002594	2	565	4743867	4744498	112,453,	-	NW_011942149.1	noncoding	-1.16802	noncoding	395	noncoding	-0.106906	noncoding	clear_noncoding	CACGACCATTCCATGGCCACAGGTTGTGCGACCGAGCAATTGGGTATTGATGTGGCGGAGATGCAGGTGGTTGCTGGTGAGCATCTCGCCGTGCCGACGTCAGAGACACTCGTGGTTCATTATGAGCCGTCCGGTCAATGTCGCACCGCATTCAATGGAACCAGCCCGACGGTGATAATTCAGGATAGTACATGCGTTATGCGTTGAAACAACATGGAAGGCACATGCACAGTCGTGTTATCAACAACGCCAGAGGCAATGTCTCGCGGCATCTCGATCTCCTCCCCCAACGCCGTCGAATCTAGCTTCAAGTTTTGAGTCTCAGCCCTAGGTCAAACATGTCTTACTCACGAGTCACAATATACTCTCATCACGAGAGGCAGGAACCAGCAGTGGATG…
LXLOC_001779	1	LTCONS_00002596	1	2013	4750628	4752640	2013,	-	NW_011942149.1	noncoding	-1.15557	noncoding	460	noncoding	-0.0413696	noncoding	clear_noncoding	CAGACTGGCTGACTGGCCGGATTCGAGGCGGCTTCTGCGGCCAAAGCGCCTGCACATGAACGAGCAAcaaacatcaattgattcaaGCACGCAGAGGGAcaaggagagggaggcgAGACAGCCCCTAAGTTGCCAGACACGTCGAGTCAACattcgacatgtccatgtccgctcGTTCCCGAGTATTTGtgtcaccaccacgccgccgcGCCTTGGTAGGTGCCCAAGCAAACCAAGTTGGAGGAGCGAGTTTGCGTCCACTTGGTCCGACGGCACATACAACAGACCAGCAGAACTCCATCGACCAACTGCCAACAACATCTGGACATGCGCCGTAATCTCACGACCCGGAAAAACGAGACCAGTGAATTCAACGACTTGCAGGCGCGGCATCAAGGG…
LXLOC_001797	1	LTCONS_00002623	1	827	4906809	4907635	827,	-	NW_011942149.1	noncoding	-1.36971	noncoding	236	noncoding	-0.0196608	noncoding	clear_noncoding	GCCGGGTAAGAATAACCATGTAAGTGTGTGCATCTTGCGGGCGCTGGAATGCATCGATTAATGAGACAACAGATACGAACAGCTCCGTAATAGCCGACGCAATTGTAAtctatgtacggagtagtaacTACATCtttgcttggccaagatgtcTGTAACCAGCCATGTGACTACCTTGGGACCCGAGCCTGCGGCCGTGATGGCTTTCTGGAGATGACATCAAGtcattgatggcttgggtCTGGTTTCGGCCTCCAGTCCGAGGGCCCTGCCCAGTCGCGTCCACGGCCACGTCCAGTTGACGTCCAATCCCATGTCCGGCTCGATTGTTGTGATTAGTACTCGTCGTGTCAGAGTCAGCGTGCTTTGACCTGGCCTCGCGGAGAAGAGGCCAGCATC…
LXLOC_001798	1	LTCONS_00002624	1	1446	4907782	4909227	1446,	-	NW_011942149.1	coding	0.922476	noncoding	457.5	noncoding	-0.004096	noncoding	clear_noncoding	CGTGGATTTGTGCCACAAGATCTCTGTAACTCCATCCAGATGTGCgatggaagagatggaaggGGAGGACAAGGGCTACCGCGATAACAAAGCCACCGGCCAGCACACCCCTTTTGTCAATGGATGTCAAAGGCTCGGAAAACATTTCCATGTTGCTACGAACTCACTCCGGGCGGCGGACATTGGCGATGCAGGGCGATGCAGCAAATTGTGGTATCCCGTTCCGAGTACATGCAGAAATGCCTGCCTGCGGCTGAGTTGGGGAGACAGGCATCGTCTATGGAGCCACGGTCGGCTCACCTCTTGACCTTTCATTAAACGATGCAGCACTTCGCACGGAACAGTCATGACCATAAAACTAGGCTCAAAACGTCGGTTTGACTGGATTGTTGATGGCCT…
LXLOC_001808	1	LTCONS_00002637	2	2346	4974182	4976585	675,1671,	-	NW_011942149.1	noncoding	-1.29059	coding	616	noncoding	-0.0176128	noncoding	clear_noncoding	GTTTGGAACCGAGGAACCAAGGACCCTCCTCGCCCGACCTGGTCGACCCCCCGCCCGCTTCATCTTACTCTGCGACCACTCCGTATTCCTGCTACTCCTTTTGCCTATCGGGTTGCTCTTGGTTACGTGAACAGTCATTTGAGAACGATGAATGGCCAGTGCCAGCCCAGCCACAAGACACAACACTGAGCCGACATCCAACTTTATCAGTCAATTGGCTAAAGAGCTAAAGAGGGTCAGATCGTCTCGACAGGTACGACCAAGATGTCAATCGCTCGGTGCAGCCTGTGGTGACACCGAGCACAATGATACCTCAGCATCTGGGGTAACGTGTCGTACAGAGACCTGCAGGCTGTCAAACGCTTCAGTGCGCACATCAGCACGGATCTTGTGCACTGT…
LXLOC_001811	1	LTCONS_00002640	2	604	4988301	4988956	283,321,	-	NW_011942149.1	noncoding	-1.24315	noncoding	304	noncoding	-0.0401408	noncoding	clear_noncoding	CAAAAGACGAGAATCAAATGCGAGAACCAAATGAGGATAGAAACAGAGAGAACTTGTGTTTCCggaacaagacaaaacgCCAAGTTAAATGTGTTGGCCACAGGAGAAGATGAGCGGTGAGCAAAGGCCATCCCATCTTATTATAACACGGACCATCGCAGAAATATGTATGTTGGCTTCTAGGCCACAACGAAGTGAGCCTGACCCTAGAAGGTTTGATATGCCAGCGTCCTTGAATGACTGTCTGCTTGGTCCGTGAGTGATTCTCTCGCAGCATCGTGCTCACCAGCGCTGGCGATAGGACGCCCTGACCTACAACAAGATCTTGCGGATCACTTACGCCACAAACTGAGTCCCGAATGGATCAAGGACTGAAGGCTTGCTCCGCTGCCTTGTCAG…
LXLOC_001818	1	LTCONS_00002648	2	529	5023366	5023959	287,242,	-	NW_011942149.1	noncoding	-1.00608	noncoding	389	noncoding	-0.006144	noncoding	clear_noncoding	AGACATGTCATCACCTCTCCTGCGTCGTCTCCAAACCGCAAGCCTCAACAACGAAAGATCAACACTTCCTGCACGCCCCGGGAGCGTACCTCGTAGGCTGTATCGCGACCATCACTGTGTATAGTTTGCTTCACGTAGCAGCAATAATGTCTGAACCTGTACAGACAGGCTCCTGGGACTTGAGTCACCTCTTCGTCCCTCAGTCTTCTTCCTTTGTCATTCGGTCTATTTCAGCTTTATGCGCATTTATTGGCACCATTTTTATTTTACCGttattcttcttccttgcCATAGACATATCTCTGTGGGTATGGAGGCACCTCTCGAGTCGAAGCGAACCCCAGAACAGCCAGTCAACGTCGCTAAGCTCTAGCACAATGAAGACCTCGGCCACTTCTT…
LXLOC_001822	1	LTCONS_00002654	1	1020	5052009	5053028	1020,	-	NW_011942149.1	noncoding	-1.03416	noncoding	311	noncoding	-0.0282624	noncoding	clear_noncoding	TGAAGTGTAAGATGCAAGCTCGCGACGGATTTCATCATCGATGGCGGCAGATATCTCCAATCGTCATATCCTACTTCACAAATCTGATGCCTTTCCCTACTGCCACTGCCGTCAAAAGCTGATGTAGCCGTGTGATCCGTGTCATCGCAATGTGCATCATCCCGAAAGGCCAAGGTATGCTGAGTGCTCCGATGGCTGCAATGTGATGGCATTGTAGTAGTAACCACTTGGGCGACAAGCATGGCCGGTTGATCAACTGATCGGTTGCTCCATGGCACAGAAACACAGACAGAGCCCCACCGGCTAGCCCAGCATTCGCcctgggcaagaagatcGTTTCTGCGGTTGTGGTGAATCAGACGCCGTTGCATATTGGAGAGACAGGCCAGTTACAACAGG…
LXLOC_001831	1	LTCONS_00002666	1	1676	5121206	5122881	1676,	-	NW_011942149.1	noncoding	-1.26639	noncoding	466	noncoding	-0.0458752	noncoding	clear_noncoding	CCAGGTACTTGCTAGGTAGGGCGTGAGCGCAtagcaaaaagagtaagcccgccgagcaacTTACCTCCAGATGGCACGCAAGCCTGGAGGCAGCAGGCAGCAGGCAGCAGGACCGCATTGGCATCAGCAGTGTACAAAACGGCATCATGACTCCTCCGGTCAATCGTCGAGCGACGAACGACGTCAATAGTGGAGAGGACGGTGGCGAAGAGCAAGATCTACGGGTCGGCCAGTGCAGTGCCCTCAAGTTAATCGAATCAATGAATCAAGTTAGACGGAGATATTGGCGCCACCAGGACTTGACAACTTCACCAGCCTGGACACTGGAGTGCCTAGGACGGACGAACCACCCAGTGTCGCTTGGCATGGTCGCACAGTCCTCTGAGTCATCGGTTACAA…
LXLOC_001832	1	LTCONS_00002667	2	253	5124338	5124638	149,104,	-	NW_011942149.1	noncoding	-1.53246	noncoding	338	noncoding	-0.04096	noncoding	clear_noncoding	CAGCTGGAGGAGCGGGAGAGTCCTCGCGGGTATGAGTTAGGCCAGCACTGTCGATATCCTCAAGCAGTACGACGCATCGAGTAGGTAGTTCATGGAAAAGAGAGATCTTCATGCGGAAGTATCCTGCCAACGCGAGACTGAGGGAACTCTTACCAGTTCCAGGAGGTCCATGGAGCAAGTATCCTCTTCGGTACGGAATGCCGCGATTCGCATACCACCGACGAGTAATGGGGTTTAGATAATCAGCAGCGTC
LXLOC_001836	1	LTCONS_00002676	1	2018	5155601	5157618	2018,	-	NW_011942149.1	noncoding	-1.28885	noncoding	440	noncoding	-0.0004096	noncoding	clear_noncoding	catcgccaatccTGCCTTGCTGCGTGGTGGCTTGAACCTTAAAAATGATAGATCTGCTACTGGCCAATGGTAAAACAACGCCACTCTCGCAAAAATTTTATGACATTTCACCCAACAGAGTTCTCGAAACGCCTCCCGTCTTGACAACATTGTACCTACGGCTAAGCACCGTGCGCCGCTGGCGCTTCATGATTGCCGAGACACACCAGGTGCGATTTTGGACTCTACAGTGCATTCATCTCCTTGGGGCAGAACAAGGGATGTTCGTCGTGAAAAAGGAGTGACTACTCAGAACCAGGCATTGCAGCCCAGAGAGATCTTTATGAAGGCCCATGAAGATCGTTTTCCGGAGGAGCGCCCCACTCGATATCCACATTGTCCTCTTTGACACCAACTTTC…
LXLOC_001848	1	LTCONS_00002694	1	753	5231076	5231828	753,	-	NW_011942149.1	noncoding	-1.01006	noncoding	473	noncoding	-0.0606208	noncoding	clear_noncoding	TATTGTGTcaactttgactttgacaacggccaaggccaattCTTGTATTATGCCATATCCTGCGTCAGTCTATATTCTCATTGAGCAACCCGACCCCTTTCACGCATCACTTTCCACGCACTGTCTCAACTTCACGAAGGAAGGGGAGACTGAACGACATAGCCGCATCCAGCAGACTATTCTCGCCAAATCATACAtcagccaagaaggaggcaACGAAAAATGTGAGTGGGAAGAACAAAAGAGTAAATATCCACAGCCACGTGCCACATGTGGACGGCCGGGCCCGTCGAGGGTGGTTCGACTTGAAGCACAAAGGTAAAGTACACAAAGAAAAATAGACATGCATAATACAGACTCGTTGTTTGCGCCCACCCTCTAAACCGTCGCCTTCGCTGT…
LXLOC_001859	1	LTCONS_00002705	2	368	5307652	5308124	236,132,	-	NW_011942149.1	coding	1.70824	noncoding	443.5	noncoding	-0.0466944	noncoding	clear_noncoding	CCTCACCATCCCAAGGGCCTCTGCAAACACCTTGGAAGAGCACATGACATGGGGAACACTGTGGCACCAATACCTCCCCAAAAAGCAGACGGCATGAACAAGATCCTAATGCTCATCGGCCAACAAAatcatACGTCTTCGACTGGTACAGCAAACATGCTCGGCCCGTTGGCTCAGGGGGGGGGGATTGCTGCGTTGAAGCGGCGTGGCGGAATGCCCAAGACACATTGTACGTTCAAGACGagcgacaaggtcgacacCAAACATCCCTTGTTGGTGCTGTCAACCACATGATCAGCAAGGGTAGCTGGACAGACCATTCGGGGCTCGAGGATTGTACAAGTCAAGGGATACGAAGTCGTATGGGC
LXLOC_001861	1	LTCONS_00002707	3	1358	5315823	5317343	139,618,601,	-	NW_011942149.1	coding	0.281226	noncoding	252	noncoding	-0.06144	noncoding	clear_noncoding	CACGAGATTTgtttgctccttccttcctcctTCGTACCGTCTCCCACCAACTTTGAACACGTGCAATATCTCACCGCCTTCCCCCTAGGACACCACGGCTGATCATCTCTTTCCTCAATTTGCGAATGAAAActggctcttcttccatttctGGCTCAAGATTTTCCACTTCACATTTTGGTGCGCCCTGATAATGCCAATGTACGTCTCCGCTTCTTTCGTTCGCCGCGGgacatggcggtggcatTGCTCGTAGCTGCCCTTCACAAGTGCGCAGCCAACATGAAAACATCAACCGCTTTAAGTCACAGTGACTCCCTGCATGTGCACACAAGTCAGACAAGATGCAAATGCGGATAGATAAATTTTCTCAAGTACATGTTAAGTATTTAGGGCGGC…
LXLOC_001865	1	LTCONS_00002711	2	295	5340396	5340757	148,147,	-	NW_011942149.1	coding	0.0562355	noncoding	224	noncoding	-0.065536	noncoding	clear_noncoding	TTGCTGTCAACGTCGGCCCCCTTGCTTGCATTTGACTGAGTTGGAGATGGCGTTCCAGTCGTCGGAGTGAGAGTCGAAGTTGCAGTTGAAGCTGAAGTAGCGGTTGAACTCGTGGTTGAAGTCGTAGTCGAGCTGGCAGACGAAGAGAGGTTGAACAAGCACCCCTCATTGTGTTGTACACGTCCACCAAATCAACTGCACCGTTCTGACCTAGACACTGGGCCGCGCTGGTGATGAAACCGCCGCCATTTTTGCAAAGACAACTGTTTAGGTCCTGGGCGTCGGTACCAGTGCA
LXLOC_001874	1	LTCONS_00002724	1	290	5384187	5384476	290,	-	NW_011942149.1	noncoding	-1.10055	noncoding	254	noncoding	-0.028672	noncoding	clear_noncoding	CTACTGTAAAGAATTGGATATGACGAAGAGCCACTGAGGGTCAAGTTGTGTAACCTGGGGCTGGCAGGGGATTTGGGGTGCAGATGGAACGGCAGCTGTTCGTGAGACAGACTGGCTATTAATTCATGGGCGAGTACACAGTGCCAGCTGGTGCAAGTTGTTACAATGGCGAAAAATCTCGCGTGACGTGGATTCAAGACGAGATGACAAGGTCACGCTCCCGGGAGGAGAGATGAGAATAGATTACAGGAAAGGTAGCGTCGACATGAAGATGGCTCGAGTTGCAAGTT
LXLOC_001877	1	LTCONS_00002728	1	223	5404081	5404303	223,	-	NW_011942149.1	noncoding	-0.860118	noncoding	387.5	noncoding	-0.0282624	noncoding	clear_noncoding	ATGATGTGGTGGTGTCTGCAGGATATGACTCCGGAGCCGGGAGACCAAGAGGATGGTAGATCGGCGCCGGGCAGTCGAACCCCGACGGCGGATTTGGCGAAACAATTAACAAGAGCTGTGCTGGTGAAAGAGGGCTCGCTCCAGGATGGTCTTTACAAAATTGCACAAGATTGCACAGGTTGCCGACCTTGAAGGAGCGGCTTAATGAGGAGACAAGCGCGTG
LXLOC_001884	1	LTCONS_00002737	2	3156	5474245	5477488	1012,2144,	-	NW_011942149.1	coding	3.5923	noncoding	343.5	noncoding	-0.026624	noncoding	clear_noncoding	CTGAGTATTTCACTTGTCTCGTTGAAGAAGGTATGATGGCTACGTCTGAGTACACGGAGCGTGGGGGTCGTCAATCCTATCTGGAGCTTCGTGTATAGTTGCAGTTGTCAAGGCAGGGTTGCGAGGAGCCAAAGACTACGAGACTATATCTGTCCATTTTGTCTTGTTAACATCCCCGCTTCGATCGCCCTCTTCCTTCCATTCATGATTATATACCATGTCGGCACATTCTCTTTTAGCACCGGGTCGATGGACAAGCGCCCATCAGGCGAAGTCGTCTCTCCACAGCGTTGACGAAAAAAAACGGAGAACAGCCAAACCTCACAGATCACCGAGCTCTTGCCGGCACCGGCGCAATGCTGGCGGGCCACGCTCTAATGAAATCAGTCCTTGGTTCAA…
LXLOC_001887	1	LTCONS_00002741	2	1577	5487690	5489443	770,807,	-	NW_011942149.1	coding	8.2996	noncoding	192	noncoding	-0.212992	noncoding	clear_noncoding	GGAAAATCTCCACCTAAATTTTCATGCTCCACTTcggaaagagaaaaaggacCAACCTACTCGCCATTCCTGCGCTCTTCCTTTCCCATCCACGCCAATACTAACCGACTTCACCAAACAGTCAGTCGCAAAAATGGGTGCCACGTATGTTGATTCTCCCTGAACGCCCTTTCGATATGGGCATCGAGCCCGGTTCCGAGTGCTCTTGCAGATTGTTCGTGGTCCTCTTGCTGGGCAGTCCATGATGGCTTTCGATTTTGACTGAGCCCTACATCGTGGGAAACTGCCAGCTCGATCTCTCTCCGGTGTCTCCCTTGGTCATTCAGGCTGGAATATTGCTTGCGGGCTGAGAGATGATGCAGGAGgtgttggagatgaagaatgTGCGCGTCAATTCTT…
LXLOC_001888	1	LTCONS_00002743	1	224	5490339	5490562	224,	-	NW_011942149.1	noncoding	-1.03702	noncoding	242	noncoding	-0.0004096	noncoding	clear_noncoding	CTCGAATTGGGAGTACTGTTTCATGGGCCTGCTTCGGGGGGCGAATTCATATCCGTCTACCTAGCAGCTCGCCAAAACACCCGCTAATCGGATGTGACAGAGCACAGTAGAATGGGGACCAGGCGCTATGGCCGTTCCCCTCGTTTTTCTCAACGCCAAAGAGAAACCAGATAGCGAAACTCCAGTCCAAACCAAGCCATTCCCACCTTCGAGATGACGCTCAG
LXLOC_001905	1	LTCONS_00002770	2	1506	5632590	5634273	688,818,	-	NW_011942149.1	coding	4.5343	noncoding	371	noncoding	-0.192512	noncoding	clear_noncoding	AGCGCATCGCTTAGCCCACACAAACTTCCTCCCAATTTTCAATTCCGCTCAGCCCTGGGATAATGTGCAAGTTTCCTCGAACGAAATTTCGACTCTCTGCTCCCACCACTACTAACCCACTACAGGAATCTCGCCTCACAAACCGGTTCGTCATCCCAATACTCTCCTGGTGGCAGCATTCCTTCTACACCAAAATACTCTCTGGGAGCAAGGACGAATTTAATTTGAGCTAACGTCGTTGCTACTCGAACAGCCAAGATGGGTGCCCTCAAATACGTTGAGGAActtcagaagaagaagcagtcCGATGTGATGCGCTTCCTTCTCCGAGTGCGCTGCTGGGAAGTACGTTAAGTCCAATTTACAGACACATTCAATGGCATATCGTGGACGAGCGAA…
LXLOC_001909	1	LTCONS_00002777	2	315	5653931	5654294	212,103,	-	NW_011942149.1	noncoding	-1.43794	noncoding	263	noncoding	-0.0004096	noncoding	clear_noncoding	GTGAGACGAGACCAACTTTATTCAAGTTAAGATGGACCATTCGAGGAATTTGCATAGGCGTGGCATCACTTGTTCCCCCGTGCCGCTAGAATAGATGCGTGATcggcttcttcatACAAAATTTCAGGTCACAATCAAAGTCATTTGAGAGTAGAATCAGTGTTCTCACATAACTCACCGCCTTACCGAATAATGAAAGAGGTACTTAGCATCGTGGTCTGAATGAAGTCCACGACAtatacagtgggaggcaaaatGTATTCGACTAAACGAGGTACCTGGTTGTGGCACTCTACATGTATACTAAAATGCGCC
LXLOC_001914	1	LTCONS_00002784	2	892	5690271	5691231	282,610,	-	NW_011942149.1	noncoding	-0.91418	coding	510	noncoding	-0.012288	noncoding	clear_noncoding	GGGCGCGCTTGAACTCTGGTCGGACTTGGCTGCAATCATGGAACGCAGGTGGCAATCATAATGAGTTTGGGCTCTGTTCTATTGCTGGTTGGAGGGGCTTCGATGGGCTTCGAGAGGGTCGAGGCTCTGAGCATCCGCAAGCCTGCACTACATGCAACTCGGCCTGCTGGTTGTCGCCTATTGCCCTCTGCAAGAATCCCAGAGAAGTGCTGGCGCTGTATTCCATTGTCTTTTCTTGTCGTGTCTgtcgtcctcgccgtggccgttCCGTTCACTGTTCTGGACTCAGCAATCCCTCTCCCAGTATTGAGGTCCATTGTTGAGGTCCAAGGCGGCGGGcggggctggctggcttcaGCCAAAACTGGAGTCGCCAATTGGCGGCCTCGCTGACCAGTG…
LXLOC_001929	1	LTCONS_00002814	2	2647	5794551	5797308	1176,1471,	-	NW_011942149.1	noncoding	-1.1226	noncoding	263	noncoding	-0.0086016	noncoding	clear_noncoding	GGGGGCATGAGGCCGAACGCAATGGGTGGTTTTTACGGCGTGCAGCGTCGGTTGGTcgtcatcaattgatccatGTCCGTGATTATTACTGGCATGCTCTGGGCCGAGGCAGCCCGGTGCCGAGGCAGCCCCAGATTTTCATGTTGACATGGACACTGGAAACGTGGTCAGGGGCCAGTGACAGCGCGAGGTTGGTGGCACAGGGGCACCGGGCGCAGCAAAGTAGGCTTAGTTTTCCCATTGTCAAGTGACgcacatgtatgtacatacagacGAATCAAGGCCATTTCCAACCTGAGGTTGGAAGCCATTCCGCCGTCGGTACCGAATAGAGCTCGTGGAGAGCGATGCTGTAGTGccagggttagggttgaGCACTTGTCCCTCACATTTTGGCCC…
LXLOC_001932	1	LTCONS_00002818	1	5775	5819856	5825630	5775,	-	NW_011942149.1	noncoding	-1.32605	noncoding	262.5	noncoding	-0.057344	noncoding	clear_noncoding	CTCCAGGACGCCACAGAAGCAGGTGACGCAGTACGTAGTTCGTACGTAGTACTTGTGTAGTCATTTTCACTTGCCCGCTGGTTTGGTAGCCGACAGCTTGATGCTTATAATGACATGTTAGCATCAAATACTCCATACAATATTACTAGCTTCAACTCGTCGAAACAAAGAGAGCATTGCGTTTGACAGCAGCCCGCCACCGACCTAGCTATCAGGATAAGCATGGCAGGCAACTGCCGCATCTTAGCGTGCGGCCGGTAAacccctttgcccttgggtGTTTTATTAGAGCCGCAGAGTTGCGATGCCTCCTGCCAAAGGTTGCACCCTAAAAGCTTGGCAGTCGGCGGCACAAGCTTATCCAAGAGGGTGCACATGCCGTTAATCTCCAGATTCTGG…
LXLOC_001941	1	LTCONS_00002834	1	333	5884738	5885070	333,	-	NW_011942149.1	noncoding	-1.34984	noncoding	257	noncoding	-0.028672	noncoding	clear_noncoding	GCGTACGTACACGAAGGATGGGTTGATTTAGACTATACAGCTTAGGACTACCCTATCAAGACAGAATATGAATGCCGCAACGTCAACTAATATATACACAAAGCCGGTGCCTACTCACCAACATGTAGGCTGACCTACAATAATGAATTCTTTGAATGCTTCAGCTCAGTCATAACGAACCGCCACGAACCGTCATACGGAACCTTTGATAACGCATGTCCTGCCATCACGACCAAGAAATTCGACTCCAACGCCCCAAGTGACTAGCTGTTGCCACTGTCGCCGTAATGATCAAGCATGCTTGTCTTCAGTCGCTCTTCTTCACACCGGGCC
LXLOC_001947	1	LTCONS_00002843	1	747	5929204	5929950	747,	-	NW_011942149.1	noncoding	-1.27029	noncoding	259	noncoding	-0.004096	noncoding	clear_noncoding	ATGCACACATGAAGATTGACACATTGCACACAATGTGGCAAAGTGGTCAATTATAACCAGTTTCTCGGGCTTCTCAAGTGCTACATACGTCTACCTTGGACCAATCTTTAACACACACCCCGAGTCTTTCCCTGGAAATTCCGAGTAGCGTTTAACAAACCCAGATTATGCATCGTTTCAAACCGCCCATCAACGCCCAACACACATTTCGATGTTTGCCCATATCTGGCCCCGCCAAACACGGGTTGCTATTTGACATCAAATAACACCAGACAACTCTAAAGATAAACGAGAGGGATGCTCGGCCCCGCCAAACACGATCGCTATTTGTCATCAAATAAGACACAACTCTAAAAGATAAACAACAGGGATGCTCGTCGCCACTAGACTCGTAAGGAC…
LXLOC_001963	1	LTCONS_00002870	1	200	6072928	6073127	200,	-	NW_011942149.1	noncoding	-1.13176	noncoding	257	noncoding	-0.02048	noncoding	clear_noncoding	GTGGCGGCGAACGAGGGTAGCGACGATGTTGGCGACTGTGAAGGGGAGATGTGGGCGTCGACAACGATTGAAGCTGTCATGAAGAACACGGCGTCGGGTTCGGACGTGGGTTGAACGCGGTGTgtggtgacgaggacgaggccgatCTGAAATGCACAACAAGGTGCCAGGATGCTGGCGTTTCTAACATGGAGGATGCG
LXLOC_001968	1	LTCONS_00002876	3	311	6102186	6102613	147,94,70,	-	NW_011942149.1	noncoding	-1.10124	noncoding	280	noncoding	-0.047104	noncoding	clear_noncoding	GAAACTTAGACTCCTCATCATATATACTGATGCAAAGACAGTCTGACGAATGTGCCTTGATATCCAGAAGTAGCTTTCCGCTCTTTGTGGTGCGGGCGCTAGTGAGCTGGTTTGGCAAAGTGAGCTCATTGTCTGAATCTGAATTGTCGATAGGGACATCGAGAGTGACGAAGGCAGCGTTTGCCTTGTTCGGTCGATATAATGAATGAACGCCGATGATGGGCTCCCCATGCCCGGGAATCGGGATATGAGCGACAGCTTCGACATGTTGTCCGGGTAAATAGTCAGGGTTCCAAATATCAATTGACTGC
LXLOC_001975	1	LTCONS_00002891	1	275	6171863	6172137	275,	-	NW_011942149.1	noncoding	-1.03494	noncoding	309	noncoding	-0.360448	noncoding	clear_noncoding	TTATTTGACTTAATTGATTGGTCGAGTGGCGTAAAGCCTGGCTCTCGCCTCTTTATCTATACAAAAGTGCCCAGGTTCACACATTCTTGCCGCTACATTTAAAACAAGAATAAAGAATGGAAAGTTTCCCAGAAGCCTATACCATCACTTTGTCCCGTGATTTTGCCGAAACGCCGCTAAAATCGCCCAAATGCCCAGAGGGGAACAAAGAAAATCATAAGAATATTATTCTAGCCGCCGATGCTGACTGGCTGTTCTGTAATGAATGTCTTTAT
LXLOC_001979	1	LTCONS_00002896	1	1858	6207000	6208857	1858,	-	NW_011942149.1	coding	1.19274	noncoding	404	noncoding	-0.055296	noncoding	clear_noncoding	CACAGGCCACCCACAAGATATTGCGAGAGGCACTGGTGCCACTCCTGGGTGGATTGTGAGGCGTTGGCAATCGATCGCGCCTCGACCACCCCTTCACGCCACGGACAATCAGGGTAAAGTTGGTGCTCGggagacaccagacaccacacTAGGGAACGGGAGATGAGGACCGGAACAAGCACGAGAACAGACAGACGAGTCGGCTCGACACTGCAAATCGCCGGGCATGGGAGTCATATTAGGACGGGGTCATTCGGAGACCAAGAGGGTCTCTGGGCGCTCTCCCGAATACTGGACAAGGTTAAGATGGGCGCTGTCTGGTAGCTGTTGGCTGCTAGGGCGATGGATGGCATTTGAGCAGGCAGTGGATGACACGCCCGAGGACACCCCAGTCCTGGC…
LXLOC_002001	1	LTCONS_00002930	1	446	6559658	6560103	446,	-	NW_011942149.1	noncoding	-1.36266	noncoding	243.5	noncoding	-0.004096	noncoding	clear_noncoding	CCCCAGCCCGATATCGCATTCATCACCCCTGACCACAAACTATACTACTAGTTGTACATGACCTGTCCCGACAGACGAGTTTGGCGTCATCAAACATCTTGACAGAAGATATTCCACGCTGGTGTTCTCAGGTCCGCTATTTGCAGGTGTAAAAAGTTCGCCTCGGCCAAATACCCCTCTCTCCGCAACGAAGCCGCATTTTGTAAGAGGCCACCTCCACGGGGGGTAGAGGGTCCAAACATCATTTCCTTTATAGTCTCCTCCCTCCGAGTCTCGGATGGCGCCCATCTTCGAAAATTCAACCACGAACAATTCCGCAGAGTTCCCTGACCGTAAACCGTAATAAAGTATCACACAACCCAACACCCGAAGCGTCAAGGCCGAGCAAGAGCCCACGGG…
LXLOC_002010	1	LTCONS_00002939	1	2467	6623971	6626437	2467,	-	NW_011942149.1	noncoding	-1.23102	noncoding	233	coding	0.213	noncoding	clear_noncoding	AGTAGCAATTATTCTTTACAGAGTTCTCATATCATTTCCCCGAATACTACGTTCCAAGCCCCACAACTCACTTTCCAGAACCAACACGGTCGGGAATTCCTTGGACTCGCCGATTCTTGCCCCATTTATTTCTATAAATTTCCAAGTTAAATACATTGTGGCGGGAGAGAATCTGGCAAAGTAGAAGGGTCGTGGCTTGTGCCCGATTGCAGCAAGTTGTTTTGACTCTGCACACACATTCCACAATTATGAATCGAAACTTCCAACATGGACCAAGGTGATCCATGTATAATCTATTGGGGGTGACCGAGATGTTCGGTGACTTGATATGATTCTCTGCAGTGCTGCGACACATGGTCATTCAGCTGAAAAAATACGATCACGCGCCCGGAGCTCGTA…
LXLOC_002030	1	LTCONS_00002963	1	1760	6791299	6793058	1760,	-	NW_011942149.1	noncoding	-1.00784	noncoding	332	noncoding	-0.0376832	noncoding	clear_noncoding	GGCGACGATCACGGGACCCAGGGCAGAAGACCTCACCAatttcttgtatttaaagaccTCTATGGTCAACTAGGCCTCAAGGAATaccaaggaccttgaatACCAAAAACTGTTGTTGGGTGAATTGAGACATTGCTCCAAGGCTTTAGCTCTTGTCACACTGGGAGACATCTACGACCAAATGGCACGTTTGAGACCAGACTTGCCGGCGGAAGAATTCCGCAAATTCGCTTCCTTCTTTGCAGAGGACAGCACCGTGTATCTTTGCAGGATGCGTGAACATATAGACCCCGCCAAGGCCGTGCAGCCATCATTGAGCACCTGAGACGCATTCTCAAAGATCAAATGTTGGAAGAGAGGCGCATTGTTTCACAAGTGACCAATTAAGAAAGTTGGACG…
LXLOC_002051	1	LTCONS_00002989	2	1395	6963870	6965319	1008,387,	-	NW_011942149.1	noncoding	-1.24353	noncoding	290.5	noncoding	-0.0446464	noncoding	clear_noncoding	CTCATTAGTCATGGTCAATCTCTCTGCACGCCATGGTGAAATGAGAGCTCAAGCCATCACTCTAagcatggtgttgaggtgAATTTTTCTACATTCCTTGGAGCTCAGAGGAAGTGTTGTCTATTCTCACTTCTCAAGCAGAACCTTCAACTCCAGGCTGAGGAAGCAGGACACGCTGTTGGAGAGACGACTTGCAAGAAAAGTGTGGGAATCAACGTCCTACGGTTCACCCACTGCCGCTGAAGAACCTGTTTATTTAGCATATGCAATGTATCTGCTCGTTCTGCCGGCGACCGAGAACCACAATACTGCACAAACTCGACTCTGGTGTAAGCATCATCGGAATGAGGGCGCATCAACTCCACGACGGATTCGAGTGTTCTTGACACAGCCAGGTTG…
LXLOC_002083	1	LTCONS_00003023	3	1550	7182139	7183811	625,349,576,	-	NW_011942149.1	noncoding	-1.34896	noncoding	362	coding	0.088	noncoding	clear_noncoding	ACGCAGGGTAAAACACTGTCCAAGATTTGGATGTAGTCTGGTGATTCGCGTGAAGACGCCGCATAGATTCACTTGCGGGCTGGCATGAGTCCAGTGTCTACTGTGATACAATGCAGATCTCGGGGATCGAATGAGTACATCAATATAGAGGCAAACACGGCCTGTCGGCTTCTTGGGAAAAGCCTTGTTGTAATCTACCTCGTTAATAACCCCACGCGCATATACTTTGTAGTATCACTGGGTCATTGACTCACCCTTTTCGCTCGCGATTCAATCTTTCAACATACGATTCACACGTAATAGTTGGGCCGATAAGGTTCCGGAAGGCGTGAATGAAGATGTCACAGAGACTTATGATAAAAGCAGCATATCTGTTCTATTATATATTCTCTGTTTTCT…
LXLOC_002090	1	LTCONS_00003032	6	1520	7225263	7227132	398,183,16,164,50,709,	-	NW_011942149.1	coding	1.25658	noncoding	437	noncoding	-0.0151552	noncoding	clear_noncoding	GCATCGATGGGGAGGTGGAAGGGCGTAGGGATAGTTGTCGTGGTTGTATCCGCCTATGGAACGTGCGAGCTTTTCGAAACTTTGCTTGATGCCGGCGCAAACGGGCGTGCGCGTCCGTCGGTCAGGCTGGCTGGCGGAATTCGATCCAACGCCGCTTCCTGCAAGGCGGGCAGGCAGAAGGGGCTCCTGGAGCGGCACAAGGAGCGTTGGTGTCTGTCCAACACGAAACCGGTTCGGCAATGAAATTCGACGCTGATTTGGGGGGAAATCGCCAAGATTCTGGCATGCAAACAATTCGAATGCCCTGCTGCCCCGATGCAAATGCAAAATAGCAAAATGACGGATGGATGCGTTGTCGTACTAGAGACGGAATTCTGTCCACAATAATTTGGTAGCCTG…
LXLOC_002092	1	LTCONS_00003035	2	400	7232261	7232729	148,252,	-	NW_011942149.1	noncoding	-1.38127	noncoding	390	noncoding	-0.0114688	noncoding	clear_noncoding	TGGCTGTCAAAACATATATATccaaagcaccagacacctcTCCCGACACAATGCAACATTACAGTCCTGCGGGGGTAACATTCGAGAAGTGACTTGTAATAATTACCCCGCCTTCGCGATGCTGGTCGCTTCGCAACTTGGAGTTCATGTTACCCCACGTCCACAGATGGCCACGCCGAGACCAGTTCACGCATGGGTGACATTCGTCTGCACCTGTGGCCTCTTGGTTGAAGCAGGAGCGCGGTGCAAAGTTGTCGCCGCAGTCACGGCCGAAAACCACAAAATGTCAACAATAATGGTATACATGAGTTTCTGTTACTGTTACCGGACGCGCTTTCATTACTTGattgccctttttttcccttttttcTGGCTTGCAAACGCCACACCCACTACGCAT
LXLOC_002098	1	LTCONS_00003041	1	2229	7261673	7263901	2229,	-	NW_011942149.1	noncoding	-0.927954	noncoding	273.5	noncoding	-0.0339968	noncoding	clear_noncoding	GGAGGGGCTGTGGAGAGCCAAGTCAttcatcattgatgtcttgtcaattcaatcttgtcagCCAATCCACAGCCAAACTGATTGGATCAAAACAAACGGTCAATTCTGGTCGGTTTACGCGTGACGAGCGAGCCAGCCGCCTACGTAGGTACACCAGGTGCAAACACTAACGTCGGAGAAACTTGTCAAGAACACCTTGCTCAAGAAATGCATAGCGACTAGTGAGCCACCGCCGAAATGCTTCCGGACCAAGTAGAAAGCTTGCTGGCAAGAGTGATGTCGCGAGACGGAGCACTGGACCTTCTGGCAAGCCTATTGTCAGGCAGGGGCAGAAAGGATCATGGCCAAATAGTGAAGCAGCAAGTCGAGAAAGGTCAACGGCCGACTGGTTAAAACCTG…
LXLOC_002113	1	LTCONS_00003060	2	508	7354958	7355529	262,246,	-	NW_011942149.1	noncoding	-1.42784	noncoding	160	noncoding	-0.0004096	noncoding	clear_noncoding	tgtatgtacaagtCTGAGCAGGTAACCCACCGATTTTGTGGCATCCAGACTGCCAACGAGTAAGTTATTCGTACCAACTGTTATCAAATGACTATCCAGTAGGAGCAATTTGTCTACAAGGTTCAGTTTAGCGTCTCAAATTCGAACTTGACTATAAGCTTGATCGCAAAACATACGAGCCACGGCCTTTTTGTCCAATGCAAAGGTGGCATTTTCGAAGCATTTCTATTTCCAAATATATTAAAGCCGCGAAATTGGGACAGAGACTATCAGGGGAGTTATAACTGCGCCGCAAGGGATCGAGCGAACTTGAAGATTTGGACACAGGGCACTGAGGTGGCTTTCGCGTAGCATATTAAGTGTCAGTAGTAggacatcaattgatgtgaCTATTGGGAT…
LXLOC_002122	1	LTCONS_00003069	1	366	110130	110495	366,	.	NW_011942149.1	noncoding	-1.29025	noncoding	353	noncoding	-0.049152	noncoding	clear_noncoding	CCCATGGTGGGGATCTGACATGCATGCATCTTACTCATCCCAACGGCACACTTCCGGGGTAACGTATGTTGGTCATGGTCcatggaacattgaaacaatAGAACAACCAACCCGGGCCCTTGTCCATCGAAACGTGGCACGGGTCAGCTGTGCCGGGCGACCCGTCTTGTTGTGGATAAGTCAATAATAGTATTGACGCTGGGACAACCAGACAAGTCACAATACCAGGCTTCGTCTCCATTCTCGAGCCACGGCCATGAATCCATGATGGAGGCGCCATTGTTCTGTCGCCTGATGGACTCGGCTGGCAGCATCTGAAGCTGCATCACCCCCAGGCCCATTATTTCGCTTGCTGCCGTCTCTAAC
LXLOC_002123	1	LTCONS_00003070	1	1490	188923	190412	1490,	.	NW_011942149.1	noncoding	-1.32826	noncoding	240.5	noncoding	-0.0339968	noncoding	clear_noncoding	GTGTTCTACTATTTTCGTATGTACTAGTATACGTGACAATGCAAGAGATTCGGGCTGAATACTCTTTGACATTTTTACATTGAATGGATCTGTTTGTGTATGCTGAGATGGATCGTCACGCGTCAGCAATGTAATTTGAaggtggccatggaagctGTGGGATAAATTGACAGCCCACAACGAGTCTCCTCTGGGCAATCCAGATCCTCTTATGGTGATGGGAATAAACCGCAGGCTCGACGGTACATAGATTGACCGACATTTTGGAAACCCCGTCCGCCCTTGTTTAAGCACGCACGGCATCTTCTGTTTCTACTACGGCGGTTGAGAACCTATTCAGAACTACCTAGTGACTTACATCTTGCCATCCTACCAACACACTATTTCTATATTAGCCAT…
LXLOC_002124	1	LTCONS_00003071	1	299	226684	226982	299,	.	NW_011942149.1	noncoding	-1.08578	noncoding	245	noncoding	-0.016384	noncoding	clear_noncoding	CACGCACGCTTCATTCCATCAAAAGCGAATTCAAGTGCCTGGCCTGTTTTCGTCGCCATTTCATTTCTGGACTGCGGCTGCCTCCTGCGCGTTTATTCCATTGACATTATGCTGACAGAGTATGCCTTGAGGCTGCTTACAAAGCTcggatgatgacgagtcTGGGAAGTTTATCCCTGTCTACATGACTCACTCCGCTATGCGATATCTGTACGTGAGATATATTAGAGGGGTAACCTTGTTGTAATCGCGAATAAAATCGGAGTGCTATTGCTCCTTACGATAATTAATAACCCTCA
LXLOC_002125	1	LTCONS_00003072	1	377	285220	285596	377,	.	NW_011942149.1	noncoding	-0.977533	noncoding	413	coding	0.096	noncoding	clear_noncoding	atccatcatcatggtaCAACTTTGCCAACAGCATCCGTTCACGTCGGGTTATCACTCCCTGCAAGTGCATAGATGGAAGTTCCACACCCGGTCCTACAGCAATTGCCGCTGCCAACTTCGCCATGACTGGGTCCATCTTTATGCGCTGGACAATTCCTTTAGTTCTTTATGCAAGCAAGCACTTTTTGTATACCGGTCCAGACTCTTTTACGAGACAAGATGAGGCTCCCCGTAGCGCTTACAGGGCAAGGCCTGACCTGGCTACCTTATTTCTGAGATTTGAAGAATGCCAATTCAACATCATGGTGTCCGGGCTGTTGATCTCGACACGCGTATGCACCCCCCACCCTCACTATTTTGAACACTTCAAATGCCAC
LXLOC_002126	1	LTCONS_00003073	1	1482	509445	510926	1482,	.	NW_011942149.1	coding	0.824207	noncoding	299	noncoding	-0.04096	noncoding	clear_noncoding	CTATTTTCCTCCGAGTATAAAGAGATGCAATTTGACAGAGCTGTACCGTGGGACCTCGACATCTTGAGGCTCTGCAGACGGGTTGTGCTGCAAGTTGTAATTTGCAAACCATGGATGCCGTAGTCGTTGGGCCAAGGCAATGACAGCACTACTCCCGACGTACCGGTTCGGATTTTTGGTTGATGGCTATTGGATTCAAAAAGGCGCGTCATGGCATCAGATTGTGCTGAGTTGCTTGTGTGGCGCGCCATGTTGACATAGCCGGCGGACTTTCTTTTTTGGGCCATGTACAAAGTACGCACACTCGACATTTCCTTGTTAGGTTTCAAGGTCACAGGCTGTTGGGTTTTACATATCAGTCACTATACCGATAAATTGGCCCATCATGTACGGTGGAGT…
LXLOC_002127	1	LTCONS_00003074	1	2168	606798	608965	2168,	.	NW_011942149.1	noncoding	-1.31371	noncoding	461	coding	0.116	noncoding	clear_noncoding	gtgatggtgttgactcGCAAGATGTGAGGGAATAAAATGGTGAGCAGATGTActcgatgccatgtttgtgcCTTATATACATGCTCCGACTGCGAAATTCATCATGACAACGAATGTGCTTGCGTGTTCATCTCTATACTCTGCCAAGCGCGTTTAAATACTTCCATATTGAGCAGCATGTCAATGACGGTAAAGCAACGCATTTTCATTTTAGCGCCCGTATCTGCAAGCCACCGGAGCAGGGCGTTCAATTGCTTCCTAAACAGGCAAGTGGATCGCGGTGGGAAACCGACGCCGGTAGCGGCACCCGGGCTCATTTGAGTCGGCACCCGGGTCATCTGCTGCACAGAGATGCCATGGAACATGATTCCGCTCACTGCATTCAATCCACGCCAATTT…
LXLOC_002128	1	LTCONS_00003075	1	532	796049	796580	532,	.	NW_011942149.1	noncoding	-1.23987	noncoding	317	noncoding	-0.0086016	noncoding	clear_noncoding	GTCTTTTCAATTCTTGAGGGCTGGCCTCCACCATCCCTGCTGCCAATACGGTCACTGGCACAGTCATCGAATCCGCCGCTGTCGACGGGGGAATACCTTGCTATGCCAACCACATGTGTCGTTGATGTTGAATTTCCCATCTGTGTCCTGGGCCCGACAAGACAAGTGTCGATATCCCCAGGCGCGTGTCTTGGCTTGAGATGGCTATGGAGTCCGTGAAACAACAGAACGGTTACACAACCGTCCTTCTTAATGAAACGGTCTATTCGAGTCGCACGAACTGTACCGCCCTTGCGGCAACTGTTCTTTACTGAGACTATCGCAAACCGGTAACACAGGCCAGTCCCGAGGAACTAGTATATCAACAATACGACGTGGTGCACCAATATACAGTCCGGT…
LXLOC_002129	1	LTCONS_00003076	1	1007	820861	821867	1007,	.	NW_011942149.1	noncoding	-1.1496	noncoding	241.5	noncoding	-0.045056	noncoding	clear_noncoding	GATCAAGAGGCCATTCCGTATTTTCACCAACGATGAGTAGGTTTTCAGCCGACTCCGAAATTTTCCATTGACTTGACCATCCAATCCGAGGATTCTTTTATATTGCCCAACTTGAATCAAGCTGGGCAAATTGCGTCTGGTCCCTACATGTATTACACATTTTTTAAACAGCACCCACCGCGCATCGAACCCGCGGGCTACTCAGTCCTTGGTGCTGCCTTCAGCCATGACTTCCGGATGGTGGTTTGGTTGTCAGCCTAAAAGGTGCATGGCCAAATTGGCGTCGCCCCCATCACAGCCGTTGGCGATAACCGTCAGCCGCTCTCTTTCCGATGGTGGACGATGAACTCTTGGCGTATGCGCAGTGGACGATTTTATCTTGCCTTTCAGGCTCGTTGG…
LXLOC_002130	1	LTCONS_00003077	1	4771	971781	976551	4771,	.	NW_011942149.1	noncoding	-0.555472	noncoding	295.5	noncoding	-0.0618496	noncoding	clear_noncoding	TTCCCGTGTGTAGTgctcggccaaggccatAATCTGAGTCTAAGCAGAAATATTGGCCATCGTGTTGGAAACCCAATCTTTTGTTTAACAAATGTGCCTAATTTCCCTTTAATTGACGCCACTTTCCGGGATGGAACACATCTTTTCAGGATGCCAACACATTCTGCCCAGATATTACCGGTACTCATAACGCCCCCACGAATTAGAACGTCCCTATCCTCGGTAAACAAGTTCCGGCTCTCGCTAAGATCTCTTGACTTGGTACTGGTGAAATGAGACGTTGGCTAAGCCGGGTATTCAAATAGTTACCCGTGACTAGTATGGAGTAATTTGGCATATAATACACCCAAATACGCACAGGCCGTGACAGTGTATTGTTGATTTCAGGAAGAATACTTT…
LXLOC_002131	1	LTCONS_00003078	1	1446	998801	1000246	1446,	.	NW_011942149.1	noncoding	-1.20125	noncoding	343	noncoding	-0.022528	noncoding	clear_noncoding	GAGCTAATTCCCGCTGCGGAATATCGAAAACACCTTGACGATACATCAAGAGAACCTGGTACTCATGTTCGACTTCGTCCACCTGCCACATATCCCGTGCCGGGCTCCCTGGCGCCGTGCCGCTTCCCCCCTCAACCCCAAAAGCTCTGAGGTACATATATCCCGTACCCCATGCAATACCTCATATTTTCTGTGTCTGGTTTCCACAGACATCCCTCCCTGCTCAAGGCTCCCCAAGCCTCCAGCATCCACGGCCAATGACAGCAAAGGCGCTAATGTGCCTGACCTGCAGCCTTCGGCAGGATAGTGCTTTCGATTTACACACTTCTCTGCTATTGCTGGAGCGGGAAGAACACTTTTTGTCGATGCGAAAATAGGTTAATGGATAATGCCGTTTAG…
LXLOC_002132	1	LTCONS_00003079	1	667	1072896	1073562	667,	.	NW_011942149.1	coding	2.07755	noncoding	288	noncoding	-0.159744	noncoding	clear_noncoding	TGGGAAAGCCTGACGCACGATTGGTAgtacaagggcaagatggcatgggcaagattCACGTCAGCCTTGAATATATGGACCATGAGAGTAGTGCAGATTTCAAACGCATGAACGGTTGCAGGGGCTATAATCTGTGACAGGGCAACGGGCCGGTCCAACAGATGCAAACAACAATATTGCAAAGCAAAGGATTACTCCACGCCATAAGTAAGTTAATAAAAACGAACTATAGTATCTATTAAAACCTTGGAAATTTGTGTAATATCTAAATATTGCAATAGCTAAACTATATGAAAACTTTCCCAATTGCCATTTATTCGGTTTGCAAAGTGTGACGGTCACGCGATAAATGACCCATCACAAACCTCAAGTTTGTGACGATCATTTTCCTGGAGGTTT…
LXLOC_002133	1	LTCONS_00003080	1	546	1199273	1199818	546,	.	NW_011942149.1	noncoding	-1.26823	noncoding	257	noncoding	-0.077824	noncoding	clear_noncoding	GGTGGACATGTGGTGATTATTCTGCTTGTTCTAAGCTGGGGAGCACGTACCTTTTGCCTTTGATTGAAATGAAAGGAGGTGCGTATAGAGACAAGTGACGGGAAATGGATacaaaaagaaagcaaaccGAGTGTGGTACTCACTTTGTAGGTGCCGGccgcctttgttgggctATCCAGCAACCCTCCGGTCTTTTCTAATAGCCATATTATCAGCTTTAGTGGACATTGGTAAGTATCCAGTCCCTTTATTTGCTCCGCGCGATTGACGAAATGAGGTCGGTATGAAGGACCGACAATTATGCCCACAAAATGATGGTCGAAATCCATACTTGGAGCGTAGTTCACGTGTCCTAAAGTCGATGCATGGATTAAGGAGACGGGGTTCCGACGAGGAAGA…
LXLOC_002134	1	LTCONS_00003081	1	1736	1285439	1287174	1736,	.	NW_011942149.1	noncoding	-1.27243	noncoding	391	noncoding	-0.024576	noncoding	clear_noncoding	GTCGTCATTAGCACCGTCACATCATCACAGTCTTACCCACGCTCCACGGTGCGAATACTCATCTGTTCTGTGCGACACTATTGGGCGACCTTGCCCCACCGGCGACTCCGAGAGGCTCATCCAGGTCGCGAAATCGTCAGCCCGCCACGGCTCTCGCAGTTTTGGGTACCGAGAACGGTTACGGAGTCATTGCTATCcccttactccgtactgccaCACAGACGCTGTCCATTgtctcatcctcctcctcctcatcctcacgCATTTGTCAAGTTCCTTGACTCCCTCTGTGATTTTTCTCGGCTTACGGAATCGCCGTATTCCGGTTAATGGACCTCAGAAGCATGCGCTTTATTCCTCGTCATGACTTCGCTGAGACGGTAGATGATGCAGTCAGTC…
LXLOC_002135	1	LTCONS_00003082	1	1043	1287332	1288374	1043,	.	NW_011942149.1	coding	2.84293	noncoding	452	noncoding	-0.012288	noncoding	clear_noncoding	CGTTCGTTAATGCATTTGTGGTTGCGGCTTCCCCTGCGTCCTCTTCATTAAGTATTGCTGCTGTGCGCCGTAGGAACACCAGGCTCCTATTAGTCTGTCAGCAGCGGTTCTCTGTTTCCCCAGTCTATTTTCAGAATACTACAAGGCATGGGAACCCCCAACTTTAGAGCATCCATCGTGTTTTTTCATGGCCCAGTATCGTATCCGTCGTCGCCGATAACAGGACAATATACGAGGCAGGCCGGTTACTTGGTTGCAGCCATGGTGTCGGCCACCTCCCTCAAAATGCGGAGAGACATCATGATCCCAGAAACGCCAGAGCTGGAGTAAGAACCAGCCCACCTCCACTCTCCCCGCAGCCTCTTAGCGGTCGGTCCGAAAAGGCGATTCTGCAGGGCT…
LXLOC_002136	1	LTCONS_00003083	1	1011	1379891	1380901	1011,	.	NW_011942149.1	noncoding	-1.29584	noncoding	313.5	noncoding	-0.0303104	noncoding	clear_noncoding	GTGTCAAGTGCATTCGACGTCCACCGTTATACGAGCCTCTTACGGAGCCACTGATCCATAAATAATTCCACGGCGACGTCGACAAAGTACTCCGCAAGGGATACGGACTACTGTTTCGCGGCATGAGACCCAAACACTCCCGAAGATCCAGCGCCACATGAGATCGCCGCGTCTTCTGCAGCACTATCGTATTGTAACTTATATGTACTTATTGGAAGAGCACTGAGCGGCGTCATCTGCAAAGGGGGCTTAGGCTTTGACGCGCGTCCGGCCACTCACACAAATGGCTTTCGAGCCTTTCGATATCGTGTTCCGATTGACTTGGAGGTTTCTCATTTATGGCGGCAGATGCAGCAAAAGAAATGGAAAACGCCTTTGTCTTGCCAAACTCACCACAAC…
LXLOC_002137	1	LTCONS_00003084	1	1909	1529710	1531618	1909,	.	NW_011942149.1	noncoding	-1.25009	noncoding	483	noncoding	-0.049152	noncoding	clear_noncoding	AAAGCAGAAACGTTTCTCCGCGACTGGACCGTCAGGATGCCCGACTCCCCTCAGCCACACGCATGTACCGCCCCTATACAATGCCAAGTACCTGCGCGGGTCACACCCTCTGCCCCTCTGCTGGGGCAGGAGGCGGCATGGGTCTGTCAACTCGGAGGGATGTTATGGCCCAAAGTAAAAATCGGCGCCATTTCTTTCAAAACAATACCTGCCCCGTGACCAATTTTCTGATTGGCCAGCGATCAACATCACCTCTTCACCAGCGTACGCAAACCTCTGATCTGAGATGGGTTGAGGACCGACCGCCCACCACCCTCTCGCCTCGAATCTTTCCattttcctccttctttctcttctcccccccttcAGACCGCTGCATTCTTCGCCCTCCATTACAAT…
LXLOC_002138	1	LTCONS_00003085	1	253	1540602	1540854	253,	.	NW_011942149.1	noncoding	-1.32478	noncoding	305.5	noncoding	-0.032768	noncoding	clear_noncoding	CCAGTAAGGAGACGTTCGGCGGCACCTGGATGTGATGAAGTCGCATCCAAGACCCCTCAAGACCGTTGGAGCATGCTCAGCAGGCCAATGCGGTGATTGTGTGTTCGTGAGCAGTGAAACAAGCGGGGGAGGTAGAAATTAGGTTGATCCACGAGCCCCGACGGGATGATGCTCGAGTCGAAATGGTGCTGCCCAATCTTGTACAGCGCACGGAGACGAATGGATGAACGTGGACGCGTCTCTGGCTTCCCAC
LXLOC_002139	1	LTCONS_00003086	1	1660	1553884	1555543	1660,	.	NW_011942149.1	noncoding	-1.23404	noncoding	234.5	noncoding	-0.0028672	noncoding	clear_noncoding	GTTCCAAACAACGACAGCCCCTTTCGTCAACAGGCTAGAGGAAAAATTAAGCTTAGGAGGGTAACCTATGACCTTATTGTGCCGTTCAAACGCCCTCTGATTGGTGGGTGCCACCATCAAGACTGGCAGCACACCCACCCAATATTACGTCGCCAGAATCACGGCAAAAAGAAGCCGAGTGACAAAACCACATCTtgaatgaagatgaagattgAATAACGGACCATGGCGGACGGCAACGGAACTTTGATTGAGGCTTCGTCACCAACTCCCCCCCCACCTTCCCAGCGATGAAGATTCACCGAGCCGATCTACGGTTGTCCTTCTACAGTGGGCTAGAGTCTTGGGCCCATTCATTGACGTGGTAGTCGTACAAAAGAACTTTGTCCAGTGTCTGAA…
LXLOC_002140	1	LTCONS_00003087	1	337	1638466	1638802	337,	.	NW_011942149.1	noncoding	-0.924766	noncoding	356.5	noncoding	-0.0004096	noncoding	clear_noncoding	GGTATATTTACTGGGTGCTATTCTTAATGCGATGTTTCTGGTGGgagctttttctttttttccgACAGAGCATAACTGGCCATTGTTTGTGGagttgatgtcgatgtcCTCACAGAAACTTTTTGAGGCAAGGTGCAGAGGACTGGCCAGATGGACAAACACGACAAGAATTGAAAAATCACCAAGATGATATAAATCTATTGCAACTAAATAGCAACATCTAGAGTAGAAACTGACTCAAGGCCTCTACCGAGGATAATTATAGAAGACGGTCACTGCGGCAGCTACACTGGAATTTAAACACGGCTCCTGCTCTATGTACTTATATACCATCAGC
LXLOC_002141	1	LTCONS_00003088	1	824	1660381	1661204	824,	.	NW_011942149.1	noncoding	-1.4139	noncoding	319.5	coding	0.049	noncoding	clear_noncoding	TCGGCATCAGTACAGCATGACTTGACCGTCTCGACGTATCTGTTAAACCCTATTTTTTCTCATGTCGGCCTTGTAAAAAATTTACTATTCTACGAAGACACGGCAACCAGGGCAGCCTGTTTTCGCTACTACTTGTGCCAGCCGCTGCGGTGCTCTGTTTGTTGCCCTAAAGACTGCACGGACAACCGCATATATTTGCATCATCTGTGAAATATATGCCTCTCATTCAAAAAGCAAATCTGTGGATTTGTGTTTATGGGTGCTAAATACACCCGGGCTGCAAGTAAGGCTTGTCCATGCCGCGTATTACTACCGTCACTAAGAATTAGACTGAATTCTGGCAGTCCACGTAATTTTAGTGCTCACTATCCTCGCGTTTTGGTTCCAGGACCACGCAAA…
LXLOC_002142	1	LTCONS_00003089	1	815	1810158	1810972	815,	.	NW_011942149.1	noncoding	-1.30106	noncoding	251.5	noncoding	-0.0114688	noncoding	clear_noncoding	GGGCGAGGCAGTGTTTGTTTGTGGtggtgtactccgtaggaTTCTAGGCAACCCTTTTAGGCTGACCTTCGATTGGCGCAATTAAATGTGAGTTGTCATGCGAAGTGAGCTTAAAGAGATTAAGTCTTCTGCATAATCCTGGGAGAAGTTGACTGCTTGCCCGCGTAATTGTAGTAAGAGGAGGCTATGCCGCCAATATGCCTCGTCATCCCAGGCAAGTCTGTCACTCGAGTGGCCTATAAGTAATAATATCAACTGGTGAATTCGAGCTTGGCTCATCAGCTTTCAACTGTCCGAGGACACATGCCGATAATTCTCTGTGATCCTCAGGTCGCGAAGTAGGTGCCGTAGTGGAGAACCGAGTAGAATATTGAGGCTTGTCTGCTGTAAGATGAATGA…
LXLOC_002143	1	LTCONS_00003090	1	1327	1879409	1880735	1327,	.	NW_011942149.1	noncoding	-1.09974	noncoding	350	noncoding	-0.0167936	noncoding	clear_noncoding	GTCCGGAAGAGGAGGACACGGAAGAGGAGGACACGGAAGACGGCATGTAAGGTCTGATTGATCGCCTTAAAGGTAGCACTGTAGCAGGCACATGAAAAGTATCCGGATTCCGGCCATGGAAGTCACTGGAGAGAACCATGACAGTGCAGCCGTTGACGGCCTCCAGCATGGTCTGTTGCAGTTTCTCTTGGGGCAAGGCTGGACAATGGGTAACCAAAAAAGCCTGTTGACAGGTCACATTAGTGAACAAAAAAcaatgacatctggagacCCCGAAGTGTGATCCCCCGTCTAAGGGTTCCTGGAGTTGGCATAGCCAGCTGACGGTGCacaaaggaaagaaagagagaaatTTCTTCAGGTCGTGTCCCAAAACGAATCGCTCTGCCGGTTGAGAAG…
LXLOC_002144	1	LTCONS_00003091	1	1284	2116393	2117676	1284,	.	NW_011942149.1	noncoding	-1.068	noncoding	272	noncoding	-0.0053248	noncoding	clear_noncoding	cattcttcttgttgacCTACCTCATTGACTGTCGACATACTGCTACTAGTCAATTGCAATTGACCCCCTTCGAGTCTTTGGAGCCACGCTGCATGGGTTGTGTCTTGCCCTTTTGCCCACTCGTTTGGCTTCTTCAGGAGATAAGCCAGCCCAGGCAGTTCTGATGCAGACGCTCCTTTGCTCAGCTCCCAAGCGAAGGGGGAGAGTGCTGCCCTTGCGTTGACAAGAATTCCAGAAGCATACCCAACAGCCATTGTTTATTGTACGAATGTGCCGAGTACTGCCAGTAACACAGCGCACTCAACAAAGCGACCCAAGGTCCGGGCCGCCGCATTGGCTGTACAGGGTCGTTTGCAGTCTCCAGGTGCAACTCCGTTTCATCTCGATTGTGCCTGTCTG…
LXLOC_002145	1	LTCONS_00003092	1	1354	2225856	2227209	1354,	.	NW_011942149.1	noncoding	-1.26568	noncoding	224	noncoding	-0.012288	noncoding	clear_noncoding	ggcacaaaaaaaaaagggaaaataGAAGCCTGCATTTGCCCGCGGCCTGGATCGAACAGACGACCTTGTCATTACGAGTGACACTCACTACCACTGTGATACGAGGGCAAAGACGTTATCACTGATGGGCAACTATTATACTCTATAATATGCGCGTTTTGCGTTAGAGCACAATTGACGGGTCTGGAACCTctaataaaaaaagagagagaaggagaagaaagagaagagaaagaacTGGTGACGTTGCGCAAGTACTAGTTGATTCAAAATCTAGGGCTAACAATTTCACATTCATAGCTGTAATTCATTGAatgtccatcatcacacGCCTCAGCGTGCTATCGAGACTCATCGTTGGTCCATATTGGGCCTCTGGGGGCTGCAGTGGCTGGGCCG…
LXLOC_002146	1	LTCONS_00003093	1	535	2257237	2257771	535,	.	NW_011942149.1	noncoding	-1.36035	noncoding	238.5	noncoding	-0.0380928	noncoding	clear_noncoding	AGGCCACATGCACGTCTTCAGCGTTGATGAGTGAATCGTCAGCCCAACACCACTGTACAAGGGAGGACGCCTTGGTGCGATACCGAGAAGCAAACTGGTGGCGCGCCCCCACCCCAAACGAAGATTGAATTGAGGGCGACGCGGCTCATGGCTCGGCGAGGCAAATCAGACacgagaacattgaagttggTGCCTTGGTGTGACGACATGAGTGCAGGTCCTGTGATGGCAGGGCTGAGGTCGTGACTGTGAGACAACAGCTGCAGGCTGCGACCAGGGACTAGCGGTGCGACCTTTTGACACATGGTCGAGTTCGGTAGCATCCAGGGCCATGCGGCTCAAGGAGGTTGCTGTTGCATACGTAGGCCAAGGAAGTGCCGGGCTGTAATTACCGTGAGC…
LXLOC_002147	1	LTCONS_00003094	1	1050	2310800	2311849	1050,	.	NW_011942149.1	noncoding	-1.17604	noncoding	233	noncoding	-0.004096	noncoding	clear_noncoding	GATGCTTTCAATTTCTACGAGAATCGAGACGGGTTCGGCAGCGGATGAAGACTCTTAGCGAGAAACTTGGTCGTGGTAAATTGCAACCAAAGCGGCACGAGGGGTTGAGTTGCTTGGCAGCTTGAATAACATCGATAGTTGGCCAGGAGGCCAAGTTTCGAGACCTTCTCGTCCGTCGCTTGCTGAAAGCCAAGAGTTGCGAGCAGTTCTTTGTATCAATAGAAGTTCACCACCCAGCGACTCGGCTGCAGTAGCTGGACCGCCAAAGGGATCCGAGGAATGGGTAACTGATGGTGGACGTCAAGGGATGAAGGTCGATCACTTTGGCTGACGCGTAGTCTAGAATCTGAAAGAGAGCTAGACAAGCGGGCTCATCCTGACATCGGTGACACTTGACAA…
LXLOC_002148	1	LTCONS_00003095	1	686	2539288	2539973	686,	.	NW_011942149.1	noncoding	-1.28058	noncoding	335	noncoding	-0.028672	noncoding	clear_noncoding	GGCAAGAACAGGCAAGAAAATGCGTCGGGTGCGCCTGGCCTCGGGCTTTGTTGCTAAGCTTCACTGGGCATTGCTTGTTCATgacctccatctcggcattACAACGGTGCAGAGCCTTAGAGTTGGTTGCCATGGACCTGCCTGCCAACTTTAAATGCTGCCGCTCGATAGACTTCCCGAGCATCTGCCTGCCGCCACATTGATTGTGTGTTTCGCAAGTCATTGAGCGGCTCCGAAGTAGTACACGGCACGCACGCCCCTGTCCATAAGAGCCGCATCTGTACGGGGTACAACGAGGAGCAATATCaattttttccccctctcgAGTTAATTTAACAATGTCAAGTAGTGCAGATAACTCTGTGCATTAATCAATTATCACTTGCCGAGTACTTTATA…
LXLOC_002149	1	LTCONS_00003096	1	1736	2581245	2582980	1736,	.	NW_011942149.1	noncoding	-1.19982	noncoding	368	noncoding	-0.130662	noncoding	clear_noncoding	CTGTTGGCGGGCGACCGAGGACCACGCATCGACAGACATGATCTGGCATTAATCCAACATCCAGAGGCCGCTGAAGGGCCGTTCGACATGTCCCTGCAACGCACACGCCCCCACCTCTactaccagttgacccttcaCGGCTTTGCTTCACCCAAAGTGCAGCTGGCAggcaacaccaccaaggatCGTCATCGGCCATCCACTTggccagcacggccagcAACTCGCAAGGCACAGACCTACTCGGGAAGAAACATAATAACTACTTAAatacgtacctaggtacctacctggTACCCACGTACCTGGCAGTAGCTGGCATTTTCGGCACTGGAAGAACGTCCTTGACCCAAgttgctccatctccatctctAGAGATCGGCCCCAAGGTCAAAAGTT…
LXLOC_002150	1	LTCONS_00003097	1	943	2611010	2611952	943,	.	NW_011942149.1	noncoding	-1.29576	noncoding	331	noncoding	-0.135168	noncoding	clear_noncoding	TGCCTGTCGTGCGACTCGAAGAAAATGTgatgcagcagcaactcGCAAATAGGCGTCGAGTCTCAAGATGCAAGATCGTAGGGCGTGGCGTCTGGGAAAACGGCACACGTCGGTAATAATCAGCTCCTGTCGGTGTTTTGGCTCTCGCTTTTATGTTCCGTCgctgcgtacggagtacaagaTGCAGTGCCCGGCCGGTTTGCAAGGGGTGGCTGCTCTGGAGGAATCTATCACTGGGTGATGGTGGATGGCGTGGCGTAGTGCAAGGAAGGGTTGGAGCGTCTGATCCCTTTTGATTTTTactactttttttttttttggctgggtgtgtgcgtgtgtgtgtgtttttttccttcttttcccttcttctaGTCGTGGAAGAAGCAATGCCCAATCACG…
LXLOC_002151	1	LTCONS_00003098	1	435	2612197	2612631	435,	.	NW_011942149.1	noncoding	-1.2919	noncoding	305	noncoding	-0.018432	noncoding	clear_noncoding	CAACACTCAACCAGGTGATGCGTGGGAAGCATTGTACAAACCGAGGCGTGTGTTCCTGTCAAAATCATGCCATGATCGAGACTAGCGTGTGTTCCGTGGTCATTCGACTAGGCTGCAGTTGACGCCTGGCTCGCGCAAACTTGCAATGTTGAACGGCGGTTCCCTGTCTGGCGCCAGCAATGGGGCTTATATCTTGATTTGGGTAATGAGTTGAGCAGCGTGCAAGGAAAGTGGCAGGTATGGATGCTGTCGACAACTACCTCTCAGTACTTACTtacctacctgggtacttACTCAAGTAATTAAGTACTTTAAGTAGTTGCTTGCAATCCAGGCAGACGACTCGCGACGGACAGGCATTCTTACTTGTttgccgagtacggagtaccaagCAAGGTG…
LXLOC_002152	1	LTCONS_00003099	1	1319	2621621	2622939	1319,	.	NW_011942149.1	noncoding	-1.17926	noncoding	319.5	noncoding	-0.0057344	noncoding	clear_noncoding	TTCAGGCGGTCCGCCTTATCCGTATCCGCTAGTGAGTTTTGTGAGCCGTCACAGGCATCGCTTCTCCTGCAGTCCATCAAAAGTCGCGGAAGGGTTGAAGTTAAAAACTGTCGGAGGCGGAGGATAGCCAAGTTGGCACGCAAAAGGCCATATTAGCCGgtacggggtacggagtacatgtaccccGTCCCTTGGGATGGCAATCCAATGGGGAAGGGGGACGTGCTGCCTGATAACTCCTTGGACCAACGATCAACGTGCAGCTGGCGATGCGCAGCTCGAGTGCCAAGGTAGGAAACGTGTCGTGGACGGCCTGATATCTTGATCGAGATGCTGGGCGCATCAGGAATGCACTTTGGCCATGCTTTTCCTGTTTTGCTGTGTCCAACAGGGCTCTTC…
LXLOC_002153	1	LTCONS_00003100	1	850	2716658	2717507	850,	.	NW_011942149.1	noncoding	-1.44086	noncoding	338	noncoding	-0.0016384	noncoding	clear_noncoding	tgtgGAAGCTCGACACACGGCAGCTCCAACCGTCCAATGGTTATCGTGACTGCTCGCCTCGTGGCTGTTTCCTATGGAGGCTTGTGCCAAGAATCGATTTGTTGTACAGCATCATCTCcgcacggagtacggagtagtccCGTATCATATCCGGAGTGTATGATGGTCGGATAGCTCGGGATGGGCCACTAGGTTTTTGCGCGGTGGTTCGCATTCCTCGGCTCGCACCAGATCTAGTCTGTCTCACACCGCAACTGACCTGCCACCAAGTTGGCGATTCTGTCTAATGTTCTTGAACTCCGTACGGACTACGGAGGAGTACCGTGTAGTCGAACGTCATCTGGTCCCAAGCGCTTCTTCTCTGCGCTTGGCATATTCAGAACATGTCTCAATATAATG…
LXLOC_002154	1	LTCONS_00003101	1	683	2875322	2876004	683,	.	NW_011942149.1	noncoding	-1.11415	coding	514.5	noncoding	-0.0159744	noncoding	clear_noncoding	ccttgttcttctcacgtacatatgtatgtactaccCGTGACGAATCATGCAGTCGGGCACCGTGAGACCAGTTGCTGCCGTGCATGGGTACCATGTTCGCCTAGTTGTCGCTCTGATTTGGCCTTTAAATGcgactactactactactaccactactactactagtagcCCGTGCTCCATTTCTAACCGTCTCCAACCTCTAATTTTGTTTGTTCGTTTTTGCACCTCGTGccctttcaatgttccttcccTTTCCGGAGCAAGCGTTGCACCGTCGGACGTTTTCTCCAGAGACCGTGTGGCGCATTCTGCCGCGCACAGTGGGGCCCCTCtggcctttttctcttcttccctcgCAAGTGTGCGAGTGTGAAGactggacatggagtcggTAGATGT…
LXLOC_002155	1	LTCONS_00003102	1	686	2899659	2900344	686,	.	NW_011942149.1	noncoding	-0.977133	noncoding	417	noncoding	-0.0053248	noncoding	clear_noncoding	GGTAATTGCTAAGGGATTAGCTGATACGACGTGCATTTATTAGCCTCTTCACGATGAAGCAACTGCGAGGCCAAGTTGCAGCGTGACCCATCTAATTACATCCCAAGGCGCGCAAAGCAGTCGAGACTACCACCTACATAAGAGCTTGAGGGCTCCTATAAGATGTCCCCTTTGTTCCTCCCCAAGCATTGATTTTGCCCTCCAAAGCCTCTGTCATCTTCTTTACACCAACTGTTTTATCTTCCACTACACCATGACTTTATGGCAGGAAAACACTTTCTATCAATCACAATCTGGATACCCACTCTGACCTCTCAAGTGTTGGTCATCAGCCCACGGAATCTCCAGAATCACGACAAGGAGAGGATGATGTGCAAGGGGCAAAGGGAGGTCAATTTC…
LXLOC_002156	1	LTCONS_00003103	1	2451	2932443	2934893	2451,	.	NW_011942149.1	noncoding	-1.33725	noncoding	308	noncoding	-0.008192	noncoding	clear_noncoding	CcgaagcaaaaaaaaagcgtGTATATATGTAAATAATagaaagaaaggaaaatTAAAATTAAAAATTAATTCCCTGCGCCATGAGCATTACATCGTGTTTTCACCCAGTAGCCCGGGGTCGGGTCGGTTTGTTGGAGCACACAATACTCCGTGGGAACAAAATTTCTGCGTCCGCATCTCGTCTAGCCTAGTTTCATTTCCTGCTGTGCTAGTGCAGAGGAAATTTTGTGGTGTTGCATTTTTGAAATGGCTTTTGCGTATATGCAAGCTTTCTATGAATAGAAAATTCTGTCAAGCCGTATGTTTGGGTAGTACTTGCCCGGCATTCTTCTTGTATAGAACTGCTTGTTCAATGCACGGATACTGGTTATGCAGCCCATGACAAagggtacatatgta…
LXLOC_002157	1	LTCONS_00003104	1	387	2963643	2964029	387,	.	NW_011942149.1	noncoding	-0.90353	noncoding	242	noncoding	-0.086016	noncoding	clear_noncoding	TGACCTTTGGAGGCTGATATTGAAAGACTGGCCAAAGGAGAAATTTGGGTGCTGCTTCAAAACTTGAGCCTCGCACCGCCAACCGACTTCAGCTCCCTTGCCTTGGAAAGATGGACTAAGGACAACGATGGCAGCGATGGATGTTTTACAGAAGACCGGAAACAAAGGCTGGTGGTAACAGGGGAGTAGTCCAAGCACAGAGGAAACCGGCAACTGGGCTCGGGAAAACGGAGTGTGGGATGGGCGAGTGCGCAGATGCGTCTTGTTAACAGCTTATGAAGCTCTCGAGCCGCGAGGGTCCGCAGGAATCCattggaggcggcagcaCGCGAATGATGGGAACTGTGCCGCTAGTGGCCGAGCCGACTTCTTCCCTTCGGGTGCAGC
LXLOC_002158	1	LTCONS_00003105	1	724	2964260	2964983	724,	.	NW_011942149.1	noncoding	-1.12122	noncoding	269	noncoding	-0.0106496	noncoding	clear_noncoding	CTAACATAATGTACATCTACTGGCAATTCCTCCGACACATTGTGTGCTCTTGAGATGCTAGCGGCTGTTTATATGAGTTGTCGACGCTTAATCTCACGAAACTCTGCTTTTGGTCCATTCAGGTTACTTTTACTTATTGGGCGAAACATTGCGCCGAGTGCTCCATGAACACGCCGTCGAAACGTAGAAATCGCTTGGTTTGTCACATCGGACCCGATGCCGccattttggccttggctgccatgAGTCGTCTGTAATTAGTCACCGGAGTCCGGAAAACGACAGGGTAAACCGTCTTCCGGCGCGGCCGACCACTCCAGCGACAATGAACCAACCTCCTACCTACATAGAACCTAAGGTAATTGTCGGGAATAATACTTGCTTCGCGCCGATTATCGG…
LXLOC_002160	1	LTCONS_00003107	1	1095	3039454	3040548	1095,	.	NW_011942149.1	noncoding	-1.31001	noncoding	230	coding	0.105	noncoding	clear_noncoding	GCGGCAAGTTTGGTTCCGAGATGCTCTGCGGGAAACGGGGCACTGTGTGAGAGCCCTGACGTTCAATGATCCTGGGGCCTttgaatcaattgatccatctacttaagtactttagATATTCAATGTCCACTCAAACGGGACGGCGCGCCTGAGCACTCGTCGGCATGGGGACAGAGACGGACTCACAATCACGAACGGAGCAACCTGGAAATCTGTCTGCCTAAGTATACTACATAAGGTAAGTAGGCAGCACAGGACGTCATGCACGCCTAGATTGTCCGTCCCTGGTGACGGAGAATAAACCCCAGCCCTatcatgtcaagtcaagttggacAGTGCAGTTCGGTTAACGGCCCCCAGCTCGCAAGCCTGGGCCTCCCCCATTCATCCTCATGGATC…
LXLOC_002161	1	LTCONS_00003108	1	330	3230172	3230501	330,	.	NW_011942149.1	noncoding	-1.29658	noncoding	151	noncoding	-0.0004096	noncoding	clear_noncoding	CCCAGTGGCAAGacaggcaacattgagcGACACGCGAACTCGTACCAGTTGGCAGGTGTAGTCTGTACATTCTCTGAAGAATTCCCAAGCAATTTACTTGACAACTCGTGATATTGAATTCCAAGAAATAATTGCTTGCTGATAGGTTGCATATGTACATAAACTTAACCGGTCGTGGGTCATCGAGTACTCCACTTGAGTGAACCTCCTCCGAGGCTGACATTACTATTGACGTATTGTGAAGGAACGGGTTGATAGGCAAATACAGAGTACCCGTTAGCACCTAAGTAGACCCTTTTCTACTTAGTTAGCCATAAAATTCTAAGACAG
LXLOC_002162	1	LTCONS_00003109	1	955	3329443	3330397	955,	.	NW_011942149.1	noncoding	-1.32295	noncoding	222.5	noncoding	-0.02048	noncoding	clear_noncoding	GGTCATTGTTCGTACCGCCAAGTATCCTCCGAAtcttctcatcttccacCTTCCAAGGTTCAGCACCGCGCCAATTTTCGGTGTCACTCTCGGCGTCTAATCAAGCTAGCCGCCTTCTCAATTGCGAATACATATCGCGAGGCTAGGAGGCCAATTCACCCACGTCAAGAGACGGACAAGAGAACTAAACAATGATGCGTATAACCTGACCATTGGCAATCATTGTCTTGTCGTGGAGGCAGGCAGCAGGCAAGCGAGTAGATCAGTCAACTGCTTAGACCCGGCCCTTTGTCCATGTtttgccggcggcaacaccacgcctccgcctcctTGGTTGGACTAGCTTTAAACAATGTCGGCTTGActccattttttttttttttttgccattgaaAGAAG…
LXLOC_002163	1	LTCONS_00003110	1	2091	3398240	3400330	2091,	.	NW_011942149.1	noncoding	-1.10355	noncoding	231.5	noncoding	-0.0454656	noncoding	clear_noncoding	GTGGTATCAACACCCAGCAAGCACCTAggcaagcagaagaagcaggtAGGGAGATGTGAAGGAACAGCGTGAGAGGGCGGACTGGGCCGAGTGTTGCTCACGCACTGCGCGAGCCGCAACAAGACACGGGCGAGGTACGTTGCGGCAAAGTCGAGACGGGAGGTCAGAAAGGCGACAGAGGCGAGaggtgtctggtctggccgCCACAGCTCGACGGCCGTTAAAAACGGTCGCtgtgtacagagtacggagcaggcGGAGCGGACTTGGACTTGAGCTCGATGCTGGGGGACGGAGTAAACGTCAAGACTCAACTCCTTGGACCGTGGTCCCTGGCTCACAAAATGTCGTGTGTCTACGGCCTGCTCGAGCCTAGTGTTTCGAAGATGGCGGAGCGCA…
LXLOC_002164	1	LTCONS_00003111	1	1455	3449853	3451307	1455,	.	NW_011942149.1	noncoding	-1.20273	coding	677	noncoding	-0.0507904	noncoding	clear_noncoding	CGCGTTTGGCCATCAATTCAATCATCGCAGGCAggcatacatacatacatactgcTCCATACATGGGCATAAAGAGGCATGGCAACATCtgcattcattcattcattcattccaCGTTGCGAGTTGGCCGGCGTCGTATCAGCAGTCAGACCACCAGGCGGTCGTGGCGCCGTCCGCGAGAGGCTCGGCGATGCGGATTATTTGACATCATTTCGACGATAGCGGCGGCTTCCCAACGGAACTGGGAATTGATCAAGGCTGTGGAAGAGCTGGGCCCACCCGGCGGCGCAGGGACTGGATGCAATGGCGTGAATTTATCTCATCCCGAAACGCACTTGACGGTCATCTGGTCTGCGCTGCTGTCGAGAAATGACCCTGGGCCGCGCGCTTGGACACACG…
LXLOC_002165	1	LTCONS_00003112	1	1062	3661012	3662073	1062,	.	NW_011942149.1	noncoding	-1.34718	noncoding	312.5	noncoding	-0.0622592	noncoding	clear_noncoding	AGCTGCTTTTCGTCACATTGGTGCCAACACCTTCAGGCATCTTGAAGCTATGATTGGAGCTTGCATCGGATGCTTTGTGGGTCGACATTACAGCACTTGAGATCACTCACCTTGTCCCGCGGGCCGCAAGTATCCGAAGCGCCAACTCGACTCACTGGGCGCGCAAAAGTTGACTGACGAGTCGATTAAGTCATGAGGCATGCGGGCAGCTCCTACGAGGTCTGAGTGCTGAAATCAATTGACCGAGTCGCGGCGACTTGTGAATATCTAAAGGCTCAAGTCAAGCAAGGTTTTTATTATGGTGAGAGCCCATACTCGCAATATCTGTCCGAGTTGCCCGCGCGTGCCGGCACATCATTTATTTGGGCGtcactacggagtactactcgCGTCACAACA…
LXLOC_002166	1	LTCONS_00003113	1	570	3789119	3789688	570,	.	NW_011942149.1	noncoding	-1.27922	noncoding	222.5	noncoding	-0.0188416	noncoding	clear_noncoding	AGCAAGCTATTTTTCATCTCAATTGCCCCGTCATCTCTCCGtttcctccccttcctctGTGAACCCATTTGATACTACATTGCCCGCTCcaaaacaacagcaacgGGAGCTACGAAATATCCCCCTTCCGCATCGACGACTTCGAATTGTTGTACTCGAACGGCGTCGTTGCAATCTTATCTCCATTGGTATAGCCTTCCGGCGCATCTTGCTAATGATGACTGGCTGTGCCGATAGTTGAGACAATCTCCTTGTCAACATCTGCCGTGAGGGACTCCACACACCGGTTGTTCGCTCCTACAAGAAGATAACACCAATTATTGCCATTTCGGCATCTCCATTCTCACGAGACGCCTTTACACgtcggcctcctcgtcttgTTCTACCGTCTTGTCTTCG…
LXLOC_002167	1	LTCONS_00003114	1	803	3859855	3860657	803,	.	NW_011942149.1	noncoding	-1.25522	noncoding	343	noncoding	-0.024576	noncoding	clear_noncoding	GCTACTGCCACTCTCTCGATGCCTTATTACTGCAGCAATGCCCAGTGGCTCCCCTCTGGCTCGCCATTACGTCGCAGACCGATAATAGGACTCGGTAAATCGTCACACAATGCGCAGGCTGCGTTCCAAGGGCTTGCTATCGACAGCCTCATTCGAATAACCCTGACGCCATTTTTTTCCTGGCGAAATTGGGTGCCGAGTAGCGATAATGTGCAGGCCGAGAATGGGAGTTGGCTTGGGAGGGTTTGTCCGACCACTTGAGCAAACTGATGTCAACTGGGAGTTGCAGGCCGCTGTTGCCCAATGTGCCCAATCAGACCCATCACATTTCCATCTCTACTAGGCGGCGACAAAAAAGGAAATTGCCCAAGTACTTATCTATGGAACCGTTCTTTCCCT…
LXLOC_002168	1	LTCONS_00003115	1	299	3895936	3896234	299,	.	NW_011942149.1	noncoding	-1.02912	noncoding	293	noncoding	-0.0004096	noncoding	clear_noncoding	GTTGCGGCGGTGGGCCAGGGCCCCTAATTGGGCTTGACGATGGCTGCAAATAAAatacatggcatggcagGTGTGAACGATGGTCAACTTGACTTAACGGTGCTGGTTCAGGTGCAACTGGGCCAGCACTAGAGAATTCCTGAGACTGTCTGGTACATACAGAGTAGAAGCCCTTCCATGACCAAAGTTCGAGATGTCACTTGCTCAAGTACTAGATACGCTCTCGGAATAAAGCCTTCTCAAGTCATTCATCCTGTGCTGGGTCAGACATCCTGGACGCTCGAATGCGAATGGTGTGC
LXLOC_002169	1	LTCONS_00003116	1	1421	3896440	3897860	1421,	.	NW_011942149.1	noncoding	-1.24207	coding	523	noncoding	-0.0380928	noncoding	clear_noncoding	GCGTGCGCACACAATAGCTAGCCGAATGCTGGCTGAAGGCTGGGCGTTTCGAAGCTGTGAACTAGACAAGCCAGTCGAGTCTCGTTGTTTTGGAGTGACTGACTGGCATTGCTCTGCCACCAGATGTCAAGAGTCCAGGTCTCCGTCCGTTTCAGAattgcttcaatgttcgcatGACGCGTCAACAGACATGCCGTGGCGTGACTGCGAAGAAGATGCAGAAGCACTTCGAGCTCGTACGTTAATCATTGATGCGTGGATGATGCCAGCTGAGCGGTATCAGAGACCTGCACTCCTAGACGCAACTGTGGGTATCTGgaccaccaccagactttTTGGAAATAAGAGGATCAAAAATAATGGTTCTTCATTGACATGCGACTCGAGGAAGGAGCATTC…
LXLOC_002170	1	LTCONS_00003117	1	2482	4085186	4087667	2482,	.	NW_011942149.1	noncoding	-1.2813	noncoding	358.5	noncoding	-0.0303104	noncoding	clear_noncoding	CCTGGGATGATGCATGCCCTGCAGGGGATATTTCGACGgtcaaacattgaacggtGACGAATGCTCTTGGGGGACGACAAGCGGGGAAGCAatatttttttatttcattttatttctttaaaaagacaagaatacCTTGCAAACCTACAGAGTCAAGACGATGGTTTGTAATTTGTGGCAACGACAGTCTTGGCATAGCCCGACAAAACAGCGTCAAACAgtcatacatacatacacattGCAGTATACAGAGTCGTcacccaaggccaagaccaaTGACTGTTCCCCCAAGGTCCCGAGGGGCGTGTGCATCAGCCGGTTCCATGTTCAAGTTCAGATGCTGCAACCCGCGCGGGCTGATTCGGCGGACCacgaggcaccagaccacatgcatgtaGT…
LXLOC_002171	1	LTCONS_00003118	1	781	4097705	4098485	781,	.	NW_011942149.1	noncoding	-1.00535	noncoding	254	noncoding	-0.03072	noncoding	clear_noncoding	AGACTTTAAATATGTTTGACACGGACGTTATCCATCTTATTAATGGACCGGAAATCGACAGGTAGCCCTTGAGCACGAGCTGCATCGTCGTTTTGACAATTTTAAAATTTATTGAGCTTGTGGATGAGTCCTCGAATACATACAGAATCAACACATTTCTGAAGTATGCCGGCCTTGATAATATCTCACGTTTACCAACCACCCGCTGCCTTTTCGCTGCTCCAATAATCGACCCGCCTTTGTCCCGACTTCTTGTACATCTATCCGCATCCGGGCGTTATATAGATGAAATACTTCAAGATAGAGAGGAGCAAATTATACAAGTCGATGGTACAACCTCACTTGGCCATTTGGTTAAGTTAAGGATGGACGGTTGGTGGGATGGCCGCCTAGAAGGGT…
LXLOC_002172	1	LTCONS_00003119	1	897	4124155	4125051	897,	.	NW_011942149.1	noncoding	-1.33084	noncoding	272	noncoding	-0.090112	noncoding	clear_noncoding	TGAACCATGATTTTTAACTCGTACTTCAATGTTAGTACCACCCTACCTCCAGTCAGTCCTGGACATGATTGGAATTAGAaccaacatttgaagcttCGGTGAAAAAGCCACATGCCCAAGCATTCTTTCCAAGAGTCCCGTATCCCCAGCTGTATCACCTCGTCCGCGGCTCTCTCAATGCCATCTGTGTATTAAATCAATGACGCAAAACGTAGACAAAGCGCAGCTTTGCCTAATTATAGTCCATTGCGTCCATCTCTTCATAAGCAGCAGAGACACGACGGCTGACTACGTCAGGGACCACGCAAGGGGTTCAAAATGAAGGCACAGGAGCTCGTCATGCAATTTGGCGAGTGTGTATTGCAGGAGAGCTAGTAAAAGAGAAAAGATTGATCACGA…
LXLOC_002173	1	LTCONS_00003120	1	371	4125691	4126061	371,	.	NW_011942149.1	noncoding	-1.31071	noncoding	167.5	noncoding	-0.0466944	noncoding	clear_noncoding	CTCTTGCCATTCAACTTGTCTGTTATACCTCGAGCGCGCGGTTCCGCGCGAAAAGCCTGTGCAGGGGGCATTTTGTATCGAACCTTCAATTCGCCATTGACATCTATAAAAGCCCTCAGATCTACCGCTGGTAGATTGAATACCAAGCACAAAACCGCTCTTCGTAATAGATGAGCTAGCTACATCCTCTTCAAGGCTATTTTCTCTGCGTCCCACCACCTCTGATACTCCATATAGGGAGCTTTCATGCTGACCAGACCAGAACATATCCTCCCTATTTATTGTATTTTCTTCAGCTTCAGAAGCCTTCGCATGTAGTCGCTGCGCCGAGTGTTTCTCAGAAACACTGCTTGGGAGAAACCATCTATATT
LXLOC_002174	1	LTCONS_00003121	1	916	4133497	4134412	916,	.	NW_011942149.1	noncoding	-1.34875	noncoding	245	noncoding	-0.065536	noncoding	clear_noncoding	TGTTCCTTCCCAActcttggcctttgctgACACAGTTGCCCGTCTCTCACTCTCTGCTTCTCACTTGCTTGATTGCCTACGTCGTGGTATGGGTTTAGACAATCATGAATTGACTGTGATAACGAGCCTATAGGTAGTCTGTGTGCGATCCTAACACTCTTCTGTATATTACTTGCAATTACAGTCCGCGGCAGAATAGATCTATACATATCCATCGAGAAGTATACATtaatatactaatatattaAATGGTAGTTCAGAGCGCTGTATTTGGGTACCTGACCTGGTTTTATATAGTTTTGCCCCTTGCTATATAAAACACCAGCCTCCGGTGGACGGAAGCAATGGATTCTTTGTTAACCTGTGCTCTTGAAAAGCGAATACATGAAGGCGTAGACG…
LXLOC_002175	1	LTCONS_00003122	1	917	4218533	4219449	917,	.	NW_011942149.1	noncoding	-1.40216	noncoding	257	noncoding	-0.159744	noncoding	clear_noncoding	GTTCTGTTTGGCCTCGAGAGACTCGTCAGTTACCACCATAGCACCAACACAAGCACTAGAGGAAAATGGCTGTTCAAGAAAACGCATTGACCCGGTACGATCAAGTTAAAGCGGCGAATTGATGAGGGAACAAGACGAGACAACAAGAAGGTTTGTGGCACTGGCTTAGACGAAGGGGGGAGCCCATGGTCAAAGTTAGAATGGCCAGACCACGTAGTATTATTACAATACAGAGTACTCcatagtagtagtaccttGAGGCAAGCACAGAGTCGATAATAATGATAAAATTTTGAGTCTAGTGTATGGACAGATCTTTCATGTTTGGGCACAGAGGATGGGGTGAATGCAGAATGTCGAGTACAGCAACGGCTTTTCGCAGCTGTTTCGCCTAGATCC…
LXLOC_002178	1	LTCONS_00003125	1	526	4388031	4388556	526,	.	NW_011942149.1	noncoding	-1.02483	noncoding	286	noncoding	-0.028672	noncoding	clear_noncoding	GGCCAAACCTATTGAATGAAAACCAACCATGAGgaaccaaaaaaagagagagagaagagaaaagacgaAGCGTTGCATGTTGCGTTGCAGGAGACAAGTGGCTTGGTGATTCTTCAAAATGAACAAATTGTTCAGCCAGTTGAGTCAAGAGTCTGCACAAGTGACCGGTCACAATTGACCCAACCAGGCCATGCGGGATAAGGATCTCGCACctcaatggccaaggacggagggagcacttgagtatgtactccgtacaccagGTACTATCTCCTGCAACGTCTTGTTGGCTCGATCAGGCTCTGTTCGTGTCACCAAGCTAAAAATGCGCCCAACAAGAGCcctttggtgttggctgACACGAATGCACGGAGATAGGCGTACGCATTGACCATTGAC…
LXLOC_002179	1	LTCONS_00003126	1	2483	4415973	4418455	2483,	.	NW_011942149.1	noncoding	-1.12574	noncoding	335	noncoding	-0.0212992	noncoding	clear_noncoding	GTCAAACATCCGAATTGGCCATCGTCGGGTTGATCTTCAAAGCTGTCATGGCCTGTGGCGCTGGCATACCAGGGGCGGCACGACGGCGCGCATTCCCAGCCGTCTGGGATTGGCAGCCACCATCGCTCGCGACAGTTTATAGACTGCACCTTGCCTGCGCATCGTGGCATTCACGCTGGTGATTGGCATGGTTTAGAAGTTTCCGTTGGTTCGACCCTGGCCgcaaggcacaaggcacGCCGAGGACATTGGCCATACAACCAGTATCCGCCTGTCCGCGCGGCAAAGTGGAACTAGGGTGCCGTTACTTTGTTGGCGAATAAATATATCGTTCCGGAAAATGCGGAGGAGCCACAGTGAGGAAATTTTGTCAAGTAGTCGCACTAGTAGTCATCAACT…
LXLOC_002180	1	LTCONS_00003127	1	454	4418589	4419042	454,	.	NW_011942149.1	noncoding	-1.11067	noncoding	327	noncoding	-0.0548864	noncoding	clear_noncoding	ATTGCATGCAACTGACACACTGGCACCTGGAAAATGCCTTGGGAATCGCCGTCGGGTCTAGGTCCGACCTTTTCGGCCTCGTGGCTCCATATGCCCCAGCCATGGCTCACGACAGTAGTAAACCATGACAGAAGCCATCATCCCACATACATTCTCGGCTGCCGCCATCTGTGACAATCTGGCTGGAGGGGTATGGGTAGCACTGAGAGCTTGTAGGGGCAAGTGACGGACTGgaggaacattgaagctaaGAAGAAaggcaccggcaccggcactggcactggcggAACAGGATTTGGACGCGAGCTCTGGGTTTCCATGGCGAATGGAGAATGGAGAACGGAGAACGGAGCATCAAGTGCATAGTTGAGAGTGAATCATCGGTGTCGAGTCGCTATT…
LXLOC_002181	1	LTCONS_00003128	1	1457	4493708	4495164	1457,	.	NW_011942149.1	noncoding	-1.03974	noncoding	320	noncoding	-0.04096	noncoding	clear_noncoding	CCGTTGTCCTAATCTACcctgtcaactggtcctgCCAACTATTCACGGGCCCGGTATCGTATCATGGCCAATTCTACCTTGCCTACGCACCCCAGAAACCCCCAACTCTAGCCAAACCCATTGTTCCCTGCCCCCTTATTTGGCGTGAAATACATGGTCTGAGGTTGCGCCGTGGCAGGATAGCTCGGTGGTGGCAACGCTGCCGGAGGGGGAAATTCTCCTTGCTCAACGTCCTTGTTTTTTCTGCGTTTGATTTTGATCAAAACGGCAGCGAGGACTGCGAGGATGACAACAATGACAATCgggatgatgacgactttgatggcggctttggctAGGCCCATGGTGTCTGTTGTGTTGCTTGAGTCGGCGAATTTGAAAGCAGTTGAGAAATTTCAA…
LXLOC_002182	1	LTCONS_00003129	1	479	4560787	4561265	479,	.	NW_011942149.1	noncoding	-1.30689	coding	624	noncoding	-0.0004096	noncoding	clear_noncoding	GAAATGCTTGGTTattacctaggtagtagtTATCACGCCTCCTACCTTATCCCTTCGTCACTCCCCACCTGCAAATACATCTACACGTACTATTCCTCTCGACTCTTTGCCTGCTCCCTGTCAATACCCCAACGTCTCGCTCCATTTTTTTGTATCCTCCCGCACCCTGGCAGCTTTTGGTGGCCCTTGGTCAGGTTTACGTTCTCGCCCTTCCCTTTCGTTCTCACACCTAGTGTATTTCTCGACAGTTGTTCGCTGTCGCCAGAGACACCAAGGCTCGTCTCCAATCTCTCACGAGCTTTCTCAATCCCTGTGTCCCTCGCGAGCGTTGCTTTACCCCGATACTATCGGCAAGAGCAGCTCGGCATCTCGTTTCTCCCCCGTCCTCCTCCAGTCAAG…
LXLOC_002183	1	LTCONS_00003130	1	2578	4577632	4580209	2578,	.	NW_011942149.1	noncoding	-1.19954	noncoding	374.5	noncoding	-0.0405504	noncoding	clear_noncoding	CGAGTTTGTGAGGCATGGAGCATTCCTGTGTACGCCGTTTCGTCGTGGCAGATGACCCTTTGCTAGAGCTCAACTGACCGCCAACCACCCATGAAGCTGCAACATGACTACGTAGTCGATTTTCGATGGTCAGGCTACAGATCAAACATCCCAGGCCGACCGAGTTCATTGTACCCCGTCTTCCTGTCTCGGAAAGCCGCGAAGCAGATGTATTTCTTTGGATGCAGCCTTCACTCGGATGCTTTTTTGTTTGGAGCGAATCCGCTTACTCCCCAGGGAACTTGGACCGTACGTGTAGCTGGAGGATTCTTAAAGACTGCCTCGGGAGAAGGTTGAGACGGGACTTTAGCGGTGCCCTTGGCTACATGTCGGCATGTTTTACCTGAAGCGCGTCCAAGG…
LXLOC_002184	1	LTCONS_00003131	1	549	4633340	4633888	549,	.	NW_011942149.1	noncoding	-1.35581	noncoding	425	noncoding	-0.090112	noncoding	clear_noncoding	CTCGGGTTAAagctgcctgcctgctggTTACGTTGGCCGCCGGGTGTTGCGTCAGTAATGTGGAGCACGAGACGacgaccagttgacgtctcgACATCTGACACTTGGGGAAACTGGTCGCAGCATGCGAGGGCGaatggaaaaaaaaaaaccagtGGCTGTACTGATGTCCCTGCAGTAATATGCGAATACTTAACAGGCGTTTCAAATAACTACATGATTTTTATCCAGAAACCAAGTCCAACACTTGACAGTTGCGCGCCTGGGTTTCCATGGTTATAGTCGAACGTCAGCGCTGTGGCTCAGGCGACTAAGAGGACGAATGCACGGCCGCTGTGTAGCGGGTTGGCGGGCTTCGAGAAGGCTCCTGCCTTCCACGGTTgggtctggtcaatgctT…
LXLOC_002185	1	LTCONS_00003132	1	2748	4641605	4644352	2748,	.	NW_011942149.1	noncoding	-1.05789	coding	613	noncoding	-0.028672	noncoding	clear_noncoding	ATGGCTAGTCTGTCAAGTACATAGTGCCTAGggacggccatgatgcttATTATTTTGTACCAaacaccagttgaccttaTCAGGTACTTTGCGGCCGCTGTACTACGCACACTTCGTACTTAACACAGCAGCGAAACATGTGGATGGGGATCTTGCCAAGCTAAAAGCAGTCGTCTGGGGTCGGTCCCCTTGggacggcggcagcctcgatTATTGGTGCCCCGTTCACAAGTGCTGAAGCCCTTAGGTACCCGAGTGGCGTTCCGAGGCTCAGAATTGCACTCGAGGATGACAAGTTCTTCAGGTCTGCATTCCAAGAGGCTGACAGAAATATCCAAAGGCTCAAGCGGCCGAGGCTGGCAGACGCGGCTCATTTGAGCACCAGGAAACGCTGAGGTC…
LXLOC_002186	1	LTCONS_00003133	1	720	4649709	4650428	720,	.	NW_011942149.1	noncoding	-1.35023	noncoding	277	noncoding	-0.0528384	noncoding	clear_noncoding	ATATATTGTTGGCAATTTTTACTACCGGATTCGATTCACCCGGTCTTCATCCCGTCTTGCCACGTCGATCATACGAAGCGCTCAACGCCACACCCTGGTATATGCCGGCCGTGCGAATCATATTCAGCCGTCAATCGGCGTAGATACGTAATCGTCACCCGCGGGATGAGGTCCATCCGAATATCTGCCAAGTCGTGATCAGACGAAACAACATGACCATCCAATCTCGTTACCGAAGGCCGGAGCCTGGGCGGATTCATGGCAAGACAAGCCTTTGGTGGTTTGTGGCTTGAAAAGGTCACGCGTGGGTTTCAGGACAACTTCCTACTGGACGTGACTCTTGAACAAGACTCGGGAGACATAGGAAACTgcagccgaggccaagggccacatccatcg…
LXLOC_002187	1	LTCONS_00003134	1	1757	4651742	4653498	1757,	.	NW_011942149.1	noncoding	-1.22212	noncoding	266	noncoding	-0.0180224	noncoding	clear_noncoding	GTGCTATCGGTCATACTTGCTTATCTTTGGTTGACAGCTTAGGAGGCGTAAATTTGCAATCATCATCTGTCACCAAAGCAATCAGCTGGACCTAGAGATAATGGATTACGGATATCCTTGCAGTGCAATACTGCCAACATGTTTCGCCATGAAACCAACACAATAGGCATGGCTAGATTGTAGAACGCACACTGCGAGTTGCCACATTGCCGTGGTTTCCATTGAAGCTCCTTGGATCCCAAGGAAGGAGATTGATAACCCCCGCAAACAACGCTTTTGCCAATGTTATCAGTATCCGCATGTTTACGGGAGGTGCAACTGGTCTTGTTAGTAGGTTTGGGACGGGTACCTACCGCGTCATTTGTATCAAGGTCATCGCTGTCATGGTGAAGCAGTGGC…
LXLOC_002188	1	LTCONS_00003135	1	1655	4657523	4659177	1655,	.	NW_011942149.1	noncoding	-1.3128	noncoding	229	coding	0.129	noncoding	clear_noncoding	AGATGAAAGCGCAGGTGACCATCGACACCgaaagggtctggtgccgtcatgtccttgttgtattcttctttttgaTGCGTTGGCACCGACAGTCTGGACATGATGCGCATGGCGTCGAGGTCCAACGCTGACGTGAATGCCCTTTGCCCGATGCAACCCCATGGTCTTGAATCTTGATCCAACGCTCACGACACGCACGAGTCCAAGGAACAGACCAACGAACGGCATTGGGCCCAAGGGGCGTTGCTCCCGAGGTGGTATTCACTGAATGACTTGTAATCGCACTCTGGTCACCGCTACTCCCCATACATAGCCGGATTGTACTTGGGCTGGTTCACGTTTGCATCGAGTTGACGTCCCGGCATCTGCCACGATTGCTGGCGTGTCAATGGCCAGGAT…
LXLOC_002189	1	LTCONS_00003136	1	665	4770484	4771148	665,	.	NW_011942149.1	noncoding	-1.3429	noncoding	209	noncoding	-0.028672	noncoding	clear_noncoding	GTCAAGCGTCAATCGTTGAAATATTCTATTGGGTATATCTAATGTCAATGATTTGTTTGTATGCTTTGTTATTTTCCTGTTTTGTAAGTTATTTCCATTGAATTGCTAGCGTGGATTGTCACCTGAAGCTGGAGGGCATGTGCCATGAGCATATCGGTCGTTCAACCTTGACTTGACACGTCACCGCAGCTGCGATATCTTTCCTGCCCAATCACAAGACAAGCAAAAAAGCACCTTCCAACCCATTGAGAATTATGTCGCGGTATCGGGCCCAGAATAATCCTGTATAAATTCCACAGCGTCTCAAATGTGTTGGCCGGATATTAAGTTGTCAAGTCTACACACCATAGAATTAAAGCAAAAATAAGAGAGGAAATTCGGACCGCATCTTGAACCAAG…
LXLOC_002190	1	LTCONS_00003137	1	753	4773495	4774247	753,	.	NW_011942149.1	noncoding	-1.3574	noncoding	233	noncoding	-0.105267	noncoding	clear_noncoding	CACCACTTGGATGGAGCTTCGGGTTGCTTCGTTCCGTGTATGAGGCAAATAAACGACTGGCATTCACCAAGGGAACTTGAGAGGCAAGGTCGGCGATAGAAAATACCTCGAATAGTATGAGCAGCTGTTCTATGCTTGGGTTCTCCGAACTTGGCTTGGAAGAATAATCACCTGGGAAATATGACAATGAGGCTTTGCCCATGTAGAGAGCCTGATGGCTCACAATGATGTTTCGTGCACTACCTAGCTCAGTTGCACCGCGCTGGAAGAACCTGATGATCAGAACGGATGGATAATTAATTTTGAATGACATGACTGGATCCCGGAATCGGGAGCAGGGCCATGGGGCCCTGTTGATGCCGCCTTTACATACACAGAAGGCAAAGATGGCTAGATGTC…
LXLOC_002191	1	LTCONS_00003138	1	1210	4905414	4906623	1210,	.	NW_011942149.1	noncoding	-1.09115	coding	515	noncoding	-0.03072	noncoding	clear_noncoding	GACCAGTATGTATGATCAAAGACGCGAAGCGAAACTCGATATTCCGTCGAATGGCTTTGGCAAGCAACCAGACACAGACATCAACACCGGGGCTTGGAAGCACAGGGCAGGCCAATGGCCAGGCGCAACAGCAGCGTCAATGATTGAGTGCACATGTGTATTCTGGTGGGCTtcattgatgtctggtcgagTTGATTTGGCTGCCACGTCCAGCTTGctgcgtctggtgcttcaaCGTCAACTTGGATTTGATTGTTGGCGGACACATCTATCACTGACTGGGGCTGGTAGGCACATACAGTCTGCTGTAATGTACTTGTAATTAGCACTTGAGGCGTCCACATGTCTGGCCTGGTGCTAGCCAGACTTGGGGACCTATTGACCCAACTACATGTAAGT…
LXLOC_002192	1	LTCONS_00003139	1	1549	5068462	5070010	1549,	.	NW_011942149.1	noncoding	-1.2079	noncoding	263	coding	0.188	noncoding	clear_noncoding	GGCGCGAGCGATGCGCACAGGGGGGCGCTGCTGTGTCTCCAAAATAACGGCACCCGGGCGCGCAGTGCATTAATTGATGCATGTGCTAATCGCGGCCACACAGACGAGCTCCAGAGCTGTTTGGGACAGTGGCTTGATCCGTCCTAGGCTTTGTCTGGCCGTGTGTGCAACGTATTGACCGTATGTATTCACAGTGTAACGTAttgtccatcatgtcgacACTCGACGGGCCGTCGGATCTGGCGTGGTCTGCCGATGTGCGCCTTGATTGACAAGACCTCCCAGGACCTGGGCATCTTGAATTGGCCGTGTTGGTAAATCGATGCAGGCATCAGCTGCCGACCGTGGGATAAGTTGAGGCACTGCCCGGGGTCCTGGTCAGACAAGATTACAGAGCAG…
LXLOC_002193	1	LTCONS_00003140	1	2647	5117082	5119728	2647,	.	NW_011942149.1	noncoding	-1.22566	coding	683	noncoding	-0.0618496	noncoding	clear_noncoding	GTCTGCTTGCTCGGGATTCGATTTCCAGTCGTCAGTCAGCCAGTCACTTGCGCAACAGCATGCAGCCGTCCACTTTTGTCTCAATGATCCAAGATCCGGgtgctggcctggcctgaCGGGGCAATTGCCAGATGCCCGTCGGAACCTTGGCAGGCCAACCGGCAGGCCTTGGCCGCTGGACAAGGAGACGAAAAGGCGAGGAGCCCTGGAAGAGAGGCGGAGGACCAAAGCACAAcacggcaccagcagcaaggATTGGACGGACCACTTTTCTCAACCACCAGATCCACCTCTCCTTTGTCGACTCTCGAGTGGTGGAACGGATATGTTCGGATTCTGCGCGCCAGACGGGACCGTTTCACTGGCGCTGATGTGAGACGGTAGACAGTGtcgtattgt…
LXLOC_002194	1	LTCONS_00003141	1	1728	5366520	5368247	1728,	.	NW_011942149.1	noncoding	-1.13995	noncoding	406	noncoding	-0.016384	noncoding	clear_noncoding	CTGTGTTCAGAATAAATTTTCATATGGCTATATAGAACCAGAACCATGAGAACTCGTCTTGGACGGCAAATCACGGCAttcatcttgtccatttgTAGGAACATATTGGGTGCATACCAACGGTACAGCAAGGgccgccagccaggccgaACGTGATCAACCCCAAGCTCAAAGGTTCAGACACAGACTCAAGTATCCACCGGCCGGTTACGTCTGTCTACCCAACCAAAACAGAGCAGAGCTCAGTTGACGATGCTGGCAGAGAGATCAACCCAACCACCCAGAATGGTTGATGTTCTGAGACTTCCCACATGTAGACAGACAGTTGAAAGTCATCCAGCTTTGTTTTTCTCATGCACCAAACTATTTTCGTTGCCAGGGGGAGAACCTACAGTACAA…
LXLOC_002195	1	LTCONS_00003142	1	494	5368689	5369182	494,	.	NW_011942149.1	noncoding	-1.3781	noncoding	226	noncoding	-0.1024	noncoding	clear_noncoding	GTTgagacaacattgaatccacATGCACACCAAAACTGCTGTCTGCCGTTCCCCAACTCCAAATATTCGATTGGGGGGATCAAGATGCAGAGCTTCAATTATTGAGTTGCATCCCCTCATGACCCTCTCGTCGCACCACAGTTGCTAGGCGACTGGCTGCCGTCAATAAATTTCCGTCGTTGCAACCGGCCGGCCGCTCAACCGTAATGCATCAAGTgcggcaagaagcaggaTGCGTCAAGGCCTCAACGCAAATATTCCGTACAACGGCAAGAATTGGCAATTGACATTCCACTGAAGAAGCCTCAGGAATTGGGCTTTTAGACTTCCGATTTCGCACAATTGCATCCAAGCTACCCGTTGGCAGTTGCATTACTACACCACGCGAGGGACTTGACT…
LXLOC_002196	1	LTCONS_00003143	1	510	5468637	5469146	510,	.	NW_011942149.1	noncoding	-1.46398	noncoding	443	noncoding	-0.0253952	noncoding	clear_noncoding	GGACCATTGTTTTAGTTTACCGAGTAGTACTACTAATACtaccatgtatgtactagtattgACGCATTCGAGTCAATTAATACCGAGTAAATTGTGTCGTATTTCCTGCACCGTATCTGCGGAGAAAGAGGATCGCGTCCCAAACGCCTCCGGCAGACCACAACACAATACCATggtccaggtccagggtCATAGTACGCGGCTCATTCCGTGGCCGCAGAAACAACTCGAGGCAACAAAACATTCCGGAGCACAGAGCACATGCGCCTCTGGAGGCAAACGGTAGCATCGCCGGACCCTTCCGCGCAACCTTAAAGGCAGCCGAGAcattgtactccgtcctcCGTTTACGACGCGGAGCAATCTGGCCCGTGTGCCGCAGACCGCGATACGTAGCAT…
LXLOC_002197	1	LTCONS_00003144	1	438	5496897	5497334	438,	.	NW_011942149.1	noncoding	-1.11707	noncoding	299	noncoding	-0.045056	noncoding	clear_noncoding	CCTTGAAGAGTGGGTGACAGTTTATCTGGAGTAGATTGACGGGAATCTATGGCCCTGGTTCAATGCTCGTTCGTGGTAGAGCAGGGTGGGTTGTGGGAAGCAGTTCAAGTACGATGAAGGGGAGAAGAAAGGATGGTGACACATGAAGCTGGTTGCATATCCGCAAAAGTCAAAAGAGATGTGTCATTTTGCGGCGAACAGAAGTTGAATCTCGGAGCTGGACGAGTACTTATCATTTCACACAAAGTCATGTCAGATGCGCCGGAATTCGGCTGCCCAACAGCGAACAATGGCGCTTCACAGATGGACCGATAGTAGCAGCATTGTCAGACCACAAGTGagacattgaagccatcaagctcaTTCACTTTGTCCATTCACAGGCTCATGCTCATGTAt…
LXLOC_002198	1	LTCONS_00003145	1	526	5530403	5530928	526,	.	NW_011942149.1	noncoding	-1.26113	noncoding	321.5	noncoding	-0.106906	noncoding	clear_noncoding	GTCCCGTCCCGGAACCGTCCCGGCTATACTTATGTCTGGGACTGCCCGTCTCGTCTCCAGCAATACCTGGAATACAGTAAACAAGTCTCGATAGTACTAAGGGGGAGTTCCGAATTTTACGATGCAGATGATGTCCTTACAGCGAGTGGCTTCTACAGCCACATTTTTGAACCGGAATGAAGGTAAcaatactactacgtactcaTTGCTATTCCCACGGCATCTTTGCGACCAATTCGGCGAGCCTGTCGGTCACCTTCGGAAACAACAATAATATGGCTGGCAAGCATACACACAGCGCTCAGATGTCCTGCCTCGTGCAACGTTGATCCTAGACATTGTGTCTAGCAGGTAGCACCACTACTTAACGGCATCACAAGATGAAAAGGCGGGGAAGTA…
LXLOC_002199	1	LTCONS_00003146	1	2411	5583016	5585426	2411,	.	NW_011942149.1	noncoding	-1.15166	noncoding	255	noncoding	-0.0188416	noncoding	clear_noncoding	CGCGAAGGCCAGCTAGAACCGACTCAAGCAGAATAGACAGTACCGGGGCAGAAAAGCATCTTCACCGGCGGTTGGACCAGTGAGAAGGCGGATTATCCCAGAAAAATTCCGGGGCTATGAAGGAGGGTGGATGATGACCAGGGCAGCCCGAAAGCCGTGTGCTGATCCTAGACGCAGACTGTCTCGAACGGATGAGGCTGGGTGACGCAACACCGTATGATGAAATGCATGGACTGAGCAGCCATGCAGATGCAGCGTGCATgtggagacatggacgggCGAGCAAAGAGCGGGACTATCTACAGGAGGCTTGCTTACAAGGCTGGCGACATGCGCCAGTGGAGGAGCCAAGCTGCATTTGACGGAAACGAGGCTTCAATTTGATGGACCGCCACAAAA…
LXLOC_002200	1	LTCONS_00003147	1	1392	5614275	5615666	1392,	.	NW_011942149.1	noncoding	-1.25841	noncoding	326	noncoding	-0.0135168	noncoding	clear_noncoding	GGGGGAAACACAGTCGAAGAAGGATTCCTTTTCTCACTGACAGACAGAATGAGGCTGGCGCAACCAACAGTTTTTATTTAATTGAGCTGCGAGTAGGGGCTCGTGGCCCATGGACCTTTTCCTGGCACCATGCTTCCGATGTGACAGAAATAGTATTCCTGTGAAGATGAATATTGGCAGAGCCTCTCCGTCTGGGCTGCCTGGCGCTCGACAGCCGCAGCAAGCCCCCTCCCCGGGTGCAGGTCGTGTCATGTCAGCCTTAAACTAGTGCTTGTTGGAGTTGTGAAGTTGCATGGGGCTCGAGGTTGAAAGGAGCCATTGGCGGCGCTGCGCCTGACTGTGGCTTGCAGAAGCTGAATGCGAAATGGACCACGTCGCACGCTGAGACCAAGTCGCTAA…
LXLOC_002201	1	LTCONS_00003148	1	788	5624365	5625152	788,	.	NW_011942149.1	noncoding	-1.3202	noncoding	289.5	noncoding	-0.0139264	noncoding	clear_noncoding	TTTGGACGTTGTAGATAAGTTGGAAAAGACGAGAAACAAATACGGTCGTGGTCGATTTTGCTCATGTCACATCGAGGCTTATTAGTGGACCGAGATGGCACGACTCAAGCTGGCAGCCCCAAGTTCCTATtatactagtagtagtactccgtattgcatATGGAGTTGTCCCGAATCGTTCTTGACAACAGGAATTTGACAAACTTACTTGAGAGCCCGCCAACCCCTCTTCTGCTTCAATGACTGACTCTATGTGGGATTGACAACGACAGAACAACAAACGCTCGACCTGCCGACTTTGTAAGTATTTGCCGCAACATCTTGAgttactactactccgtataacGCTCAAGAATTCTACGGCCCTTTCCAAGACCCCTCCCCACTCTTTCCCGCCAC…
LXLOC_002202	1	LTCONS_00003149	1	1972	5642704	5644675	1972,	.	NW_011942149.1	noncoding	-1.29066	noncoding	407	noncoding	-0.0176128	noncoding	clear_noncoding	GGTGGCTTGCAACTGAACGCCCCCAGCCTTGGAGGCGCCTGGCCAAGCACAGCGGATTGGCTTCTGGGGTTACCTTTAGCCTGGCTTGCCTGGTTTTGGAGCCATGCCCGTTTTACCTTGTCTGTGCTGTCAAACATGCCACTGTATACAACAGTGCGTATTGTGTATATACGGACTTGCGAGATTTGAGACGAGATTTCGCTCGAGGGTTGCAGTCTGGAACTCCCTACTCCTCCTATGCGGCCATCCTATACAAATCCCCCTCCTCCAAGCTTGCGTCAAATTGTGCCATCGTATTGGCCAATGCTAGTTTTGGCAGGCTTGGAAGAACACGGCAAAGAGCCCCAGAAGCTTTCTGTTCCGTATGTGCCAATCGGAATATGTGCTACTCTGGCAGTC…
LXLOC_002203	1	LTCONS_00003150	1	1126	5773388	5774513	1126,	.	NW_011942149.1	noncoding	-1.27671	noncoding	283.5	noncoding	-0.0167936	noncoding	clear_noncoding	GCACTATATTATACTACAGTATATTAGCGTATACCTGTTGGTGGCCAATATATTCTCCCACAGACTGTATTGAGTTCTCCGTATTGAGCGCCTGGCACTTCCAGGCTGGTTTTGCAAGCATAGGACAGAGGAGACTGGATGACATAACAGATCGTATTCCGAGCGGCGTCGGGTGGTACCTTGTCGATTGAGGAAAGAGGCCGTCCATTGATGGCGGTGGGCGCCTTGGATGGCAGTCACTAATAACAGTCTCGATGGTTCTGGTAGGCGCCTCGACGATATCTGGATGCACCCAGGCTCTGAAGTCGTCAGTCTTTAATCAACCAAACGTTCAGTAAGTATCATGCCAAGTATTTAGAGAAAAGCAGAGGCAATGTAGCTCATGGGCTCAAGGGCACG…
LXLOC_002204	1	LTCONS_00003151	1	1105	5940059	5941163	1105,	.	NW_011942149.1	noncoding	-1.16475	coding	587.5	noncoding	-0.0376832	noncoding	clear_noncoding	GTCGCCAATAGTGGGATTTTATAAtgtatcaattgatgtctggtacggagtatgcttcttcatcgtcagGTTATAAAGACTCTTGCATAATTGCCTTGGCGTATACATTTAGGTTGCTTTTGTTTTGATGTTCCCCACGCTTTAGCATTGCGTAGATAATTTCCTGGGATACCTGTGCAATTTGATTTGGAATAACGAGGTACGAGGGACATTGAAAAGATGTTATAAACTGGCGAGCAAGAATATAACCTTGAACCCGGCCCTTTGTACGCTTCTGCAACTCAAGATTTAGAAGCTCGATCGTTAGTCAAGATAATGACTTTTTGTACATTAAATGGGGCTTCCTTCACTTCCTTGATTTGTCACGGTCGATATTGCAATTGCTTAAGCGAATGCAAT…
LXLOC_002205	1	LTCONS_00003152	1	479	5998436	5998914	479,	.	NW_011942149.1	noncoding	-0.949916	noncoding	186.5	noncoding	-0.049152	noncoding	clear_noncoding	GACAAAACACCGGCGTACGGATTATCCTCTATAGCATCTGTTCGGCGTCGGGTAATACATGTCATATCATAATCAGTTGGCTTTCTTGTGCTCCGAGTATAATCTGATGAGACTGCCGTAGCTGGCTGCGCCAGAAACAAAGACTCACCCCCGTCGGTTGGTTCCTTGTTGCATCCTCAGGAAACAAAATCAAACAAAACAACAGCTCATTTCCAGGGCACTCCATCAACTGATGAGTCGGTTTCTGGTACGGAAACACATGTCGGCTATGAGGTCGGTTTTTTTCCTAATAGAGTCTGCCTAGGCGTGTACCTATTATATAATGTGCGTGCACCGATAAACGGGCAACTGCTGCCAGCTGGCGCCTTTGGATCTTTCGCGACGTCCTTGGACAGACGC…
LXLOC_002206	1	LTCONS_00003153	1	9352	6017596	6026947	9352,	.	NW_011942149.1	noncoding	-1.1553	noncoding	254	noncoding	-0.0352256	noncoding	clear_noncoding	cctccatctctctcGCCTTATACCCTTATACCAGAGGGCCTTCCGAAGCAGATATGCACATACACCTTCTCTGCAAGAACTACATACTTACTTTATGCAATTGGTAAATATACCCCCATCCGTATTAAGAAATTGTATGCACACAGTACGTACCTAGGAAAGTAAGCGGCTAGCCATATGCCAGGTACGTACCGTAACATCTTGTGTGCCGATTGGCCCACTGACAGACTGCCCAAGTAACTTTAGCCACGCCACACCAAGCAAACACAATCAAAGCAAGATACTACCTACCATGTACGCAGCATGTTTTTACTTGCTGCTTTGAAAGCGATGCTACGCAGTTTGCTTTGTCCCCCAGCCACGGTATCCTCAacttgctttttctttttgacAATATCT…
LXLOC_002207	1	LTCONS_00003154	1	2423	6027414	6029836	2423,	.	NW_011942149.1	noncoding	-1.2056	noncoding	374.5	noncoding	-0.0253952	noncoding	clear_noncoding	GGAGTAAAGTAGCACCGAGTAGTTGCTCATCACTGGCTCTTCTCCACAGTGAGCAAGATTTCCCACTAGGagtcatcatcaactgtcggcagtcgacgacgacgtgccaTCCATGCTTCCCCACTTTGTGCCTGTATTGTGTCTGTATGCgtgtttgttttgtttgCATGCATGGGTGTCTTGGGTCGCCTTTTGCGGCTGCCACTCATGGCTGGTGCGGGCAAGGGAACATACTGGCGGACCGGACCCCAAGAGCAGTTTGCTCTGTATCCTACTTGGGCGGTTAGGGTCGTCTTTCACAGCCCAGTTTGGCATTTTCGCGTGGATTCCCGCTGTTTCCGGCCTTGCCAGATGGACAAGGTTACGGGGATATGACTAGGGCCATGGACTATAGCCTGG…
LXLOC_002208	1	LTCONS_00003155	1	3073	6034900	6037972	3073,	.	NW_011942149.1	noncoding	-1.26153	noncoding	295	noncoding	-0.0036864	noncoding	clear_noncoding	AGGTTGTTGGAAAGGTTAATAGATTATGACAAATTAGAGGCGAGGCTCAGCCACAatctctacggagtacagtgGGCGGACTGTACTTGTAGTTGATGCAACGGGTTCAGGGGACGGGAACGGTGAGAGTGGCGCGAGCCCGCCACGGCTTCTCCGTGTCCTTCGGGATGGCTGCCCAATCGCATTCCATGGCCAATCGCATCCACTTTGACCAAAGAGGGCTAGCGTGGCTCCAGCCACAAGGCGTAGAAGGCGGACCATTCGAATTACACGGTCAGCACGTCAGATGGACTTTGGGGTAACCGAGTGTGTtgacgactctgccaaaagtggaggcctCGTGCAAGTGGAGGTCCTAATTTGGTAGATGTTCTGTTTTCTCCTTTACAACACCAGGCA…
LXLOC_002209	1	LTCONS_00003156	1	203	6071782	6071984	203,	.	NW_011942149.1	noncoding	-1.15829	noncoding	264	noncoding	-0.135168	noncoding	clear_noncoding	GTCTGGCCGAGTGGTTAAGGCGTTGTGTTTAGGACATGCCCACCAGGGTATACGCTTGAACCGCAATGGGCATTGCCCGCGTAGGTTCGATCCCTACGGCTCGCATAAGGATTCCTTTTTTGTACTTCTCAGAGATTTTGCGTGATTTCattgcctttcttttcttcatttctTTTTCGGTGATGGTGCGAATTAAATACACT
LXLOC_002210	1	LTCONS_00003157	1	1093	6209156	6210248	1093,	.	NW_011942149.1	noncoding	-1.39661	noncoding	455	noncoding	-0.094208	noncoding	clear_noncoding	CACAGCTCCTACAAAATTAAACCGACATGACAACACTGCCCTGATCTTCCTGACAGTTTGTCTTCAGCTCCCGGCTCTGATGGTTTCATTTCGTCACCTTCCTGTGTCGTTCTGTCTTGTAACATGTCTTTGGATTTTACAATCCGTCTCGCCCGCCATACCTAACCTGGCCACCAGGGTCATCAAGATCCCCGACATACCGAGTCTAGCAAGCATCCAGAGGCTAACTCGGCTAGACCGCGGGCTGTCCTGCCGAAGGACCAGGCGCCCTCGCCCGGGCATGCCAAGCTTTCCTGGGCATGGGGCTCTGGCTGGGGTCAGAGACACCATATTTGGCCTGATGTCCGCTTGATGGCGCACACTATGCAAGATGCtgtctgtatgtatgtagtgTCCTGA…
LXLOC_002211	1	LTCONS_00003158	1	1055	6211819	6212873	1055,	.	NW_011942149.1	noncoding	-1.30354	noncoding	304.5	noncoding	-0.0217088	noncoding	clear_noncoding	AGCTAAGCAGCGCGACTTGAGGACCAGATATGCCCAAGATTTGAGTACAATAATACTCTTGGCATAAAAGCCATTGATACAACTTTGTCCTACCAACTAGTCAGAAATGACCGACCCTTGACACTGTAAACGATTAAAGGCTTCTGGCCTCGGCCGATTTCTATATTAGTTCCTCATTTTCAACACCAAATGCCCTTCAACGGCCTTTTAACTAACGACTACTGGATGCGACGGACCCGGTTATTCGAAACCCCGTGTACAACTAGGGTTTACGCCGATCATACATGCTCAAGCACTTAGTACTTCAAGCTCTTTGTACTAGTATCGTCATTTCTCGCTATCTGCGGCAGAAGATTTCGGCATTCCTTCCATCATTTCGGCCTACAGTCCCTGCATTGC…
LXLOC_002212	1	LTCONS_00003159	1	300	6494382	6494681	300,	.	NW_011942149.1	noncoding	-1.47259	noncoding	258.5	noncoding	-0.098304	noncoding	clear_noncoding	CGGGGAACGAGTCGATGTTTGTCAGGCCAGCCACCTCGTCGGGGAGTACGACAACGGGCGCTGGGGGCCGAAAGCCAAGATGACGGGCGGCATAGCTTAAATCAAGGCCCCCGACCTTGTTgaccgagtacggagtatgggaccagacttgacgttGAATGCgcttctcctcgccttgCTGGGCGCCAGACGGGATGCGGGCTCATGTCAGCTTTTGCCGCGTCGGGCCCGGCCCTGCAGCCACGCCATCGAATTGGCATCGTTGGCCCCCAAAGGGACATTCTGGAACTCGAGCGTGCC
LXLOC_002213	1	LTCONS_00003160	1	1104	6587300	6588403	1104,	.	NW_011942149.1	noncoding	-1.30084	noncoding	278	noncoding	-0.0659456	noncoding	clear_noncoding	CCTCAACTTGCCAACATAAACGCCGCATCCTCATCGCCGTTTGTCTCAGTCAGCTGTTACACACAGACTAATATCAACATTCGTTACACTAGACATGTCTACTAATATCTACCTCGGGATGTCTCACTCTTGGGATACAATCCGATGTTTTAGCCAATCATTGACCTTTTGATTAAAATGCTTCATCACCAAAATCGCCCGTTCCTGCTTCTATCCACTCCGCCGATTTCCGCCTTCCGGATATCGCGCCCAGCCGCCTCGAGATCTAGAATCACCATGCTGTAGTGATACTACCGCCCGTAGATGCGCACGACAATacggcgccatcatccagcAAGTAGGCTCGCTATGGTACAATACGGAGACGACATGTGTACTGGGTATCCCGTCGAAAGTGCA…
LXLOC_002214	1	LTCONS_00003161	1	493	6739733	6740225	493,	.	NW_011942149.1	noncoding	-1.28311	noncoding	191	noncoding	-0.045056	noncoding	clear_noncoding	CTTATTACTACCTCAAATATATTGGAGACCGTATTTCCAAATGTGTGATAAACCAAGGCGATATCCTTTATTTACGACTATTACGCATTTCACGTACGTGACATAATCCTGCATAAACTTACCTGGAGCTTCGGGATGTTAAATCGTGGCAGAGAATGACGTAGGGGTACacgatggcgttgaagcgGGAGACGTACGGGCGGGTGACGGGGTAAGAGCAGGCGACGGTGTAAGAGATGTTGGCATCGATATTGCAGTTGATAGGAACAGGAAGCATTTAGGGCTACAGGTTCTATCAACAACATCTGAGCATGATGTTGCATATTATGTCAGGCAACCAGACTGTTGTTATGTTGCCCGATTGTCCCTTTTCAAGGAAGAGAGAGCCCTCATAGAAAA…
LXLOC_002215	1	LTCONS_00003162	1	330	6743704	6744033	330,	.	NW_011942149.1	noncoding	-1.38058	noncoding	248	noncoding	-0.0004096	noncoding	clear_noncoding	GATGGACATGTGTTCAGATGCTGGCATAAGTTTTCTCTACTATGCGTAGCCTTCCGGCATGAAATGCCAAAGAGTGAAGTTTACCTATCTATAATCAAGTCTTGACACGGATAGTGGCATATTTCCACGAGCCCAAATATCCACGCAGGCCACTGACTCAAGGCTTCAATCCGAGGCTTAATTTCTGGGACCATAGGGGTAGATCCTTGAATGCAAAACGTGAATTACTCGCGGCGTTATTAATTTTTACTACGGAAACGGCCAGTTAATAGTTAGTGGGTCAATTTTTGCGCGCTTTAACCTACTAATTATGTATTAGCTGTTCCCCTG
LXLOC_002216	1	LTCONS_00003163	1	489	6811802	6812290	489,	.	NW_011942149.1	noncoding	-0.996334	noncoding	314	noncoding	-0.0004096	noncoding	clear_noncoding	GGGGCATCCTAGGACGAACCCATGGAACCCCGGGGTTGATTGACGACGgcccggcctcgtcgccttgAAACGCCGAGAGTTCAGCTCAAAGATGGTTGGTTCCCGGACATTATTCCGTGAGATACGAAGACTGCAGTAGGGCTGGCCTGTGCACCATGGTTGTCACGTTGGAACCGCGCCGAAGTAGGTGGTGGTTGGAGTAGCGAGAGCGTGTGGAGAGAAGAGACGATGGGTATCACTGCAGCAGAAACTGActtggagaaggaaggaCAGAGCAGAGAGGCACGAGGGTGGAAAACGGAAGCCGGAGCATGTTCAGAGCAGTCGCAGACCATAACAGCAGCCCCAATTGAGTTTGATTCGGTCGGAAAGCGACTCGACGTTGGATACGGTGACATG…
LXLOC_002217	1	LTCONS_00003164	1	1708	6883737	6885444	1708,	.	NW_011942149.1	noncoding	-1.32216	noncoding	281	noncoding	-0.0376832	noncoding	clear_noncoding	CAGTCAAGATGATCATCTCTACCGAAACTTCGTTATCCGGAGTACCTCGAGGTCACCTCGTGGAgactacctacctaggtacttcGTAGTTATGCGGCCCTTTTTTTAAGCATGCTGCCAGGctccagccatggcctgaCAAGCGAGGACTTATTAGGGATGTTGAAACGCAGTGAAGCGAGACCTCGGACCTTGGATGCGCGGGTGTTGCAGAATGAACTTATCAAGGTGCATCAAGCTTGATGCATTGTGGTACCGACGCCACGGGTAGCTGCCGAGCTCCGACGGTTTCTCTTGATCAACATCAGGAACGATATCTGTCCTGCAATACCAtccatggccttgccctGCCTTGCCCTGTCCTGTGCGAGCAAATCTCATCCGGGACGTGCTACTACT…
LXLOC_002218	1	LTCONS_00003165	1	1897	6952824	6954720	1897,	.	NW_011942149.1	coding	2.72258	noncoding	242	noncoding	-0.012288	noncoding	clear_noncoding	AAACAGAGCAACATGCAGCTATAACCAGCACGCCGTTTTCCGTCGGGTTTGCGCGACCGGTTCCTAGGCGAGCCCGTTGCACTCAGTCGCACCTGGTTGACTCTTTTCCCGGCACCAATTTccttgccagcttgccagACTTCTACTCCGGAGAGCTATTAAGCTGTTGTTCCGCAATTCACGTTCCACTCGCGACTTCTAGATCCCTGCTCCGCATCTGCACCAGGGCCTCCGCTCCATGCAAGACGAGGGAGAGGGAACACACTCCCATCTGGACTAGGATCACTAGGCTTTGGGCGAAGCACACATTGTTAGCCGTCAAGATGCCCTATCGAACCACCGAGACCCGTGCATCACCAATTGCATGTTATGTCTTGTCCACGGTAAATTTTGTATGAC…
LXLOC_002219	1	LTCONS_00003166	1	1415	6958282	6959696	1415,	.	NW_011942149.1	noncoding	-1.22778	noncoding	485	noncoding	-0.0569344	noncoding	clear_noncoding	CTGGTTTTCTCGCCCGCTTGACGGTGTGGGCCGGAGAGGATGGTTCTACTCCATGTCACCACCAGATTGCAATTTGAACACTAGGGGCAGCAGACGACCGAATGCCGCGTGGAGCCCCGAGGCTGAGAGGTGTCTGAGCCGTGGTCCGGAAATAATTTGACCAAAGTTGGCAATCTGGTGTTACTCAAATGGATACCAATGGGAAACAGCAAAGAACTATACAAGATATCCACGTCTGGTATGAACCGACAcagcccatcatggctgggcagatgccattgttgccCAGTGGTAATCCGATCTCTCCACAAGGTTACGCCGTCGGGTGGCCGCCATTCAACCAGACGCcaacattcaatgttctgtGAAGAGCGCCCCAATTCCCCACTTGGCAGGCTT…
LXLOC_002220	1	LTCONS_00003167	1	807	6995984	6996790	807,	.	NW_011942149.1	noncoding	-1.07743	noncoding	293	noncoding	-0.04096	noncoding	clear_noncoding	AGCTCCCAGTCCTGAAATGAGCGTGCAGCATCGCAAGCACCACTTGCCAACCTCAGTCCATTCACTGCAGTCATTCAGTCGGTATTGCACCCGGCACACAGTAAGCTAGATGGCTGACTACATGAAAGGGCTGGCAAGGTCCAGCCGCGGGGGGGGAAGACAAACCAGACACGGTACCAAGCTGTGCCTCTCCTTCCAAGGCAATCCTGTGAGCTTCTTTCTTGCATCTGCAAGTCCCCGCCACGTCGCATGATCACAGCGAGTGCTTAGAAACGTCCATTCATCGACCAAAGGGCGACGGTCGCGTGAGCAAAATATCTCGGCGAGATTCCACAAAGCGAGGGGAAGGGACATGGGCACATGTGAATTTCTTTCGCCTGCATCAAGATGAAAAACTTC…
LXLOC_002221	1	LTCONS_00003168	1	1375	7338526	7339900	1375,	.	NW_011942149.1	noncoding	-1.18972	noncoding	383	noncoding	-0.0380928	noncoding	clear_noncoding	CTCCTGATATATTTTTCTATTTTAAAAGGATAATTAAAGCATAATACAGCCTTGACAAGCCCCTGCGCCTGCCTATTATTAAAAGTAGCTAGAGAGTCCAGCTTGGTCCACAAGTTACGTGGCATAATCCACGGGAAGGTAGTAGAGATGACAAATCCAAACCGGATAACCCTTGTGACGCCTCGAGACTCGAGGCACTCTTACTCCAACGAGCTCTATCGGACCCATTCCCTCTCAAGTGGGAGATTCCGGCTGGAACCGAAGGCCCCACCATCGACAGTAGCATTGCCGGCGTCGCCGTCCGCGAGCTCTGGGAAGAGACGCAATTGAGGGCGCggaagcttcaatgtttacTGCACGGTTGGGCTAGGTCTTGGCGACACCACCACGAGTCTCACA…
LXLOC_002222	1	LTCONS_00003169	1	987	7355688	7356674	987,	.	NW_011942149.1	noncoding	-1.31976	noncoding	290.5	noncoding	-0.114688	noncoding	clear_noncoding	CTTTATTAGCTCTATTATAATATATGCTTGTTATTTGCACACTCAAGCTCTTGTGACTTCGCTCGTAGACCCCTTCCGTGGTCCCTCACACTGGAACTCGGTTGGGTTGAAAGAGAGCATGCTAATTGCAAATGCAACACAGATATTATTGTTCAAGTTTCAGAATACCATTGCCACAGTGATACAACAAGGTTTACCATTGTAAAACCACATGCACCATAGGCCATCCCAGACATCCGCACGACACATTCACATGCGACTCCGTATACCCTCCCCAACAACCAGCTATTCTACGTGTTTTCTACGGAAGATGCAGCCCTCCAAACGGAGGTCGCGTTCAAGGCGATGTATGGCTTTTCTCATGTCGGCAAGTATCCAGCCTCGCCCACACAACCCTGA…
LXLOC_002232	1	LTCONS_00003183	1	2645	54038	56682	2645,	+	NW_011942150.1	coding	0.0149838	noncoding	318	noncoding	-0.077824	noncoding	clear_noncoding	TGAAGGTTACACAAGCTGAGCACATGACCGGGCAAGAGTATTAAGCATAAATATTTCCTTTATATATTTAACCAATCTTATCCTTCCTCtaagaaaaccaaggaccctTAACACCCTTTAAGATTATCTTTGAAATCGAGTCATttactccaagccttccatGAAATCCTTGTCACATCGGACGCACAGCGCAGCAAGCGGCTAACCACCTTGCGCTGGTATGACCTGACGTTCACCAGGGATGCCCTCAGCAACTGGAGTAGAGGTGCTGGGGATACTGAGACCCTGCATTAAATCTGTGAAATATATCCCTCGTCCAATTTCTCGCCCCACGGGGTGCTAGCTCCCAGTCCCGTCAACAAAATGAAGGCAAAGAACAATTTCTCCATTCCATGTGAT…
LXLOC_002272	1	LTCONS_00003231	1	448	330903	331350	448,	+	NW_011942150.1	noncoding	-1.23268	noncoding	266	noncoding	-0.0671744	noncoding	clear_noncoding	AATGCTTTGTTGAGACGACAATCGATACGATTGTGAATTTAGTCACAAAGTTACACAAAGCTCCAAGCACCTCGCAGCGCCGATTCTAAGCTTCTGGGACGTAGTATGTGTCTTATATCACGTCCAACTCAGCTGGAGCACAGTAGAAGAGGGACGAAGAAACACATGGGACATTAAAGAACGAGGCTGGGCCcggaagaagacggcgggaGCTGGCCGGTTAAAGTACGACGAGCTCGTTACACCACCGTTGTAAAAGTTTATGTCGTGCATCGCCGGCCGACAAACATCTTGCGATGACGGAGAAATTTGAATATCAGAAAGCCTCGGTTACAACGAAAAACTAAACACAGCCCCTCCGCACCTCTTCAATATTGGTGCTCGGCATGGCATTTTTGG…
LXLOC_002305	1	LTCONS_00003277	1	322	579907	580228	322,	+	NW_011942150.1	noncoding	-0.967481	noncoding	470	noncoding	-0.0004096	noncoding	clear_noncoding	TGCGTGCTTTGATAGCAAGGAACTAGGCAGTGAATACGAGTCAATAGCATGCCCTCCCTATATTTACCACTAAACTACCCTGACCAGTTATTGACCCTGTTGGAGAATCATAAACTCCGTCCTTCCTCCAGTCGTTCGTATCCGTCCTCATTAGCGGGGTATTTTCTACTTTGCCCAAAAAACACCATTCATGATCAGTTTATGTCCGGCCCTTGTttccaaaaaagaaaaaaaaaaattaggACAGTCGATGACGCCAAGCGCTTTATAATACACAAACATGACGGCAATTTATTTTGCTACTCGGACGCAAAATAGTCAC
LXLOC_002306	1	LTCONS_00003278	1	1048	595251	596298	1048,	+	NW_011942150.1	noncoding	-1.51231	noncoding	267	noncoding	-0.016384	noncoding	clear_noncoding	GATCCTGTTTCTCTGATGCATAGTGCGGATTGGGACTGTACATGGTAAAGCGGTCATCATTTTGGTGTGAATGACGGGTAAAGTTGACTCTCGAGACTAACTCCGGGACAGTGTGTAATATGAGTGCATGTTTTGGGCGTGGCTCAAGGCTGATTGTCGTGCGTCATGACATCAATCGCGCACAGCATCACACTTGGATAACTATTCTAGAAGATTGCTTAAGCTCGACCGAGTTCCAGGAGTAAAATAAGTGTAGGGATGAGACCATCATATCAGATACGATTGTCGATTTGTTTGGGCATTTTGAGAGCAGTTACGTTCGATTTGTACTACTTTCTCAGCCTACAAAGACTATCTGGATCGTTAATGAGCTCGTAAATCCATCTAGGTTTGTTTATT…
LXLOC_002335	1	LTCONS_00003314	2	3068	1272624	1275762	1196,1872,	+	NW_011942150.1	coding	0.174662	noncoding	322	noncoding	-0.0507904	noncoding	clear_noncoding	GACAGGTAAACGGGCGACGGGGGCATGGAGAAGTTACAGAATGGCTGAAAAGTCTGATGGTGGGTGGATGCGCCAGCTTGATGGACATCGGCGTCAGTGTTCCATGGATGCGCCGCCACAGACCTTCAACACATTGCTGGGTATCTCGTCCCGACTTGCCCGCCCCTATATCAAGTAGGCAGACAGACTCTGAGCACTAACTGCCAGTTCAGGAGAATACCAGCAGCTCATGCGCGCCAACAGCTTATCCTCCCATCCTACGCAGTCTGGGTTGGGTGCCCGGATTCTGCCGACACTAGCATTGCGCCGTCAAAAAATAAGCAGACCtcacatcatcaacagcccTGAACAAGAATAGTGGCCCTTGACCAAATGACCCTGGGGCCCAACTAATAACCT…
LXLOC_002338	1	LTCONS_00003319	2	1654	1286293	1288041	163,1491,	+	NW_011942150.1	noncoding	-0.155293	noncoding	274	noncoding	-0.0065536	noncoding	clear_noncoding	CGCGGCTTCTGCCTTGACGGACGACCGCATTGGCTTGCTGGCTCGTCTGCGAGGCGGTGGGGGAGGCGGGAGCCTTTGGACAGTTGACATTTGGACACTCGAGGTGCGTTTGAGACGGCGTGCGCGGCGAGAGGGTGGGTTTAGTCTTGGGGAGACTGCATGTGGAGCCCCGAGACCAGGAAAACTGGTACGACGACTGTCTTCGGcgtctacggagtagtacttTCACCATCTTGCGGCTCCGCCGTGCGATGAGTTCGCAAACCGATGCGAGCTCCCATGTTTTACGTTACGGAGGACGAGCCGGGTGGGCATGCacacacaccagacacaccCTCTTGAGCCCCGACATTGCGTCAAACAACCGTTGAGCTCTACAGGCCACTTCCTGGTGAGGGC…
LXLOC_002349	1	LTCONS_00003332	2	406	1352422	1353043	257,149,	+	NW_011942150.1	noncoding	-1.27231	noncoding	308	noncoding	-0.167936	noncoding	clear_noncoding	AGAGTCTCCACCAATTTGCACTTGGTGAGAGGTCATGATGATCAAGTTGCACATGCGCATTCACCTGCTCCTCAGACAAGTCTCACAttgcatggccttggatCCGGCGCTGCGAGGCGTTGGAATTCCCGGATCCGCATGACCAGTCACCATAGCCTCGACGCCAAGGCACATACGTACATTGGCCATTGGTAACCCATCGCTGTCTGGTCTGTGAAAATCATGATTGGTTCTGCTTCGCCccaatggcggcaacgTTCGAAGCAAGCTACTGCCAATCTAAACCGGCaacaaagagaaaaataTACAGCCATGCAGCCGGCAACAACAATTGTGCTCAGTAGTTGAAAATCATCAGGCTGGGATTCAacaccagcggcaccaaCGCATGGAACCCCA…
LXLOC_002356	1	LTCONS_00003345	1	2841	1416545	1419385	2841,	+	NW_011942150.1	noncoding	-1.32689	noncoding	245	noncoding	-0.0512	noncoding	clear_noncoding	GGCAGCGGTGGAGTAGCGAGATTGATGGCGAAGGAGGCAAAGGTCGACGTGCATCGGCGGCGTGCATAAGGGGGAACTGGGGATTTGGGGATTGGAGATGCGAAGATCCAAATGtctgcagacatggagtatTTAGTAAACGAGCAATAATATGGATTGCCTGTATGGTGCTCGGCACTCCATCCTGAGCGTAAAAGACCGAAGACTGACACTTGGGCCAAGAGAAGCTGAGGTGGGGCGCTCGAGCCAGTTGGACGAGGAAGGCGCCATTTGAACTGGGGCTCGTTTTGGGCACTACAAGTCGTCAATGGAGCAGCATTAGCGGAAGGTACGACCACAGATCGGACGATGGACGTCGGGTCAATGCAGCAGGTGCCACGGAGCCAGGGAACCTCAGGC…
LXLOC_002376	1	LTCONS_00003371	3	824	85190	86187	81,158,585,	-	NW_011942150.1	coding	1.6779	noncoding	297	noncoding	-0.047104	noncoding	clear_noncoding	GGGAAAATCTGTGAATGGAGTCTCCCCGCCTGTACATcgcagctgcagccagcTCTCTATAGCTCATAGGTCGTGCCTTTGGGAGACAAAGTTCCAAACTAGTTCGCGACGGGGTTTGGGGAGAGGGTGTGCGTTCACaggcagcagtggcagcgaGATCCTAGATCAACAGGTTTGAACTCTGCAGTCCATCCGCAAGTGCTGCCTTGAGAATTGGCTTTACGCGGTCGAAATTGAAGTAGTCAGTGATCGTGGAAACGAGCCACGAGATATCGTCTCGAACAATGCCACAGGCTGATGTTTTCGAGGGCGATCCGACTccgacatcgacatggcgCTGCAAATGTGTCTCTGGATGAAGGTGGTGAGTCTGGTGACACTGGTGAGGCTGGCGACGAA…
LXLOC_002378	1	LTCONS_00003373	1	424	100621	101044	424,	-	NW_011942150.1	noncoding	-1.20191	noncoding	289	noncoding	-0.01024	noncoding	clear_noncoding	cgtgtaacaattGGTATGCTGGGACCCTGCGAGGGAACCACCCAGCGGAATGACCTGGCCTTTCCACGATAGATCTGGTCTGTGTCCCTGGCACACCGCTTCTCTCCGAGCAATTTCCGAAATCTTGTCGCGGCAATGGAGAGCAGTCTGTTTGACACCTTGGGCATTGTAATAAGGGGCTTTATCTCAACCACTTCTTTCATGGAAAATGCAAACAGAACAACCGCAGCATGGATGCTTTCTCGAACATGGGATTCGTAAACAATGTGGCATTCAAACTCCGTTGTGTCAGGGGAGAGCACGTCAAAGCGTTTATCAGAGTGGTCCGTTCTGCAATGGGGGGATGCTCAAAACGCAAGAAGGGCACATCGCCCCGGAGCCCTCTTGTGACAAGGGGCA…
LXLOC_002388	1	LTCONS_00003386	1	3302	146830	150131	3302,	-	NW_011942150.1	coding	1.63731	noncoding	297.5	noncoding	-0.0311296	noncoding	clear_noncoding	GCTACGTAGAAAAGCAAGCCCAAGACAGCGCGGTGGAGCTGAGCAGAAAAGCGTAGATTACCATCCATGTCAAAACAGGAAATGCTAGCTTTCGCCCAAGAGCGCGTCAGTGGTGGCAATGGGCGCTCCCAAGCTCTTGGAGGCGAAACTTGGGGCCAGATGAGTGTGGATACATGGTTCATCTAAGTGGTGTGTGGCATGTGCACGATAGATGGACGAGGTTTGGATATCGGCAATAGTCTACAAGGAGATGGTGGCTGCACTTACACCCTCTCTGGTTTTCCCATGGTGACAAAGTAAAAAGTGCTCAACGGTCGATGGGCCGGATGGTTGCTGCAGTCGGCAGATGCTAGTTGAGACAATGTGTGGCGGTCAAGGCAAGCATTGGCGTCCAAGAAG…
LXLOC_002403	1	LTCONS_00003405	1	3858	331524	335381	3858,	-	NW_011942150.1	coding	0.0346825	noncoding	305	noncoding	-0.0331776	noncoding	clear_noncoding	ggggaggaTTTCGTCCAGCATGTCCAGCATCCAACATgtgccatgtgccatgtGTAGTAATGCCATTGTTGTCATGAATGGCATGCATGATATCCTGCCTTTTCATGAAACGCAGAATTTCTAGTCACTTGGTTGACCGTGTGTAAAGCGGCATGGCTCCGTGCCTGTGGCGGACGGAAACCACAATGAAAAATGAAGGACTTTAGCGCAGGCATCGCGTGACAGCACCGGGAAATAGGGATTTTCGCTCCATGTCCCGAAAGTCAAAACGTCGAAACTTACTTTTCGAATCGTCCGATTGCGGGTCTCCGTATGGATTTGCCTGCAAAACACAAGGTATGCATGTACTTCACAAGACATTGCCGCCGTGCCTAGGTATTGTCCGCAATCCGGGGTACA…
LXLOC_002406	1	LTCONS_00003409	1	2643	343490	346132	2643,	-	NW_011942150.1	noncoding	-1.10211	noncoding	185.5	coding	0.107	noncoding	clear_noncoding	GTCCGCTTCATGAGGGCGGGTTGCGGCCCCGCTCGCTGTCCTTGATGCTACAGGCGGCGAGTGTTTTGAGAAAGGCCTGAATGATTTGGTGACTGGGACCAGACCGGGCAGGATATGGTTAAGCATTCTCTAGTGCTATAGCGACCAGAAGTAACATGAGACGAGGCTTCACCTCTTCTGCATGACAACCCGAACCCTGTATATTTTGTTGACGGCCTATACGGGCTGCGGCTAGCACTCTACCCGCAAGCGTCTATTACTACAGCTCTTCGTCTTGAATCTCTCAAACGCTCAGCGCCTCGCTTGCacggtgccgccgccattgcgcCTAACTTTTGAATGCCACGCGACGGCCCCTGGTCTCTCTGTGTCACTAGCTCCGGCTCAAGTCAGCGCGGA…
LXLOC_002449	1	LTCONS_00003471	2	225	605529	605816	80,145,	-	NW_011942150.1	coding	0.130694	noncoding	206	noncoding	-0.208896	noncoding	clear_noncoding	CTCAGGCCGAGGTCCTCCTCCATGCCGGCGATTCGGGCATTGCTATTGACGACACATGTCAGCTCATCGCCGTCCTGGAACATGACTGTGTCAAGCATTGTCCTACCCGATGTTTGATCGATCCAAGAAAGCCAGCAAGACTATGGAGCAGCAACACGTGTGTATCAAGCTTTCGCCTGACTctggcctcgacggccgcaaGAGTACGGGGGTCAGACGCCACCT
LXLOC_002459	1	LTCONS_00003481	2	289	644814	645154	141,148,	-	NW_011942150.1	noncoding	-1.52272	noncoding	345	noncoding	-0.155648	noncoding	clear_noncoding	GGATACGCGACTTGAAGGCCTCGTCAAGCGACCCGACGCGGTTGGTCGTCAGGAAGAGAATGCCGTTGTAGTACTCGAGAATGCGGAGGAAAACTGTTGCGGACCAGTCAGCATCAGTCGAGAGCACCAGTGCTTGCCAATATAGATTCGCGTTTCTGCCGAGGTCAAACCTCGATCGCTGCGCCAAGAATACGTCGGCTTCATCGAATAGAAGAACGCAGTGCCACAAGTGCGCCAGCCTGAAAATCTCCGTCAGCGACTTCTCCACCTCCCTTGGAGTCAGTCCCAG
LXLOC_002461	1	LTCONS_00003485	1	440	654816	655255	440,	-	NW_011942150.1	noncoding	-1.53333	noncoding	281	coding	0.107	noncoding	clear_noncoding	cttATCGATACGAGACAACGTTGTCCAATAGTTTTTGCGTACAAGGGGGTCATGCGGGGCCGGCCTCCGAGGTGGCATCAGTCAAGTTTTTGGGAATCTGGCAAGACCGATAAAGCCCGTTCACGCGGCTAAGCGGCCATACGGGCGCCATTCGCAAGATATCGCAGAGACTTTATATGTAATAGCAGTTCTTAATTGTGCCATTTCTTGGCCCCTTAAGATTCTCTGCCCCCGAAGAGTGCGCGGTCAAAAGAAACAGCACGCTAGGCATGCATGACCGAGTTGGTTCGGACAAAATGAGGTAGCCTAACAGTTATACTATATAAGGTCATCATTATGGTGTATGAGTGTTTATGGGTAGCTAGGTCACCGTTTAATGCAAAACAACTATACAAGGCG…
LXLOC_002494	1	LTCONS_00003528	1	1183	1357804	1358986	1183,	-	NW_011942150.1	noncoding	-1.32413	noncoding	353	noncoding	-0.0557056	noncoding	clear_noncoding	GTTGGCTGCACTCAGCTCTCCCATTGGCACCGACCCCCCTGCTCGGATCGATGGAAAGCAGGAGTGGCGTCATCCGCATCAAGTTTACTTGGACGACGAGCGTAAGCAACTGGCGTGAGAAGGCTGGTAATTCGATGATCCGCGAACACACTTGGAGCGGGCGGGCCGCGCGATCGACTCCATTTCAACGTGCCATGTGGTGATGGGTCGAGGCGCGGTGAAGACGGATCCTCTCCGAGCGACATTacagacggcaaggctgtCTGCGGTGGGCAGCGCGAGATGCCAGCCTGCAGGTTCGCGTATGCAGCGAGCGCAGCGTTGGGCTGACCATGCCGACTGTGCGCATGCAGTGTCCCCCGAAGCATGACCAGGCATTCATTCCGACCGTGGTCGAGA…
LXLOC_002503	1	LTCONS_00003543	3	1070	1409308	1410617	324,103,643,	-	NW_011942150.1	coding	0.453167	noncoding	311	noncoding	-0.024576	noncoding	clear_noncoding	GGCGGGTTCAAGAGGGGAtgagagaaaaaaaactgaAACGTTCAAGGACTGAAAGGGTAGAGGATGTGCAGCAGGCCGGACCGGTTAAAGTTTATGAGGAGTGTTGGTGCTCAAGCCTCCTAGTCTAGGGACGTTGTCGCTTACTCAAGTCGGCAAGTGCCGCAGCATACGGCACCCCGGTCAACTGGCGAAAGAAACAGCCGACAACCAACGTCGGCGGTGGATGATCCAAGTGCCCAAAATTGCTGGGAAACCTATGAGAGCGGATTCAGTCATGGACGCTCTCGCGTTCGGTGATTGTCCGTGGACCGTGGCAGAAGTGGCCCAGAATGCACTTGGGCACGCACGCCCTCGTGCCCTCGTATATGTGGAAAGAGACCTGGACTCCGTTCTTTCCAT…
LXLOC_002506	1	LTCONS_00003547	1	381	53505	53885	381,	.	NW_011942150.1	noncoding	-1.44002	noncoding	275	noncoding	-0.069632	noncoding	clear_noncoding	CAAGGAGCCCGTTTATTAAGAGTTATATGCATAGAGATAACGTAGTTTGGTCAAATGCCTTATGAATACTATGCTAGAGCTTAGAACCGTACGTTTTCGGTACTATAATAATATAAGAACATGCTAGGCACCTCCATTACGGTGCCGGCACGGTGCCTGTACCGCAACAAGTCCCCAAAGAGCCTTCAAATGTTACTAATGGTCGATGTCCGGTCGTTTTTTAACAATCGATCCCCCTTGCCATATTACACCTGGCTAAGCATCTAGGGTCCAATTGAATTGTAACCCTAACAAGGCTTGGCATGAACACAGAGATTCCCAATATACAGACTGGAGTCTCAGGCAATACATGACTAAGGTAACCTTGAACCTGCTTACGTG
LXLOC_002507	1	LTCONS_00003548	1	530	201480	202009	530,	.	NW_011942150.1	coding	1.86174	noncoding	222.5	noncoding	-0.0004096	noncoding	clear_noncoding	GCAGGTGTAACTCATACTTACCGTATCCAGATGCAGTGCTTATCGTCGCTATTTATCCCATGTCCTCCATAATAGAGAAGCAACAGCATATTGGGCGCATCATGTTGCAAAAATGTCGACAGTCTCGTACCGAATGATAACTGCGGGCGGTCCGACTCGATATCGTATTCCTCTACATTGAAGTAATAATCTTCCAACTCTTCTCTCAGCTTCCCCCGCTGGGTTCCGAATTCTCGTTGGGCTGAATCTTTCCAACAGGTCATTAGTGCCCAGACCGAAGAGTAAGGGGACACGACGAGACCATTGCTAGGAATAGTGTCTCTCGACATTGCTAATTGAAGCGATTTAGGCTTGATATCTGATGAGTTTCAGGATCCACGCATGCCAGACAGCCCACCA…
LXLOC_002508	1	LTCONS_00003549	1	573	207719	208291	573,	.	NW_011942150.1	noncoding	-1.40226	noncoding	294.5	noncoding	-0.016384	noncoding	clear_noncoding	GCTGTCTTAGCACTCAGCTTTATGTACCTCCTACATATATACACCACAAAGTAGACGCAGTTCCTTCACAGCCAATAAGCGCATTACTTAATATTAAATTACATATGTAACCTGACGTTTGGTCGGCCATCCCGGAAGAAGCAGGCTTATCAAGGACCAGCACCTACTTCGCTTTGTCAACAATGCTATCCCAAACATTCCATCTGGGGCTTGTATTGAATAGTGGAATTAGTTTTACTTGGCTCTATCTTGCTAGAGAATTGGGGCAGGAATTATGTATTATAAAGTTTATATAAACCTGCCCTAGTCTTGGAAAGGTACGAGATATTCTTCTCCCGTATCAAGTTGAGACTACCCTATAACCCGTCAGGTTTGCCTGCGGGCCGCTTCGGATAGCCT…
LXLOC_002509	1	LTCONS_00003550	1	531	339301	339831	531,	.	NW_011942150.1	noncoding	-1.48843	noncoding	252.5	noncoding	-0.0581632	noncoding	clear_noncoding	CGACAATGGTTAGCGCTGGGACATTTGGCTAAAACAAAACTTTTAGTTGACACATGTTTGTGCCTGCGCGCCAATCGCGTGAAGCACGGCACATGGATAGCCTGAGACATTGTCTGGCCGAATCGAAGCCTGGCAGAACATTCTCCCGCCCTCGTCCGGTTGTGTAACAGCATGCAGCTCCGACTAGTACTCCATCCCACAGCCGGAAAATCAAACACGGCGTCGGTCAATGGAAACTTAATAGGCCCGGATGGAGACGAAGAAAACACCCAAGGCGATTCCAAGGTCGGATCTGGGACGTGCGGGAGCGCAGAACCACGCTGGCTCGGCGACCGGATAATCTGACCTTGGGCCGGCTTCTAGAAGGGGTGGGCGACAAGGCCGCTTCTTTTTCACAGA…
LXLOC_002510	1	LTCONS_00003551	1	461	404354	404814	461,	.	NW_011942150.1	noncoding	-1.22989	noncoding	287	noncoding	-0.012288	noncoding	clear_noncoding	TAGTAGCAGAGAATCATGGCACTGTCAATCTAcctcctggcggcggcacttTCGAAAAAGGAAGATGGTCTCACAAAGAGGCAGCATGCAGTACTATCATGAACGGCGCCAAGTTTGGAGGACACGACACACATGTACTTGTCTGTGGGCTTTGGTAACAGTGCAACCTGCCATGCCGTCTTGCTAGCGCTACACATTTCCCACTTTGCAAAGTCGACATGTTGGCTGTACAACTTGCGAAAAGACAGCAAGCTTTTGTACTCGGCCTGTCGGCGCTGGTATTGCAAATACTCGTGCAGAAGGcatggtgctggtgttgacaaAAGCGCTGGTTCGGTGGCGCTAGAGCAGTTATATTTTATTCATAATGGGCGATGGGGTTTTGGGGAATCGCTACCC…
LXLOC_002511	1	LTCONS_00003552	1	805	503656	504460	805,	.	NW_011942150.1	noncoding	-1.39922	noncoding	391	noncoding	-0.0937984	noncoding	clear_noncoding	ATACTATCCTCATTTATTTGCTAGCATTAAATGTGGTGGGACGTCACCGTTGGCGTTGTGCATTCAGGCTCAACAGCACAATTATTGAGTGCTGCCCAGAAGAACTGCCCCCGTTCAACATGCTTCAGGTATTCGAGTAACGTGGGTGATCCGGTCCCGAATCACGCTTTTATTCAAAACGTGCATTTGTTAATTCCACAGCCATTACATGGAGGATGCCATTATGGTAGACTTGTAGCAAGCATCATTACCAAGTCAGAAAGAAAGTGTACACGTGATGCCAGCGCAAAGAGATGTCCCAAAAGCTATGACAAAGAATGATTACTGGAATTTGGATACGGCAAGTTTTGCCATGTGCCAAGAGAGGTTGGTTGTCATATCGTATGCATATCGTCATGG…
LXLOC_002512	1	LTCONS_00003553	1	554	623576	624129	554,	.	NW_011942150.1	noncoding	-1.19925	noncoding	298	noncoding	-0.0172032	noncoding	clear_noncoding	CATTCTATGTGCAGTACTTCTCCGCGGCAGCCCGACTGCCACGGACACTGCACGTCACGTCCCGGGCGAAGTGGTGGGAAGCGATTGGCCACTCCCGGGTCCCGACagcatggtggtggtgatcCTGACATGGCTGCTCCCAAACCAAGTTATGAGTGGCAACGTAATGCGGTTCTGTATATCGGGCAAagatggccgtcttgaaaAATTTCATGGCCCCGGACCTCAAGGTTCATTGCGGTGATCGATGCCGTCAACTCTAATTCGCGACGCCTGCCTGTTTTGGGCAGCCGTCATACTCATACACCTACCAATCAAGAGGCGGGTATATTGCCTCCAGAGTCACCAGCTAGACAGGGTTGACTCGACGTTTGCCTCGGCAAGGAGTACTGATCACAA…
LXLOC_002513	1	LTCONS_00003554	1	240	724458	724697	240,	.	NW_011942150.1	noncoding	-1.29922	noncoding	320	noncoding	-0.028672	noncoding	clear_noncoding	GCATCCCGAAGATGGGATACATTAGCAGGGAGGTATTCAGGAATGTCCTCGGCAAAGGATGGGGATGCTATTCCCCGGGCTGTCAAGCGCTCATACAGTTCGGCGACGGAAGTACTTATCTGAGAAGCTAACGCGAGCGACGATTCGGGGAGTGGTATTGggtgatgccattgtcgctgAGAGATGGGATGGAGTTGGCGAAAGGTATGGGGTAGACAAGATATGGGCGATGATTCAATC
LXLOC_002514	1	LTCONS_00003555	1	565	728412	728976	565,	.	NW_011942150.1	noncoding	-1.1937	noncoding	278	noncoding	-0.0708608	noncoding	clear_noncoding	GGCTGCCAACCCACTTGAAACAAACCCTAGCCTTGTACGCGGCCCGGGGCGGCGACACATGGAATATTCCATGAGGAACTTATGGCACCGCATTGTACATAGTGCATATTTTACTCCCCTACTTTCCACGCCATGAGGCCAAAAAAATCCCCGATGGACAAGGATACACTTGACCCTGGCCAGCAGGTGCTTAAACTTTGGAAACTTGCTCGCGGCTAACTGCGTTCCTATTAGCTTTAGCTTCGAGGCTTTGACTCTAGACAACTTGCCCTAGTCTTTGTACCCTGCCATGACTGCGCCGGGAATACTTGACCCCGCATAGTATGAGACTGTCTGGGTAACGTCATCTACCATGTAAtttgcaccagaccagactgtACATGTCAACTCTAATCAACG…
LXLOC_002515	1	LTCONS_00003556	1	403	744606	745008	403,	.	NW_011942150.1	noncoding	-1.0949	noncoding	290.5	noncoding	-0.155648	noncoding	clear_noncoding	CAGCACGGTTCATGTCTCTCCTGAATCGTAGATATCCACAGTGCAGGCGGTGCGAGATGCGGGCGCTACGCAATGAACCTGGCAACACATCCCATTGATGCTTTGAACTCAACTCGACATGTGGATTCATCGGATGAAAACTACATTCTTGGCGACCCTCATGTCCGCTCCGGCCCCCCCGCGCCATCTCGGCAGGGTTGAGTGAAAGGGTCAAGGTAGAGCCACGTATTATATATTGCCGGGCTAAACCGTGCCGCAGATTGACACGATGTGGCGCACCTATTGCCGGTGGTGTTGTGCTTCAACCGTCGTTGATTCGTGGTGGGTGTCGTGACTTGTCACGACGGTTGCCGTGAGTTGCACACACACGGCTGTATATAGATGCCGGCACGGCTCGGG…
LXLOC_002516	1	LTCONS_00003557	1	571	781805	782375	571,	.	NW_011942150.1	noncoding	-1.14359	noncoding	478	noncoding	-0.0004096	noncoding	clear_noncoding	ACAACACCTAGAATCTCACCAAAATTATCAGCGGCATTATTATTTTATATGCAATACATTTATGCTGCTCAATTTTTATTCCTGGTCAACTTGAGGTGTTACAGTCTGGTGGGTGTACTTTGCCTGCGGGGGCAGCAGCTGGATCTGGACCCATCAATCGATTATCGGATCCTTCCGAATTCGAAAGGGTCGACATGTCAACAGTCAACTACAACGGGCGCGGGATACTTGCCGTGGTGCCGAGACTGACTATCCCTGCTAGGCCCCTCTGCAATAGTGTCTTCATGCTACAATCATACGATGTTTTCTCTTGCATTGGGAAGGTAGTACAACGTCAATGCCGGCTTGCCAGAAGTATTTCTTGGTGcatggtacggagtaatagcCCTGCTATAGGCC…
LXLOC_002517	1	LTCONS_00003558	1	349	1402650	1402998	349,	.	NW_011942150.1	noncoding	-1.50957	coding	524	noncoding	-0.014336	noncoding	clear_noncoding	CGTACCTAACAAAATTGTATGGCAGAGCAGTCTCCACAAGCCATTCCGCATCTAAAGAGATCAGTCTCTTCGGGGGACGTTCAAAGGCAACCTCTCAATGTGGTCATCAACCGTCAAACGTCAAGTGCTTCGGCAGCGCAACGcgccttcgccttcttgTGCGTGCGTGGTCCCGGGCTCGGCTTTTCGTGCTTGGGTTTCCGTCAGCAATGCACCTTTGTGCGCCAGAGTGACAAGGCGCCATCAATGCATGCCTGCCAGCGGTGTCGTCCTGAGAATTCGAGAAGGTGCCGGGAATCACGAATCATTCTCCCCCGTACAAAATCAGTGTCACAACgctgaaaaaaag
LXLOC_002563	1	LTCONS_00003604	1	869	260061	260929	869,	+	NW_011942151.1	noncoding	-1.22071	noncoding	368	noncoding	-0.0479232	noncoding	clear_noncoding	GCATCGTGAAGTGTTTATTCCATCTGAAAGGGTTGAAACATACCCTGCCTACTAGTAGCAAGTCCCCGAATTACCCAGCCCATACATGGCCCGCCATGACACTCGTGAGCAATGTTTGGTACTCaaggccatcttcatctttaTCTACTGCGGTCCGTCGCCCCTGGGATTGTGGTCAATTGTCTACCAAGCGTTGTCAAGTTGGGGAGTTTTATTGCAGATTATACTGCTTATCAAAAAACTACAACATTAAGCAATAGCTTCCGGAGTAGCATTGCCAACTTTTCCCCATGTATGCTGTGAGGCAGCGATGTCGGGCGCGTCTAGTCTATACGACTGCAAGCATTTTGTCTCGCGTAGTTAGCCGCCGATCCGCCGAAACGGCACCAAGAGCATAAC…
LXLOC_002566	1	LTCONS_00003609	2	798	272185	273037	651,147,	+	NW_011942151.1	coding	0.0534483	noncoding	310	noncoding	-0.032768	noncoding	clear_noncoding	GGGGGGTCACAGAATAAGGAGTCTTTGGTGTTGTGTTGCGGAATAGGAGTTGATGTCGTCTGATGGCCAAGGTAGTGTTATGACGAGGTGGCAGGCTGCTCCCTTTATACATGAACAGTCCTGCATTCGTCTCCCATCTCGCAAGGGCTGCTCATTGCGTTTGACGCAATGGTCCCTTCAAGGTTTCCTAGACTTGATTTCTCAGCAGTGAGTTTGGGTCATGTCGTGTAAGTAGGCTTGACTGCGGCCGTAATTGGTGCGATCCGGAATCGATGGTGTCAAAAGGCGGGACGGTGGATCCTTGGAGTTCccacggcgtcgccatcTTCGGCATTTTCGGTGTCGTGCCGAGCCCTCGAcctggccgagatgcagaATGCGCCGGCAAGACTCGGCTGT…
LXLOC_002571	1	LTCONS_00003614	1	225	307681	307905	225,	+	NW_011942151.1	noncoding	-1.18784	noncoding	239	noncoding	-0.0196608	noncoding	clear_noncoding	GTGTGGTCTGTGTGCACTCTGCAATACGAGATCCGGGCGGTTTCCGcggcttctttctttgttgagagagagagggaaCTGGAGCACGCTTATCAAACGCTGCTTATAGCTAGGGACTGGATTGCTGATCGGAGATATGTCCTGTCAAAAGAACCCCCGACACGGCCCCATCTAGCCCGGATGTTGGACGTGAATGCGCGAGGCAAATTTGCTCATCGACACCTT
LXLOC_002588	1	LTCONS_00003635	2	282	382170	382551	134,148,	+	NW_011942151.1	coding	0.363776	noncoding	248	noncoding	-0.045056	noncoding	clear_noncoding	TGGGAAGCCAGGCACCGGGCGTACCATGCTGGCCAGTCGCTGTAGATTCTCGTGGAAGAAGGCAAGCAGATAGGTTTGGGCAaactccttggccgcctcatTGCCAATCGAGTCATTGTGGAAGAGCAAACTGGTCTGCTGCTTGGCACCAAGTGCGAAAAGGCTGCGACGGGTGCCTTGTCCCTCATTCCTGTGATGAGCAGCACGTCCATATCCATGGCGTCTTTCACCGCATTCAGAAAATGCTCCTCCCGCAGCAAAGGTCGATGGCGTAGCTGTTCC
LXLOC_002607	1	LTCONS_00003661	1	238	499448	499685	238,	+	NW_011942151.1	noncoding	-1.46986	noncoding	228.5	noncoding	-0.120013	noncoding	clear_noncoding	GTGAGGTTTTGCCAATATAAATTCTTTTTGTATGCTTTCGAAATTCAGTGTATGATTCGACGTGGCTACTAAGCCTGACTACTATGGCCGCATGGAACCGATATTGACTGCAATCTGTTTGACCTCGCCACACATGTTCACTATTTAACCTGCCACACCTCTTGTCTGCCATCACGCCGTTTCATTGCCACACGAGTGTCGTCTGGTTGAACCTCTCCATGAAAGCCTGGCGAGTTAC
LXLOC_002614	1	LTCONS_00003668	2	1047	527003	528107	202,845,	+	NW_011942151.1	coding	1.40149	noncoding	474	noncoding	-0.036864	noncoding	clear_noncoding	CCTCTCGCAGTCCCACGACCACTCACACCCGACTCGCTTACTCGACGCCAAAAGTATCAATCATGAACCGCTACCTCGAACACCCCAGCTTTTTCATCGACAATGTCACAATCCCTGCTGGGTCATTGGATCCTCAACAGCCGATCTGGCCTGATGACGGCCAATCTAACGACAGTGGCTGGGAGTATCCTTTCCTCTGCATAACGTTCAGGTCCACAccctcctcggccagcaCGGCCATGGCTCCGGCATGGCCGTCCCCTCCGATACCGTCGGGGTCAGAGTTGACCATGCCGTAATCGAAACCAATGAAGCCCCTGCCATTCAGGAAGCACATGGCCGGGTTGAGCACCTCGGGCCATTTGTCTGTGTTAAATGCCACATGGCATTTCGGAACAA…
LXLOC_002623	1	LTCONS_00003681	1	315	574686	575000	315,	+	NW_011942151.1	noncoding	-1.11868	noncoding	275	noncoding	-0.077824	noncoding	clear_noncoding	GCCCCAGCCCCAGGCGCTTTGTACGGAGTTGGTCAGTGCTATAACTGTGCTAATAGTGCCAGGCACTATAATTATACATTggatttcaatgttccgcGCGAGGCCACACGAGGCTCTACTCTGTCTGGTCTGTCTGGGTCTAGTACTCGGCTTGTGCAGTGCAGCTGCTCCTGCATCTCACCGTCGACACTTTCTTTTGTGTGCTCGCCTCGACTgtattcttttttttttgcttcttccgGGGCACCCAATCCGattcccgccgccgccattcGCGGCCCTGCCCAGCCACCGTGTTACGACGCAAACACCGGA
LXLOC_002624	1	LTCONS_00003682	2	534	575201	575804	85,449,	+	NW_011942151.1	noncoding	-1.23981	noncoding	418	noncoding	-0.0516096	noncoding	clear_noncoding	CGTCGAGGCGACTCGAGGCATCGAAATGATTGATCTGGTGGTGGTCAAGCTGAGGTTTGGCAAGTGACATTGATCACCCACAAAACATTTTTCTCGTCCCGAAAGCCAACGAATCTACACTTGGGCCCAACAATGCTGCTGTAGGCATCGGCATTTGCTACTCAGAACTGGCCTGCGAGATGCCTAGACTCTACCTAGTCCAACGTCGACATGACAGCGCCGAATGGCCCGACCGGTAGACCATCGCATGTGTCGTTTCTTGGTATACTTCACCTCGCCCACGATACCTACGCACCTCTCGGTTGGTCCCATGCTGTTCATCCTCTCAGCAAACGGCATGGTCACCTGCCAAAGAAGCTCCACCACATAGACAACGAAGCAACTTGGCGTGACCCTGAT…
LXLOC_002644	1	LTCONS_00003702	2	1501	666236	667823	492,1009,	+	NW_011942151.1	noncoding	-0.398624	noncoding	222	noncoding	-0.0667648	noncoding	clear_noncoding	CCCAGACTCGTCTCGACGCTCGCTAGAAAACCTCGAATGTCCTTGCTAGCTCGCCATTGCTTGTTTTCGATCGTATCCTTTGCCTCGAAGTCGTTTGGGCACTGTCGCCCCTAGCTGTACCGAACGACCGTTTTGCTCATGACAACATAACCCAGCAAACATCGGAACCTTAGATTTGAGGAATCCCGCCACGGACTGCAATTAGCAGGGCCATCCTCAGCCCAGGGGAGCTTGAACGCAAGCAAGCAGTCGTCAACGCAGCACTCGTTGTGCCCATCACAGGCACTGACTTCATGCCTCAATGACTGACCAACGAACGGAGCGACCAGAGACGCCGCGAAACCCGTTAATCGTGATCCCGCTCCTACGCTACAAAAGACATCGTGAAACGAGAGAAAA…
LXLOC_002665	1	LTCONS_00003731	1	597	829161	829757	597,	+	NW_011942151.1	noncoding	-1.22043	noncoding	269	noncoding	-0.0319488	noncoding	clear_noncoding	ATCACATTGACACTATCCTATCCCGTCATCCAATCATCCATCCGTGAAAGAAAGTCGTTAGTTAAACGCCAGCATCCCAAACAAAATGcacaaaacaccacacaAACCCCTCCGAATTGGTATCAAACATCAGGGTATCACAAACAAACGCTAATCCATccgggaaaaaaaaaaggttcaGCCGGTCATTAGCTATCACGGCGACAAACGCCGCGGCACACAGCAGTCCGTTGATCCACCTCATAACGTGAGTCGTCGATATCTTCGTCTAAGCGCTGTCCCAGCCTCTCCGCCAATCGTGTATTACGGCCGCCTTTCAATTGACCATCTCATAACAGCCAGTGGGTATCTCATCACGTCATGATCCGATTTCAAGTTGCAATCCAAAGGGGAAAAAAC…
LXLOC_002666	1	LTCONS_00003732	2	1138	833802	835006	177,961,	+	NW_011942151.1	noncoding	-1.40739	noncoding	313	noncoding	-0.012288	noncoding	clear_noncoding	ATGGCAAACAAATGAAGCTAGTGAAAGGTAAAAGCAAGGAGAGTCCTGCTTGTGTGCCTCGCTGAACAGTAGCGTGCCGTGCTTCCAGGTACTGTATCCGTGCTGCCGTGTGCCCGTGCTTCTCCTCTTCCGAGTATCGATGGATTCCAACCTCGTGGGCACGCTGTCGTGTCTCTGCACCCGAAAGAAGCctttcctcctcttctctgGGGTGACGCTTTGGCCAATCCACGCATCTAAACGAGAACGCAAGACATTTGCTGAAGCGAGACAGACTCCAAGGATAATGTGAGAGGCTCATAACTCGGACCGGCGACTGGGACAAGCCTTGTTTGCGTGGTGACTTAGGGGCTCTGCCAACTCAAGCTTGATGACTACGCGCCGTGCCTCTCCTGGTTT…
LXLOC_002667	1	LTCONS_00003733	1	288	839606	839893	288,	+	NW_011942151.1	noncoding	-1.1392	noncoding	357.5	noncoding	-0.069632	noncoding	clear_noncoding	CATGTTGACGATTGTTTGCTAGAGATGCAGCTACACGACAATTGTCGGATCGCACTCGCGCACCCTTCGAGGGCCGGGCCGTGTTTGATGGACGTTGTCGACGAGAATTGTGATTATAAGCTGGGCATTGAAGTATTCGCGCGCTGCAGAAGAATTTCCGGAAGCGGTTcgcaacgacgacaagaagacTGACTGGCTGGCActcagcaacaacagcaacacgCCAAGTCAGAAACAAAGCAAAACCGCCGGGGGAGAGGACAGACGGGGGAGATGAGCTGAGAgggt
LXLOC_002670	1	LTCONS_00003736	2	1298	857651	858999	810,488,	+	NW_011942151.1	noncoding	-1.15117	noncoding	396	noncoding	-0.0192512	noncoding	clear_noncoding	CACGGGTGCCCATGGGCACTGGGGAAGGCTGTCATTTTTGGATTGCAGGAGAATCAGACACCCATCAGAAGTAGAGGAACTCTGTTCGATGCAGCCGACTCTGGAGCTATTACCCCGACATCGTATATGTCGCCCTTAGGGTGCTTTGGTAgtcaaagccgccaaagaaggcTTCACTCTTTATCAAGACCTCACCTCTCAAAAGCCGGTAGTCAATTCCTCTCGGACGCCTGCATCGTGTTTGACAGCCCCGGGATCAGGCTGGTGGATGGATTTATTGACCGCCTCAATGCGACCGCTATTCTCTTCATTCATCTGCCTGGCCAAACCCGTCGGACAAGTTCCCATACACTGTTGCCAAGAGAGAGTCTGATTACGGCTCTCCTTAGTTCTATTTCG…
LXLOC_002671	1	LTCONS_00003737	1	980	862943	863922	980,	+	NW_011942151.1	noncoding	-1.2567	noncoding	343	noncoding	-0.0045056	noncoding	clear_noncoding	GCCGCAGTCtttacatatgtacattcATATCTTGACGGCTCGTCACAAGACTCGCATCAGCCTCACCCCGCCACGTCCCCCCGGCCGCCTggctttgctttttcctcCAGCCGTTCAGCCAAGTTGCTGGGCATGTCTTGGAATCCGCTCGGCTTTTCAGAGAGACAAGAACATGACATTGGATGGCGTCCGAAACCCCAATAGACGGAGAAACCTCCGTAGCATCCTTGAATATGCGGCGCCGCCACTGTCTCAATGAGATATGCTTATGCAGTACACATCTCTCAGATATGATGCTGGGACAAGATTCAGGGATCAATATGAGTCCTGGAGCAGGAGACTCTGCTTATCCGCTTGACTGGCTGTTTGATGTGtccggtactccgtacaaaaATATCG…
LXLOC_002697	1	LTCONS_00003769	2	2702	1093983	1096760	580,2122,	+	NW_011942151.1	noncoding	-1.30676	noncoding	317	noncoding	-0.0200704	noncoding	clear_noncoding	CTGGTAAGCGGCCTACCCTATAGAGTGTCAACCCTTTGCAGAAACAGTCAATCCATCATGACGGAGCAGCCCGACGGCAGCCTCACATCTCCATGCGGCTGGACGACGCACGCCCGATGCTTGCGACCGATGGCCCGAAGGACCCTGCTTGACGTTGACAGGTTCCGTCTGTAGCCGAATACGCGCATATCGGACTACTAATTGTTATACTATTTCGTGCAGCTGCGCCTGCCGTGTGGAGCATCGCCGTGAGGCCAAGTGTGCTGTGGAGGGCGACGTGCATCAAGACATGGCGTGTTCCTGCCGCCTTGCGAGATTTACATTGACTCTTGCCATGAAGACGGCTTCTTAAACCTGACCAACCCGTTGCTCGGCTTTCTTGACAGGTATAAAAGAGAC…
LXLOC_002775	1	LTCONS_00003856	2	871	361859	362813	731,140,	-	NW_011942151.1	coding	0.677539	noncoding	410	noncoding	-0.0606208	noncoding	clear_noncoding	ATTTTATCTCAATTATGTAAGTCATCATCAGTTGGCCCAGGACAGAATCGTTTCGCCATAAAAACAGCATCACCAGCACCTCACCAGTGCCAGTACCAGTACCTCACCACCAGCGGACAGCCATGTCGCGCTCCATAGCGcGCCGCATCTACGCCGACGCCTTTGCAAAATGGCCCAAGCAAGACCTTCGGCCCGACTACCAACTCCAAGACGTCCTCAAAGCTGCCGTCGAAGAGCGCTACAAGAACTATAATCCCGCCATGGAGGCAGAGGAGACATTGAAGGCGAGAGCTCTGCAATTCCTTGTACAGGACAAGTTTAACAACAGGGTACGTTAGTCCGCCACTCGCCGACAAACGAGACTACGTAACCATACATCTGGATACACTTTTCTTGCGT…
LXLOC_002776	1	LTCONS_00003858	1	343	363097	363439	343,	-	NW_011942151.1	noncoding	-1.34009	noncoding	271	noncoding	-0.057344	noncoding	clear_noncoding	GCATCGTGACTGATGCCGCGATGACAGCGACGACTGAGGGTTGAAAGGGAAGAGTTGCTGATCGGTTGTCAGGGATCGCTGCCACGCACGTAATCAAACGAGGGGAGGCGGAGCACGAGTCAGGGATAACGCCTTCTTGTGTGATGCAAGAGCAGAGGGGGCCGACAAATTCGAGATACGGCGCACGAGTAGGGAAAAAAGTGAAAAGAAATCGCACAAAGGTATTCGAAGGAACGAACTAGCAGTGGATTAAATGGGATAAATGACGGTACCCGGCTCTGAGCGTTGAAGAAACAGGCTGACGAAGGACTTGAGAGCAGACTTCGGGAGGCAGCACTGAGAT
LXLOC_002796	1	LTCONS_00003887	2	562	533511	534144	311,251,	-	NW_011942151.1	noncoding	-1.43966	noncoding	379	noncoding	-0.004096	noncoding	clear_noncoding	GCGCGTATTTAAAAGGCAAGATTTCGGTGCAATTGATGTTAAATAGATTTCGCGGGTTGGTCGGAACCTTGAGCCGAGGCTGTCGCCCGACATgcctcatcttctccgcTTTCTCCAACTCCCCGCGCGCGCATCTGTCGGAAATGATTACTCAACACAGCAAGTCTATCTACCCAGAGGCACAAATGTGCTGTCGGGTTCTCCATGGGTCGGTTATTCTCGAGAGGCTTGTTCAACGAGGAGTCGCTGTTCTAGAGATCGAGATCGCTGACCGCCGACATGGGTTCCGAAATGCACTTAAGCATATGTATTAGATGTATGATCACTCTAATATAAAACTATACGCAAGTATAAGGGAAATATCCAAGTCGAAAGAAATCGCAAATACTTGTAGCTGAG…
LXLOC_002860	1	LTCONS_00003960	2	2305	902767	905130	1363,942,	-	NW_011942151.1	noncoding	-0.0591393	noncoding	287.5	noncoding	-0.0442368	noncoding	clear_noncoding	GGACCGTTTGCCCATGTCGATTTATGGACGACGAATAAAAGATTCGCAGCTGACGTACGCGTGCTTTAGTTTGGTCGAGTCGAATTCGTCGGCGAGATTGTGAGCGACGGCGGTCTGAGGAATTGTACAAGAGTCTAGTGACGAGCCGACGAAGGCCAGTTCATCTACAAAATATGAGCAATGCCGGTGATAGATGAGCTGGAGGTGACGGGGGTGCTTGCCTTGCCTAGTTGCCATCAAGAGTTGCAAATCCCGGCAAATTCGGGGCCAGATGCAGACGCAAAGACGTCTGGTGACTTCTTTCAAGCCCAGCGCCACTTGATGTAGCAATGAGACGACTCATGCGATGTCTGCAAACGCTTCGACTGTCAATGTACAATGTCGACCCACCGTTCACAT…
LXLOC_002865	1	LTCONS_00003967	2	806	935857	936722	439,367,	-	NW_011942151.1	noncoding	-1.31892	noncoding	401	noncoding	-0.0688128	noncoding	clear_noncoding	GACACACGTGGTATTTTGCAGTAAGGATGTCGGTCCAAGGATGTCATGTACAACCGTTGGTCGAATGTGTTCTCCGAGTAAGAGTAAAAGACAGTCATAGGGGTGCTTGTATGTTCTCAAAGCCTTCCCGTGTTGGACCGAGAAGCATGAAAAATGTGTTAACGCAGAAACTTGGATTTGTTGAACGGAGTCGATTCGGAAAGCTGACGGCGCATGTGTGCGGCTGAATACACTGGACTCGACGAGGACAAAAGCTGAAATGAATGACACTTGTCCCTGCAGCTGAGGACCAGATGGTCAGCTGAGGCTGACTTGCGTCAGATACCACATCGTATCAGCTGCGCGAAGCAGGTGAGATGGCAGAAAGTCATACGGAGGAATCAATGAGCAGAAGCCTCg…
LXLOC_002868	1	LTCONS_00003970	1	544	948926	949469	544,	-	NW_011942151.1	noncoding	-0.215201	noncoding	287	noncoding	-0.0032768	noncoding	clear_noncoding	ACCGACCAGAGTGTCCGGGTGTTCAGCGCCGAGAAGGCGTTTCCGAAGTTGCAGCGCTTGTAGCTCGAGCTTTTCCGCTTCCTTCCACTGAGACAGGTCGCTATATTCGCTGCGTCGGAGGAACGCCAAAAGGTTGCACCTCACCCGAGCCCAAAATTGCCAGTTGACGAGCAACCTACCCCGTGCCGTCTGTGGGTTTGCGTCAACCTACAAGGGGTGAAAATTCTTCATCTGCGCATCAAAATGCAAACCGTTCCCTCGTCTTACATAGCAGGTAGTAGGAGGAGTTGGGCTCCAGCGCCCACGCCGTCAAACCCCCGACGTGTGTAACTTCAGCCTGACATTCTCCTTTTGTTCTTCTGCAGCGCCCAGTCTTCGGCTGACGGTAGTAAACAATAT…
LXLOC_002878	1	LTCONS_00003980	2	293	1050750	1051096	149,144,	-	NW_011942151.1	noncoding	-1.17757	noncoding	339	noncoding	-0.024576	noncoding	clear_noncoding	CCAAAGCTCATCATCAGAGTCTAAGCAAGGTGCAAGTCAGTGTCCATAGTCGGACTATATTCTCGACAAGGTTGATTCGGTATTACTGCTTACATTTTGTGACATGGATAGCATGACGGGCGAAAAACGCTCGGTTCCACACAAAGACTGGTTTGCCGCTGGCGCTGTTGATCTTGTTCTCATTCACGATATCCCAGGTTCGCGACGTGCTGCCATTGTAGTCGGTCATGGCTTGGCCGGTCGTTTCGAGCCTGGTACGCTTCGCAACGAAGCCGTTGCCGTATGGATTTTCT
LXLOC_002888	1	LTCONS_00003992	1	515	1099623	1100137	515,	-	NW_011942151.1	noncoding	-1.20122	noncoding	314	noncoding	-0.16384	noncoding	clear_noncoding	AGTGTAGCCTTGGCCGCAAATCGCCTGCCCGGGCACAGCTCCGATAGATGGACCAGCTAGGCTATCTCGCTTGCAGGCCTCTTCACCCGCAAGACTGGCATCATCTGTCAGCTGGCGCTGCACTGCGCCGTGGCTTGCGAGTGAGGAAGCTCATTTCATGAATGGGCGACACGTGCCTGAAAATTGGTCTGTAGGAAATGGTAGATGTCACAGTTAAGTCATGGAGCTCAAGTGTCAATTCTCATTAACACGGCCAACGACAGGACTTTATTTGATGTGTATCGGGTTGGTCTCCCTCCATATCAAACGCTTGGCTGTCGGCAAATTGGCCATGTGTTGGGGGATGTTGTCGCCCTCGTGATTTACAATGCAAAGAACCAGCAGAACAGTGAGCCGTTC…
LXLOC_002904	1	LTCONS_00004008	1	519	175120	175638	519,	.	NW_011942151.1	noncoding	-1.37122	noncoding	386	noncoding	-0.008192	noncoding	clear_noncoding	GCTCACAATATACCAAGCTAGCTAGGCCCACATCAATGCATGTAACAGGCTTAGCGACCAAGACTTGGACCCGTTGAGCTTATTCGCTTTCCCTTGTGATTGTGCCGAGGCCTCGTACTCCCTTATTTCGCATATTAACTTGGTCTTCGGCTATTCTCTTGACTCCTGTGGGTCTATAATGGTCCTTAAACCGCCGGTATCCGCCTCTTCATTCCTTCGATGTCCTCATGCTTGTTTACATGATGGTCCTCAACAACATCCTCCATGGCATTCTCGTCAAAGGGCGTGGCTTCTGGTGTGCTATAATATTTACGACGCCCTGCAGGGGAAAACTATATCGCCAACACCCACAATATGTCGGCTAGGCAACAATAAGGGTTTATAAGTTGTTGGAGAAGG…
LXLOC_002905	1	LTCONS_00004009	1	412	268225	268636	412,	.	NW_011942151.1	noncoding	-1.38045	noncoding	212.5	noncoding	-0.0004096	noncoding	clear_noncoding	CTCATTTAACTTGCGGCTGGTAGGTGCACTCTTAAGCATAGGAGATCGTTGGGATCTCCAAATGTCCCTACCTCCCGCCAAAACCACCTTCACAGCATGATATTGCCACGGTTAATAATACAATAGTCGATAGTGTACAGAATAAATTCTAAAGACCACCCATTGTAGAGTCCAAATACTTTATTCGTTGGGTCATGTCATGTTCTTCCGAGTTATTTTGTGGCAATTGACCTCCAACCGACGTAGTGACTaggaggggaagaaaaacaagTCTCGAGTGGAGAGTAGGCTTCGGTAGCTGCCTTGATGTAAACTGTACCAGCAGGCAAGTCTGTTTATATTCTGTCAAGTAGCAATTCCTATTTGCATAATGGATGCCCTGCCTTTTTTTACCAAGAC…
LXLOC_002906	1	LTCONS_00004010	1	1471	328784	330254	1471,	.	NW_011942151.1	noncoding	-1.10609	noncoding	275	noncoding	-0.053248	noncoding	clear_noncoding	TACTAAAAGGTTAAAAATAAAGCTCAAAAGCTTTAAAAGCAGCGCCTTACTTATATAAGCAGGCGGTCAAAAAAGGCAGCCAATTTGCAGGCAACAACTTTACTACTAGCATTGTATAGCGAGCCGAGTaataccagacatcaagGTACCCAGGCCTAGGTACTGTGGCCGCGTTTGCAACACCGAGGATCAAAAGATCAACAGCCCGAGACAGCTCCGTGCCAATCGCTGCAAGTCGACCCGACGGGTGgtgtcacgttatgagactcatgttgACTAGCACAGTCAGCGTCCGACATTTCGCGAATTGGAAGTATTCAGCCAATACGCTGTAAAAGGGCATGGCCACAGGTCGTGGACCTACGTCGGACGCATGTACTTTAGCATGCTTGGGCCGTG…
LXLOC_002907	1	LTCONS_00004011	1	760	411821	412580	760,	.	NW_011942151.1	coding	0.238525	noncoding	338	noncoding	-0.0364544	noncoding	clear_noncoding	CAAGATTATCAATAAATAGCTGTGGGTAATTTGGGTTAACATTCATATTGACTCAGTGCTACGTATTTACGGATAAGCTGCTCACGCCGGGTACCCATGGAGCTTTTACACACTATCAATCATCCCAGCCGACGGTGTCCATTGTTATCTGTCTGGAGACATGGTAGAGTGTATGGCGAACTCTGCCCTGTTGCCGACCGCGACGGCATCCATCTCTTCTCCGACACTCCTTGAATGGATTCGGGTACTCGGCTGGATAATCTGAGGTTGGTACTCTGGTGTATCAGCCGCCTATTGATGGATTTGACTTGATTCGAAGTGACAAGCTGGCTGGGGAGGAGGAATTAATTTGGAATCGCAAGGGACCAACCGTGTCGATTGTGGTTTCTGGCAAAGGTA…
LXLOC_002908	1	LTCONS_00004012	1	2248	438713	440960	2248,	.	NW_011942151.1	noncoding	-1.29681	noncoding	410	noncoding	-0.0462848	noncoding	clear_noncoding	GCCCAGCATGGCCCAGTTTTGCTGCTACGCACCCACCTACCAAGGCCAATCAGTCATTCGCCATCTGCCACTGCTAAGGAGGCATCCTGGGCAGAAACAGGCTGTAGATGCTGCGCGTGCACACGGGGTTGAAGCCTGTTGTCGCCAGTATGCCAATGATGCATGGACCATGTCTGATTCGTACTTTAGACGAGCACGATGGGCGCATCGGCCGTAACACTTGGTAGCGAGAAACATCAGATCGAGATGGAGTGGGAAGGGCGAGTTTCGAGTCTAGCGGACCAAACTTCAACACAGAGTGAGTCTTGGAATGCCTTGAAGAGTATAGTGGTGTTCAATCATGTACTCTCACATCCTTGCTCCTTCCCAAGTTGCCAAGATGATGTTGCGCCTTGCATA…
LXLOC_002909	1	LTCONS_00004013	1	329	445781	446109	329,	.	NW_011942151.1	noncoding	-1.19682	noncoding	249.5	noncoding	-0.032768	noncoding	clear_noncoding	AGAAAAATAGCAAGAAAAACATTCATTAATGCTTGGGTACGCAGTAGACAACCGTGGCTTGAGCTAAAGCGTTAAGCTTCGCTAGAACTATCGGCTGAAAAACCATGACCCAGTGTAAAATCTTTGATCCACCAACTCTGTTCGTGCGGGAAGTTGGCCTCGAACAACAATAGCGCCATTGCTGGGCATCTTGTGCCTTGGCCGAGTGCCGTTGTGCGCCACTACTTGTTGGTGATGTCAACCTGGTCAATTGCCCTGGGCCGATTTGTCGCCTTGGAGAGACCAAATCCTACCATTACTGCCTACcttaggtaggtatgtaccTTCGC
LXLOC_002910	1	LTCONS_00004014	1	714	452028	452741	714,	.	NW_011942151.1	noncoding	-1.14357	noncoding	383	noncoding	-0.0159744	noncoding	clear_noncoding	CCTAGCCATTTTCACCCATTCATTCAACGCCCCGGTTGAAGTGACGAACATCCACACCCTGAAGACATCGTGGACACactcacacacacacacaaacatTCGGGTTGCCACGAAGAAGCAAAGCGCCACGTGGTAGCGCCTCAGCTTCAGCTGAAGCGGAACCGCCGTGATGATGGTAGCCACGCTGAAAAATGGACGTGGACATTTTGGCACCGTGCCGACTGCCGAAGAAGCATGTTGACTACAGAGATTAATATGATGATGAAAATAAAGCCAGAACGACTCGAGTTGTTCCTTAGAATTTCACGAGTTTAATGTTAGAATTCTAGTGACAATGAGACCCTATCTCGCGATACAATTTTTTAGTTACGCAGCCTATATTACGCTAGGCTCGAGTTT…
LXLOC_002911	1	LTCONS_00004015	1	319	565862	566180	319,	.	NW_011942151.1	noncoding	-1.24128	noncoding	260	noncoding	-0.004096	noncoding	clear_noncoding	GTTGGATGGTCAAGGTTGAGAAAGCAGGAGAAGGTCAAATGTATTGCAGTCAAGGAGCTGTGTGAGTCAATCACACATGCTCCCCCGGAATCAGGGGTCTCCAAGTCCAGAGGGAGGAGAGCGGGCATGGCCGTTCGGGGGGGGGTTCTTCATCCTTAAATGACGCCAGCCGAATCGTCTTTGATTGCCTAGCCCAAGTTCCCAAACCACACGCGACACCAAGCAAACACGTCTCCCTGGCTGGAGCGCCCGGCCGGCAGGTTGCAGAAAGTCAAACCCATGCCTGTCTTAACCGGGCCGCAATGCAAGGCAATCGCAG
LXLOC_002912	1	LTCONS_00004016	1	1025	669723	670747	1025,	.	NW_011942151.1	coding	0.348554	noncoding	266	noncoding	-0.016384	noncoding	clear_noncoding	CGCTAGCCGGCCCGTGTAATAACTGCCGAAGTTTTGGGGCATGTTTAAGTACTCATTGAACCTAATGAATGACGCCGCAGCATCTGCGGAAACGAGGGAGCCGTAAAGCTTGCAACAATGAGCGCGTATGGTTTGTGTGAAATTGAATAATAACGTATATCCTCAGAATCGACGGACTCTCAGAGTTCCTGGCGAAACCTGCTCATCTTGACGTGTAGTTTAGCATTTAGGCGCTGATGTATTTGCATGTACTCGCCATCTCGACCTGGTATCTGGATTGTCTTTCGGGGGCCGTTGATTTTCCCAGTTACGCGAGTCCCGACGATTTCATGCAATAGTgtctcgagctgctcaaTGGTGTGCTTGCTCTGCTGTAAGATCAATGCCAAAATTTCCAAA…
LXLOC_002913	1	LTCONS_00004017	1	1646	803420	805065	1646,	.	NW_011942151.1	noncoding	-1.37277	noncoding	257	noncoding	-0.049152	noncoding	clear_noncoding	GGTCCTTTCAAGACATGGTTTTACTATTGATCAAATCTGCCTCCTTTCTTTTCCATATCTGCTCGTCTTGACTACAACACGCAATGCAGCTTCTACAATCAGATGGCTTACCATTGGCGAGTCGGCCCGGGGCCCTACTTGTGCTacctcaacattgaattATTACATGGCGAGTTCTGCTCATGGCTGTGGTATCTGATGATGCTAGAATAGGGCCGTTGAGCCCTGTTTGTACGACAGGTATTTTGACAGCGAAATTTATATGTGGAGGTGCCAGGCCTGACTGGGATGACTGACGGCTGCCTCTTCGGTCAAATTGACTTGACTAATGTCCGGTTCAGCGCCTTACTCATTCATCGCTGCGCGTGATAAATTCCGACCGACAGGGGCCACCCCCGT…
LXLOC_002914	1	LTCONS_00004018	1	1287	832311	833597	1287,	.	NW_011942151.1	noncoding	-1.05017	noncoding	471.5	noncoding	-0.0659456	noncoding	clear_noncoding	CAGTGGGGTCTGCGCCGGTGCCCTTGGAGCGAGCTTAGCATGTAGTATAGAATGTCTCGTCTCGCTTGTTCCCTGTGTTGGTTTCAGACGAAAGCGTGCGATTTGCAACGGGTGCCGGATGATGCGGACCTGACGAGCATCAAGCCTGAAGTCTAAAAGTCGATGCTACGCCGGCCAAAAGCTTGCGAGCTTGTTGGCTGAGGAAAGCTTATCAAGGTTAcaaagtaaaaaaaaaaaaaaaccgatCTAGGCCCGCCGTTGTGGTGAGCCAGGACAGGACCAgtattactccgtactggcgGCAGGAATATTGTTCAAGACAAATACGTGCGACTGCTTGCGACGGGGCTTGCTCGAGTCAAGCCACCGGGAGGTTGGAGGTTGCGGGGCAGAACTGAG…
LXLOC_002915	1	LTCONS_00004019	1	530	856723	857252	530,	.	NW_011942151.1	noncoding	-1.49171	noncoding	245	noncoding	-0.0208896	noncoding	clear_noncoding	CGCGACGAAAAACGAAACCTTCCCTCTATCCCGCGTCACAGACAtggtgttacacggaaagGGCCCAACggatcgtgaagcccaataaaggggcttcacTAATACgggacttattagttacactGCTTAAACACGTGCCCAGGTAAGAGCCTTAAGCACAagcgttcctttcatgtatatatagtaatCTTTattcccttccttcctcttaGCAACTTAGGACCTTTAAACTCCTACGAGAGTATTATTGACTTGAGCCCTTTTTGCTCCAAGACCTCATAacgagcccttgtcacacatGGCTACTCGCTAAGACGGGATAGAGCCCATCCTTGAAGGGGCTATAGAAGGTCATGTGGTAATAAAGAACGACAGCAACACCCTCTTCATATTTGGCCA…
LXLOC_002916	1	LTCONS_00004020	1	516	1098141	1098656	516,	.	NW_011942151.1	noncoding	-1.09023	noncoding	230	NA	NA	noncoding	clear_noncoding	NNgttccgctgtgacgttcaacaagTACTACTCTCGTGTTCTGAGTCCTGACAGTCACGTGTGTGGAATGTTTGGGGTCATTGAAGAAGTGACATAGAAGTGAAGAACAGCCAGATTCCGCTATATTACTTTTGGTCCCGAGTTGTTACCGAATAGAGATTTGGAATTGCTTAAAAGCGTCGGCGGCGTATGAGCTGCGTGTGCTGTCAAAAGGATGCCTTTATTAATGAGCTAGCCGCGTCTTTGCTGTTGGCGACAAAGAAGATCACGCCACAgaaccctaaccctaagCCCACTCTGGCCGTCCTTGCCGCAGACCATCCGATGCTCCCCGGCTCGTGAGGATTGATCTCGATTCCAGCGGGGGCATGGCTTTTTGGACGGAAATCATGGATCCAT…
LXLOC_002917	1	LTCONS_00004021	1	392	1121473	1121864	392,	.	NW_011942151.1	noncoding	-1.07323	noncoding	365	noncoding	-0.0249856	noncoding	clear_noncoding	ACGCATTGGTCGTGAACAGCAGGCCAACTACTCCTGTCCACGGATCCGCAAAGCAAAGAGCGACTTCAGGCGACGGGTCACGTACGCCTCGTAGTCACGCATACGCAGTAGCCATGAGCCTCACCGAGGGTTGGCAGCCAACGGCGCAAAATGAGGCACACTTCAGCAGGGAGGACGAGAAGCATCGGCTACACACGGCCCTGTGTAGCATGGTCACTGCGCCGGGGTTTTCTGAGCAGTCCACAGCGACGAAGAAATCAAAAAGGCAAACAAAATAGGCGCCGGGCACAAGATGGGCGCCGCATGGTGGGAAATGCCATTCGGGAATGGTGATGTCAGTTCGCCCGCGCGACGGATAGCACAGGCGGTTTCTTACTAAAAATAAATTGAAC
LXLOC_002923	1	LTCONS_00004028	3	755	27045	27930	147,125,483,	+	NW_011942152.1	noncoding	-1.25924	noncoding	419	noncoding	-0.012288	noncoding	clear_noncoding	CGGCATTTGACGGCATGGTTAGATGGCATGCCTCCCAACGACACTCTCGGTCAAGCGCGACAAGTATGCAGATCTATAACTTTACAATCTTGGCGCGGACACAGTCGGAATCAGCCACGGGTCGAGAGATGAAGGAGTCGCGAACCGTGCTGCTGCCAGCTTTAGTTGCACAAGGGCAAGACTGGGTAttgtcagaaatacggtggcactaTTATGGAGATAAAAAATTGTGATGTATTCTTGTctgttctcttcttgtttaaCTTGAAGAAGGCATAGTCGGAAATGATTGGCTATTCGCGGCCAGGACGAGAGATGCTCACTTTTGGCCAACACATCTGCGAGTGCCCCAAGAGATACCATATACTTTTTAAGACGACTTGCCGCCCTCCAAGCCAT…
LXLOC_002926	1	LTCONS_00004031	2	1273	44580	45923	233,1040,	+	NW_011942152.1	coding	0.160879	noncoding	374.5	noncoding	-0.0274432	noncoding	clear_noncoding	CACGTGCAGCGTCCGTTCAGCTTTCACGACCAAAAGCACCTAAGCAATTCGAAGCCGCCTCATTTCTTCGACGCCCGTCCGATGTCTCGCCGAAGTACATTGCGGCAACTCTTCCATACGTAACTGGCGCTCTGTTATTTGAATGTATGCCCCCGTAAGAATCTCTCATAACCAGGGGCTCTTGTTCTCTCGATTGTTGGTGCTCCCGTTGTCATGGGTGGCTGGACGGTGAGGTATCAGGCtgtcctttgtctttttgaACTTGTCAGGATATCTCCAAGCAAGAAATGCAATAATGACCCCAATCATGGCGAGGACGCCCGACGGAACCCCGACGGCTATACCGATAATGTCCTACGGACTGAGACCCTTGGACGGAGGGCCGCCACCCTCACCGTG…
LXLOC_002941	1	LTCONS_00004046	2	1463	132456	133944	614,849,	+	NW_011942152.1	noncoding	-1.10347	noncoding	299	noncoding	-0.0323584	noncoding	clear_noncoding	CCGAGAATCAAGACACCATATCCCTTTTATTGGCCATCCTGGGTGGCGGACCTGAGCAGGTGCCAAGAGGGTTGTTGCCACGTCCCAGATCCCAACAGAGCCCATCGATATCACTCATATTTGCTCCCCGATGTAAATAGGTATGAATCTATCATGTGATTTGTTAAGGGCATTGCAGAATAGAAAGATGTGCAGAGGGGCCGCAGTCTATTGTCCTACACCACAATAGCTTATTAAGGGCATTACAGAATAGGAAAATGTGCAGAGGGGCCGCAGTCGATTGTCCTACACCACGACCGTTCAGTCTAGATGCTGTACATACTTCCAAATTTCTCGTACAATTGGAATTGGAGTCCCGCGGTAGTTTTGCATTTCTCGCCACAAGCCTAATATTTATCA…
LXLOC_002949	1	LTCONS_00004054	2	2212	162790	165057	1424,788,	+	NW_011942152.1	noncoding	-0.0866156	noncoding	389	noncoding	-0.0233472	noncoding	clear_noncoding	ATACGTACCACCTTTTATTTTTCGACTACTTGCATTGATTCCACGTCCTCTAGGCTGATTTCAGGACAAATTTCCAAGGTCTGCGGCTTGTTACTCGGGTGGTCAAGTCCTGGTGGTGACCAAGACGACTATTTGAGTCAATCAAGATGTTCCTTGATATTTGTATTCAAGGCAATCTCTCTTCCAAAGACCCGGAACCTCATGATGAAAAACATATGCACGACAGTACATCATACGGGAAAAGTAGCAAGTTGTGCCACGAGAAACGAGACAGTCGCGCTGAGATGTCTCATGGGAAAGAACCGGTTGATTCCGGTCACCGGTGTCCCCAATAATAACGACAATGCTTAGCATGTGGACAGGCACAGATGGATCATCAACATTGGTAACATCGATTGG…
LXLOC_002955	1	LTCONS_00004061	3	1807	208398	210334	242,181,1384,	+	NW_011942152.1	noncoding	-1.32276	noncoding	268	noncoding	-0.008192	noncoding	clear_noncoding	ATCCATAATTGCGTGCTGGTTGATTGGACGCCGATCCTGCTACGCGACAGACCGTGATAGAATCGCGACGTCGCGGCGAGACGGAGACGCGTCAACGTCATCTGAGCAAGCCGCAAATGCCTTGTCAGCCCCAGGCATTTCTGCACATGAGCATGAACAGTCCTTTGGGGGGTGGTGTGTAGCCATTGGCAATCAACGAGCAGAGCATGGCCGTGGTCATGGATGGATGCTTGTCAAGATGCACGTCTCAATGATGAGGACTTGAGGTATTTGACGCTTGAAGAATCACTGCACGTTAGCTGCACCCAGACAGACTCCTACACGAATGCCAAAGCCTCGAGCCCAACCCGATGAACAATGTTGCATAATGGCATCGTGATTCGAGTCTGTATCCATGTG…
LXLOC_002969	1	LTCONS_00004077	3	2807	289059	292042	146,1400,1261,	+	NW_011942152.1	coding	1.08155	noncoding	488	noncoding	-0.0536576	noncoding	clear_noncoding	CCAAAAATAAGTCCAACTTGTGTGCACATACAATTTACATAAATGGCATTCTCCCCTCGGCGCGACGCTTCTCGACGACTATGTTGCCCACATCATATGCATTTCTTTACTCCAGGATACGCAGGACTCTTTCACTACTACGAACCCTCATATCCGTCTATCAACCGTGCAAGGCACTACCCCTTGTCATTACCGCTCCGACCTTTCACCCGGTCCAGACAACAGTCACGAGACAATTGCGTCGAAATGGTCGCAACCGCAGGCTGCGGCCGGACCAGTGCTCGGACACCGCGGCAAGAGCGTCAACCAAATTCGCATCGACAAAGTTGAGGCGGACAGAGTGaggcaggcaggcagagTGAGGCGTGCAGAGTGAAGCGGACAGAGTGAAGCGGACAA…
LXLOC_002981	1	LTCONS_00004097	1	9988	356605	366592	9988,	+	NW_011942152.1	noncoding	-0.37813	coding	506	noncoding	-0.110592	noncoding	clear_noncoding	AGCGGCGAGAGAAGATGTCTGCAAGTGTTTCGGTTGTGTTGGCTGGTGGATTGGGAAGTAGCTGTGCAACCAATGTGAAGGGTGTATTCGGAACAACTGACGAACAGATGGCCTGTCTGCGAAGGTCGAACGGCACAAGACGAGATTGGTACGAATGGATGTCAAAGAATTGCTCAATTGCAAGAGACTCGCCCAGCTCGCAAGGACCTATATCGATAGCTGTTCGGTTGTTGGTTTTGGCGCGTTGTGCACCGTGAGCGGCAAGGCGGAATATGCCTGGTTGGAGTAGTAAGAGTCGTGCAAGAAGGAAGCACAACTGACGAGGCTGTCGGAATTGGATTGTCTTGATCAACTATCACATACAAGTGCGGCAGCTGTGaagggggaaaggggaaaGGA…
LXLOC_002991	1	LTCONS_00004112	1	1091	450753	451843	1091,	+	NW_011942152.1	noncoding	-1.30189	noncoding	277	noncoding	-0.0036864	noncoding	clear_noncoding	AGCCTCCTTGGTATCTTCGTCGAAGTTCTGATCTTTAAATGCCACAACAACCAGTCTCTGTAGCACAATGGGGTTACCACGCAGCAGCCAAAGGCATAGCCATGGTGAAGGAGGGGCCATTAATAGATACTAAAAGACAAAAGATTATGTACCTACAAGTGGAAAGGGGTTATAAGGTCCGCTGGGCAGTACATACAAGTGGCAAGGGGTTATAAGGTCCGCTGGGCTGTCCAAATATATCTTGTTGCGCATTAGACAAAgcctcaaagccaagaacGTTTAACTCACAATTTGCAGCGACGTTTGTATTATACTAATATTGTAGTGAGCACATCTCTCGAAAACCTCCGCGCAGAGTTGATCGACTTCATTCTTTGACATGCCAAGGCACTTAATAAA…
LXLOC_003005	1	LTCONS_00004137	1	1474	47916	49389	1474,	-	NW_011942152.1	noncoding	-0.249135	noncoding	249.5	NA	NA	noncoding	clear_noncoding	CCCAGATGATGAGTCAACTACAGCCGGCACCAAACAGGTCAACAACATGGACGCAATAGGGACAAGGAAGAGCTGCGGTAAAACTAGATGGAGCCGCATGACGCTGTTTCCGCACCCTCATAAATGAAAAGAGAAAGTTGCAGAAAAGAGTCATTGGTTCAACAGACGAAGTGAAGGAAGCATATTTCGTCACACACAGAGGGTGCAACAGTCCAACGCTAATGCTCTCCATGCCCGTTCCTGACGCCTGCGTACAGGTCAACATCGTATATGAAGTAGCCGTACGGAACCAGGCCAGTCTCCAAACACCATCTATCCGTGTAAATACAACTAATAATGAGTCGTGAGACATAACAAGTCCGCACCTTAGGGCTCAAGCAACAGTTGCTAGGAGCATCA…
LXLOC_003007	1	LTCONS_00004139	1	1060	56097	57156	1060,	-	NW_011942152.1	noncoding	-0.477003	noncoding	227	noncoding	-0.012288	noncoding	clear_noncoding	GGGTTATTCAGCTTCACGATGGGTTATGTAATAATCGATTCATAATCTTATGAATTTAttgttgtgttgttgtgtGATTGTTCTTGGAGCGGGGTTGGGCTGCAGCCCAACCCTTGATATTTGCTTCAGCCACAGCACCTATTGCAATAGCCAGAGTTTGTCTTCATTAATCGACTAGACCTCGTTAATTATTCACTCCCCAGCGCCAATCCAACACTAAAATACAGAGTCGGCTATAGCAATAGTGGCGTGTGGCGGTGCACCCTGGCAGAGGAGACAAAGTCTCCCCGCCCGACGAGAACACACAGAAGATACAAGCACCAATGAATTCAATCATCAATTTTGACCTCCATAACCGACCTAACCCCGGTAGTGGATCAAGTGGGGCATCGTGAAATC…
LXLOC_003014	1	LTCONS_00004146	2	782	98858	99697	338,444,	-	NW_011942152.1	coding	1.26615	noncoding	262	noncoding	-0.08192	noncoding	clear_noncoding	GTGGAATCGAGACCGGCTACTGATTCCTAAGCAATGCGAAGCAGAAATGGCTCCGTATAACTAAATATGTGTCCATGGCCTAGACGGCGATACACGCAAGACGTGGACCACGAGAATTTGTCCAATTTGCTGGTCAGACAACGAATAGTTCCTGCATAAATGCATTGAAAATACGAGGGTCCTTGTCTGGAGATACAATTCCAGTTCATCCTCGCTAAGAAGTGCGACACCATCCAACAATCGCATCCCCTGCATGCCCAGACTGTCGTTGCCAACGTGTCtcattcttgttcttgccaGAGCTTAAAGCGCACTCGGCGACCTTGCGGAACATGCCCGACTGGTTATTAGAATTATGATAAAACGAGCTTAGACGGTAGAATTCGCTACACGACATTT…
LXLOC_003028	1	LTCONS_00004161	2	1321	170971	172392	653,668,	-	NW_011942152.1	noncoding	-1.13861	coding	530	noncoding	-0.016384	noncoding	clear_noncoding	CCTGTTTGCTAATGCGACGTCAGATGAATACCTAACTACCAAGGGCAGTTTACAGAATGTTGAGGGCTTTTGGATTAATTTACGTGGCTTCCCATCAGATCGTCATACAGATTTGGCCActcgtcatcgccgtggaCAGAGGCGCGCCTCGACAAAATATACGCCGCCACTCTCTCATGGACGGAGATGGTTCGGTGTTTGGTGGTACAACAAACCCATCTATTGATTCCACGCTCCAACCACCCCCCCTCCGGTTTGAGTCAGAACAGCCAAATCCCCAAGCTGCCACATGCAAACTACAACAACACGGCGCTTGCATATGCAatctttgctcttgcttcCCAGTGAAACAAGAAGCTTGCTGCTCGCGGCATATTGACACAACTTCTTACTCTTAAT…
LXLOC_003045	1	LTCONS_00004183	2	710	288111	288889	388,322,	-	NW_011942152.1	noncoding	-1.41561	noncoding	352	noncoding	-0.0167936	noncoding	clear_noncoding	CATctacagtgggtgtatgTGCACATCGGCGGATCGCTTCATCTGGACGCCCATTTGCTTGCCATGCGGCCGacacacatgcacacacATGCGCCACTGGTATAACTTGCGTTCGGTCCCTTTTGACACTCGTGAGTTGATCCCTGCCACGTGAACCAAAcggaccagaccagacatctggacccttGTCTACACATCCACAGTGGCCCTACGTACTTGGATGCACATGGCAGACATTGCAGAGACATGTTTAGGCGCCGATTGACATTTAGAGACACATGGAGTCTCTGGGCACAACAGTCTCGTTGGGACTCCAAGGCAGCTTCTTGCAAGCGATTCCGGTGGCAGGCATTCGAGCTTTGCATGAGCAGGTTACGGAGAGGAGATGTAGTCGGGTGT…
LXLOC_003046	1	LTCONS_00004184	1	1007	294141	295147	1007,	-	NW_011942152.1	noncoding	-1.38675	noncoding	259	noncoding	-0.0028672	noncoding	clear_noncoding	GTCTTTAAAGGCCATGATAGATGCCATCCTGTCGGTCTGCTTTAAGAATGCTTTTGTATGATCTGAGAGTCTCACACACCGGATGTCACCCCTTTACAGTTTCGCCATCAAGGGCTGCTGAGATGGCTCTGGATAAGTGAGCAGCTGTCCCATCACGCCAAAATCGCACATCCCGCACCACCGCAAGCTCACCGGCTTTTCCACGTTGAGGGCTGCTATAGGTTATGCAGCGGCAAGAAAACGGTGTTGCCACAGATGATCTCGAGCTACCGTGTTATCAGTCGTAAGGAGTGCAAGCAGAGACATTGCGAAGTGGCCGCCGGATTGCCATAGATGGTTATTGCCGGGCTTTTCCATTCTGACTGCTTGAGAGAAGCTGGGTCAATGGCATGAGAGATG…
LXLOC_003053	1	LTCONS_00004193	1	956	352096	353051	956,	-	NW_011942152.1	noncoding	-1.10308	noncoding	319	noncoding	-0.0258048	noncoding	clear_noncoding	GCCGTCTTTTCTCGCGCCGGCCCGTCCTCCCTTGCTTGCCAAGCAGTTCCAGTAAAACGTCTGGTGGGCTGTCTTCGATGCGATTTCCCTGTGTAGGTATAAACCCCGGGTCCTTTCCGCCCCCGGTTCCCCCTTTTATCAAAGTTTGCGACCAACGAACTACCTGGGCAGTAGGATGTCGTCGTGACGGGGGCCCGGATAAGCGACTCGTTGTCCGCTCACGATCCAAAGTGCCCCGTCTCACCACGCAAGGGCAGGCAGGCGATTGCCAAGAAGGCGAGAAAAACCCCCCGTGAAGCACGGATGGAAAGCGCAATGACTCGTCTACGGGGAGCAAGGTGAGCAGACTGGATGGATTGGGGCCTCGGCCGCGAGAGAGCAGCGCGTGGGAAGGGTGGC…
LXLOC_003058	1	LTCONS_00004200	2	2473	385117	387673	1128,1345,	-	NW_011942152.1	coding	1.99974	noncoding	333	noncoding	-0.057344	noncoding	clear_noncoding	AGGAAGCCCCCAGCGTCGTATTATCAGCGACTAGACTGCCGGACTGGAGCGCACTACTGTGTTGTCCTGGAAAAGTCCTGAGGGACGGGCGTCTCGAAGGGCGGCTGGCTTTGCGCTTATCTCTCCCATGTCTctttggctgctgcttctcccgCGAGAAGACCCCGTCCGTGGTTCACCTTTTACAAAATGAGGATGGGGGTTGAGACGTTTGTGTGCCGGGACTCTCCGCACTGGAGTTTCGGCCGAGTGCAGACAATACATACATTTTGACGCATGTGCGTGTGTTTTCCTGGAGGATGTACAGTACGTTACGGGCAGTACATGCGGTATCAGCGCGAGGGATCAGCCGAGCTGATGCGCAGTTCGGCCGGGTGCCGAGACGGGCCTCGAGACGTC…
LXLOC_003062	1	LTCONS_00004207	1	1917	403518	405434	1917,	-	NW_011942152.1	noncoding	-1.14	coding	604	noncoding	-0.0413696	noncoding	clear_noncoding	CCGAGGCACGGGGCACGCACCAAGGGACAATCTGGAAGCATTGATCAGAGTTGATTCCACTCAGCACCGAGGCATTGGAACATGCCGGGTCCACTGGTACAAAGTACTATGCGCACATCATCAGTTGCCCCCTAGGCCGCCCCGAGCTACGCACCAGACTTTAGAATGGACATCGATGGCGCagatgccatcaagtccaggTGCCGTCTGCGGTGGGGCCACGCCCTGGAAGCCATTGCAAACAGACGAGACGGAATGCCACGCTCGTTGGCTCGGTACACAGAAAAGGGTTGGGGCAACTCATCGGACCCGCAATTGCACGTCCGGATACAAGAATATCTGGAACATTTGGAAACGGCCAGCGACGTCACAGAGCTTCCTCTCCTTTACTCCGCAGGG…
LXLOC_003070	1	LTCONS_00004217	1	1311	472907	474217	1311,	-	NW_011942152.1	coding	0.305914	noncoding	260	noncoding	-0.0094208	noncoding	clear_noncoding	CCATCTTGTTCGCGACAGGCAGTTGGTTCTCCACTGTATATGGAACTGAGTCGGAAAACAGAACAATCTGTACAAGACGGTCGAATGTGCGGTCGATGACTCTGTCGGGTGCCCGCCAAACAGCCTAATGCTAACCCGTCAGATTGTCAAGAGTCTCGGCTGGGTAGCTTCAGGCTGGCATCGGCATGACTCCAACGCCTGCTGCGAGTGAGGATGATTGGCAGCAACGGGCGATTTTAATCACTGAGCTTATTAATTCGTAGGTGACGGGCAGCGTTGTGGTTGCGATCAGGGAAAGTTGGCCAAGCTCGACGTTGATGGTGTGTTTGCAACTTTGGAAGCCCTTGAGCTCCAACAATGCACCAAAAAAGTTGGCGCTAGACGTGCTAGGCCAGAACG…
LXLOC_003072	1	LTCONS_00004219	2	3910	482337	486341	1954,1956,	-	NW_011942152.1	noncoding	-1.25334	noncoding	395	noncoding	-0.0466944	noncoding	clear_noncoding	cgctggtTCGTCGAAACGGCCGTTTGGCCGGCCTAATAGTGGAGTGGGAGCGAGAAGGTACCGACGACGTTTCGATCACACTGTGCCAATCAGCAGCTGCGTGTCTAATCTACGTGGGGAGCCCAGGTCAGGACAGTACACCACGACGGGTCAACTGTGCTCTGGGTGGGCTTCGGCCTCATTTGCGGAGTCACCCAAAATGTCAATATGTGTGTACATCCCAGCTGGCAGCTCTCAGGTGCTAGCGCCTGTGCGGATTGACGGCACCGAGTACGGACGACCGAGTGCTCGACCAACTTTGCAATCGAAGCCGTGGTCGACCATCAGAGACCGAAACCGAACCAGCATATCACCAGCGCGCGAACTTTTAGCCAGCACCCGAGATAACGACTGAGTGCC…
LXLOC_003082	1	LTCONS_00004234	1	1864	19815	21678	1864,	.	NW_011942152.1	noncoding	-0.299181	noncoding	353.5	noncoding	-0.036864	noncoding	clear_noncoding	AGCTGTTAGAATAGGTTGGCACTATTATGGAGACAATGCTGTGATGTATGCTTGTCTGCTCTGTGAAATTATCTAACTTGAAGAGCTGAGGTCCTGTACTTATCTTTACTTCATTCCGGtcgttggccagccttcGTATTTTGTGACCACTGACAAGATAACAATAGCTTGAGTCAGAGCTTCCCTTGGGAACCGTGCAACTCTTATGGAGTTCTTGCTCCTCAGATAATTCTCATTCAATACAACTGGCGCCTTCAGCGCCATTATACTCGACTTTTGTGACCCTCAATTGTCTGACAGTTATGAGCCCGTTAGCACTTCAGAGCCCATCATAGCTACGCTGAGCTTGCTGTCTGGGCCCGTTCAACCGTGGATAAATCATCCGAAATCTGGCACCGC…
LXLOC_003083	1	LTCONS_00004235	1	295	29633	29927	295,	.	NW_011942152.1	coding	1.67707	noncoding	429	noncoding	-0.016384	noncoding	clear_noncoding	CAAGACTCGCTTCAATGGAGAAACCGAGAGATGAGCAGTGTTTGAGGGCCACCAGACCATCTGAAATTACTAGGCCAAGCCTAAGTATCATGTGGCTATTCCGCACAgaacatgaccatggaaCTTTCCCCACTATTGTCGTTATGTTGGTAACATGGGTCTTGTCTCTGTCGGTTTCAATCTATTGTGCCATACTCCGATCCGACAACACGACCCGCACGCCAGTATGGGATCAGAATTACCTTCACCCACATGCGCTTACTATGGACGGTATTGTTGCATCTTTCTTCTGGTT
LXLOC_003084	1	LTCONS_00004236	1	346	31798	32143	346,	.	NW_011942152.1	noncoding	-1.3854	noncoding	250	noncoding	-0.0380928	noncoding	clear_noncoding	ATTGAAATGATGCAAGTAGATTTCATTTTTTAAACTAGCCCTTTTGTGTAGCTTTTGCAAAAGTCTGGTAGCGTCTCAAAATTGCCCAGTTCTTGAAAGTAATACCTATTTTAGAACGGCCATCTCCGGCCAGCTTGGTACACTCGACTCCTTAGCCAAACGCATGTCGCATTGTTTTGGAAGGTTTAGGCATAGACCACAGACTCTCGACCGCATACGAGGTTCTATGCAGTCATCCGGGGCAGGTCTGTCTACATACAAAGATGTGGCGTGCCCAAGCATGTCCATACGGCACCGATGTTGTTGGTTGAAAAAAAGCCTATCCATGCCCCACAAATAAACGAAC
LXLOC_003086	1	LTCONS_00004238	1	485	43900	44384	485,	.	NW_011942152.1	coding	0.0556142	noncoding	239	noncoding	-0.02048	noncoding	clear_noncoding	GGCGTGACTTCAAGAGGCTGTACCGACGGTCGAACCAGGGCAGGGTCGTTAATGCGAATGACTGCGAAGAAATTCGAAAAGTGGTCCCTGTGTTGGCTGATGCAAGTGTGCATTGCATACTAACAATCGACAGCATATCCACGGCCGATTGAAAAGCCAATTCAATTTAGATGACCAGCCCGGATTCAAGCCTGTTATGGGAGTCGATGATCTCCTGCTGGGGCTGACACAAACACTGGTGCCGTGACAGGAGCGTCTTCCCCACCGAAGACGAccgtcttgaccttgccaCCATAATGCTCTTCCAATCGTATACTGCTTGTAGGCCAGCCGAGCTTGTGGATGGCACCAAGTATAGGGGAGGACAAGATCTGTTGTTTGAAGATTTGGTTCATGAGG…
LXLOC_003088	1	LTCONS_00004240	1	1248	115949	117196	1248,	.	NW_011942152.1	coding	1.14507	noncoding	236	noncoding	-0.055296	noncoding	clear_noncoding	ATTATGCCTTTTGCATACCAAAGTTATGCGGTTGCTTAATTTCGGCCTCGTTATCGTTCTTGAGTGAAGTTCGACATGCACCCAAACGCGAATGTATCCACCTTATTGCACCGTGCTACAGTCTATCCGACAGTATAATCCAAGTTGACTCAGTATTTAACACGCTGAGCCTTAGCAACACAGAGGCTGTCGATGGTCCCTTACCTCATGACTCGATAGCATCCTTATCAGTGGCTGTGGTAACGCCGGTCCTCGCGCAAAACCACTTATCTCTCGCTCGAACGCGACATGAATAGTTCAACCACACAAACCATGCGCTCTCTACTTTGCATTCTTTCTGGGACGCATCGAGCTCGAGATCGAAATTTCGAACAATCTCGGCAATGCCTTTGCCAATCA…
LXLOC_003089	1	LTCONS_00004241	1	553	134355	134907	553,	.	NW_011942152.1	noncoding	-1.38868	noncoding	263	noncoding	-0.0258048	noncoding	clear_noncoding	GTAACACTACCATTGTTAGGCTACAGCCTACAATAAAGTTAAACCCTGTTAGCGGCTTGGTCTGTATTGTTCTGGGTCCACAGCGTCGGGCATGGCGATCGTGCTGCAGACTTGTCTGCAACCatctttttaataccaaaatATTtttcctttcgtccgaatctaactttcggctaagtttagtcatgatagcagacgctatgacatccagcaattactccaagctctgcgacttcagtctacagaggctTATCCGACACTATCAACAGAGGCGGTTTTATCCGACATAAAGATGGATAGCTCAGCAATCAAAGTGGGTCATGTGTATGGTGTTGTACGGCTTAAAGTTCAATATGATTCTAATTGTGTCAGTCTGGGACCGAGCTGGAACCAGGTGAC…
LXLOC_003090	1	LTCONS_00004242	1	620	187280	187899	620,	.	NW_011942152.1	noncoding	-1.27112	noncoding	261	noncoding	-0.045056	noncoding	clear_noncoding	ACCAGTATGCTGTACTTGGATACACGGGCATGAAGCTTGAGTGTAGAGGGCAGGGTACTCGCGATGATATTCTTGTCTGGGAGTATGCCTTATTGATGCATGTAGAAATATGAAGTTGGAAGTATGCCCTGTTGCTATGCACGTAGAGATGTGTCATCAAGTTATTAAGTTATTgtggggaaaaaaagaagcctAGATGATCATGCAAGACCACTAGTAGCACCGTGATTGAGCCGTACCAGGCAACAAGACCGTAACGTGCCGCGAGagatgtcaagtcaagttgaaTTCTGAGCAGCTCACTACTCAAATGGCGCGCCGCAATTCACCAATTCACGCGCCAAAAGAAGCCAAAAGTGCCCGTAAATTCAAGGCCAACACCTTCCGTATAATGATCAA…
LXLOC_003091	1	LTCONS_00004243	1	1034	201725	202758	1034,	.	NW_011942152.1	noncoding	-1.17638	noncoding	400	noncoding	-0.0339968	noncoding	clear_noncoding	agtagtcGTAGCATGGTTTATGGGGCAACATCTGTCAATTGATTAATTTTAACAAGGGCCCGTCAGATGGCAGCCCGTTGCTGCTCTCGTCCAGTGCATCCGACAGACGATGGCACTCCACCATGCACCACCCtccacatgtgcagcttcGCGAACCAGCGGAGCACTAGTATCCGCTGTTGCTGTTTCTGGCCTCTGTGGCTGCGGTCCCTTCCTGACCTGGCAGTGTGCCGGCCTCCCGCCATTTCCGATGATGTGTCCCGCGACCAGCGTGAGCAAATTCTTGGACGTGCCGTGTGATACGGGGGGAAAAGGCGGTGTTTGAGCCTGCATGTTTCTTTCACATTAGCAGCTTCTAAATTTGGCTCTGCTACCGAGTACTTCCAGCATCTCTCCCGA…
LXLOC_003092	1	LTCONS_00004244	1	1054	390417	391470	1054,	.	NW_011942152.1	noncoding	-1.17807	noncoding	445	noncoding	-0.0811008	noncoding	clear_noncoding	CGCCGCTTGGGTTCGGGCTTTTGCACTCTCCGGTGGGGACGAACTGTTGCAGCTGCTTCGTCCGAcctgtccatggcctcgctGGTCTTTCCTTCCATGTTCTTTAACTGGTCACTCCGATTACCTGTGGTTACATGATGCGCATGGCATGCATGGTGTGCATGGCTCTCGCGGCCGCATGTATCACCGGCATGGACTACCGCTGGATGCAAGATGGCCCATTCTGTCGACGTCCAATCCCCCCAGGCCTTTTCTCTGGATGATCGTCCATGGATGTGTTCTTTTTTCGGGCTTTGCGGGAACGCGAACATGGGTAGCGGCAGATGTGAAGCAAGGAAGATGTGCTCCAAGTACCTACATATGGCACTCGCGCTTGCATACGGAGCATTCGATCCTAAA…
LXLOC_003093	1	LTCONS_00004245	1	778	480462	481239	778,	.	NW_011942152.1	noncoding	-0.264786	noncoding	284.5	noncoding	-0.008192	noncoding	clear_noncoding	gcggcgttgatgacatggacatgacgTGAGCGGATATGTCGGGGCCGGAAtcagacgcagacgcagagCAGAATccgacgcagacgcagaggcagaggacAGAAACAGAGGTGAAGCTCGCGGGCCGACTGAGCTAGCCgagagcttggagcttgaagcttgcTTGGATCGTGTGGGGGATTAGACGTTTGAGAATACACGGCACGCGGATCTTCTCCGTCCAGCCAAAACGAACCTGGCAACCTGGAAAGCAGCCTTGAACCGTTGTggcaagacgagcagctgAGCCGTTGACATGGACGAGGGTGGCGGAATGAGACGGTCAGTCAAGTGCTTGCAGCTTGCTACTCGTTGGAGTCGTTACTGCCTGCTGTCGACTGCTGCGGGGAAACATCATGG…
LXLOC_003094	1	LTCONS_00004246	1	758	481420	482177	758,	.	NW_011942152.1	noncoding	-1.18647	noncoding	234	noncoding	-0.0405504	noncoding	clear_noncoding	CGGCGCATTGTATGGTTCTATGGTATTTGTCGTGCATATCGTAGTTGTGCATCCTATTTAACCCGAGCTGCGTGTTCTTTCACATCCATCACTCGAGCACTGGCCGACGTACCTGCATTGCTTGGAATAGTGTCAAGGACATGCAATTTAAATGCCAGCGCGCACGAGCCTCCCGAAAGCCACAATCGAACCAGGcactacctacctaggtacttgactATCATCCCTCATCCAAACAGTagagcacatgcagcaatCCGCGCAGCAAGTTTTCACCCGTGGCGATCCTGTAAACCCAAGCCCACCAGGCCACCGGGCCAGTTCTGCGGGTTCAAGGAAATCGCTCTTTcccgttcaatgttcttctcAGTTATTCATTTTCGAGTATTTGAGTCTGAA…
LXLOC_003095	1	LTCONS_00004247	1	334	507240	507573	334,	.	NW_011942152.1	noncoding	-1.23234	noncoding	242	noncoding	-0.045056	noncoding	clear_noncoding	ACTGAGCATAACGTAATGAAGGTGCAGATGAAGGTGCAGCAACAGGTTGGTATTTGAGCAAATATCCAAGTCGCCGTGAGTAGTTATACTTGGACTAACCCAGCGCCCATTTGGACTGGAGTTATTGCCATCTTTATAAGACCATGactacctagtaggtacaTTTGGCAATATACAAGCACGCCGTTTAGCAAGATATTGCTGTAGTGCCAAAATCTTCAAAAATAAAAGGCTGTAATCAATTaccatcttcttccttctcaaCCATCTCAATAAATAGGGCGAAGGAGGAATAACACGTGGAAACATAAAAAACAGATGTTGCATCACACCC
LXLOC_003096	1	LTCONS_00004248	1	320	525396	525715	320,	.	NW_011942152.1	noncoding	-1.11369	noncoding	276	noncoding	-0.004096	noncoding	clear_noncoding	ggatggatggcaaTCTTGCATGCCACCATCCTCAAACAGGGACATGCGCAGCGTGAAACCCATTGGCCAACCTGAACTCAGCTCGTACCGTCTCCTGAagtcgaggatgccgagcaTGACATATGTCTGCCACACAATGCCCCCCGAGGACGGCAGCTGAGAAGGAAGGCATCCACTCAGGACATGTTCGAGGCGCATTGAAAAGTTGAGGACATCTGGCACAAGGAGGACTCTATCTCCCTTGACCCTCGCGCATCCTCATGCCATCCTTGCAGTGGTCTTGGCTGCTCCCAATCAtgcttgatgacgatgacgccCCC
LXLOC_003131	1	LTCONS_00004289	2	285	255513	255872	141,144,	+	NW_011942153.1	noncoding	-1.33494	noncoding	254	noncoding	-0.0004096	noncoding	clear_noncoding	AGAACGCGGCTCGCCTTCCACAGCTCCTTGGGGTTTATCATCAGTATTGGCTATGGTTGCAGCCTCATTGTATTTGCGGTTTTCTTCCGCCTTTTGTAATCGCTGAATGACACTCTCCTTGTTATGATGGGTTTCGTTTCCCCTTTGAGAGGTTGTTCGCCTTAGACCTTTCACTCGTCGCTTCCTTTGTCCATGTATCGGCGATTCGAACTCTTCGTGCCGCTCATTCCCTTCGTTTCTCATCATTTCACCATCTCCTTTATCAAAATTCTTAGGAACTCTCAA
LXLOC_003132	1	LTCONS_00004290	2	255	257408	257715	205,50,	+	NW_011942153.1	noncoding	-1.35728	noncoding	337	noncoding	-0.0192512	noncoding	clear_noncoding	CCATGGAATACTTGGTAATTTGTTGGAAGTTGGAATGAATACCAGAGTTGCGATGATTGCATACTCGCGTGTTGATGCCGTGTTTGCCTTGTATGCCAATGCCCTTGCGAGGCGTTGCCAGCTGGCATGGTTGTCGGGTGACTGGCAACGTTCAGTCGCTCTCAATGCCAAACGCAAAGCACCGTCtgtccttccttccttcctaGTGCGCTTACCCCCCTGCTATTTGCTGTATTTAAACTCCCCTTATATGTG
LXLOC_003158	1	LTCONS_00004320	2	2190	443765	446013	656,1534,	+	NW_011942153.1	coding	0.493199	noncoding	431	noncoding	-0.0344064	noncoding	clear_noncoding	GAAATAAAGTCAGCTGTAGTTTGTTGGACTGGTACCTTACCTAGAGCGGCCCAAAATTGCAAGACAGCCCAAAATACCGGGACAGCCAAAAATGCTAGTAACAAGTAAGATTCTCGGTTGTTTTCATAAATTCCATCCCAATGAAAGTTGCGATAGGGCACCGCGGGCGAGGGATATAGCGATTGGGCTTTTTAGGTCTGTACACGTGTATAGAGCGCTTGTTTGTCGCGAATGTGCATTTGCTATTCTTGTCGATGAAGCAGGTCCGCACCATTCTAAaagggcatcgacatcaaACTTGCTCCCATATCGCCGTCTCTAGGACCGAGCACTACGTATAGCCATGGCGGATACCGCACCCACGATTCCCTCCCTCAAAATATCCTTCATCACCGCCCA…
LXLOC_003173	1	LTCONS_00004339	1	390	511732	512121	390,	+	NW_011942153.1	coding	0.805791	noncoding	218	noncoding	-0.0004096	noncoding	clear_noncoding	TGCTCGCGGTCATCTTCAGCAATTATATCATAAATGTGACCAATACcgcgtcttcctcctcgtggATTATTGGCAAATTCGAGTGCAACGGCGGCTTCAACTCGTtcatcttccttctttgACCAGTCGAGATATGCCGTTTTCTCCTCTTTAGTCCATTTACGTGGCCTCTTTTCGGATTTACAGAACTGACCCATTTGCTTCCAATTTTCACACCACTGATAGTCTGTCTTCGAATAAGTAGGTAGATTGGAGGCCTTTCGATACGCTCTGTCAGTCTTTCCCCGAGAGCCTGGTTGCCCTGAGTACCATTTCTGACGATTTTCAACATAAGCTTGATAAATAGCTTCTGGCGAGTCTCGCGGCTGATGCGAATCTCTTACTCCCGcc
LXLOC_003175	1	LTCONS_00004341	2	1526	522683	524256	92,1434,	+	NW_011942153.1	noncoding	-0.339599	coding	542	noncoding	-0.0765952	noncoding	clear_noncoding	GGGGCATGTCACCCGAACTTTGGAGGTCCAAGACTTGTCTTGATGGAAAGACGATGCTTTGTGAGATCGTTGATAGCGCAATAGCACTGAAGATTGTGTGGGGACCGAAATCGTGGAGCTCGCGATCCGCGCCTTTCGACACCGAAATGACGATCGTCGAACCGGACAGGAAATCTAGCCCCGACCAGCCAACCGAGTTATTCGAGCTTTATCAACTGGAACTGACGTTGAACGACCGGCAGGGGGCGTGGAGGGGGTACAAACCGCACGACAGCTCCCCAAGTGGCGACGCCCTGCTGCTACGAGAGACCAAAAGCAAGGAATGGAAAGGGTTGCTTGCGCAATGAAGACGAACTCCAGATGATCAAGCGAATGGTGTAAACGAAGCTACCACGGGAC…
LXLOC_003176	1	LTCONS_00004342	1	1618	524413	526030	1618,	+	NW_011942153.1	noncoding	-1.29641	noncoding	280	noncoding	-0.012288	noncoding	clear_noncoding	GCATCGGTTGCAGTCTTGCAATTAATACAACACACAGTTTCCCCGATTGGCTGTGTTTCGACTGGTTGGAGGCAAGCAATAAGGGCGGCTTTTTTATGTCAGCAACTGTTTGGAGGATCTTGACGATCGGTTGTTGCTCAGCGGAGGTGGGCTGGAGCGTGCCGTTCCATCGCCGGGTGCTTTTGATATGACATCGCCAGGATATTGGAAGCTCACCTACCGGAACGAATGCTACACCCAATGCTAATCACATGTTCAAGCTCACTACACATGGACGACATGATTTAGCAAGAGGGCCGCACTACTACTCTTCGCTAGGGCATTTCAACTCTCCTGCTGGAACGAATAACCTAGTGAAGTCTGAGAGCCTACGACCGACACCCTACATATATAATTGGG…
LXLOC_003221	1	LTCONS_00004391	2	1053	221567	222682	281,772,	-	NW_011942153.1	noncoding	-1.44245	noncoding	442.5	noncoding	-0.036864	noncoding	clear_noncoding	GCTACCAACTCAATATCCCAAAACTGTACCGCCTCCGTCCACGAAGAAACCGGGTCTCTGTGCGGTCTGGCAGCAACTAGGCAAGTCCTCCCCTCGCCAAAATCACACTCGGAACAGCCATAAACGCATGAAGTACCTCGTCTACACACGTGAACCAAAAATTGCCCACCATGTTCTCGTGTAGATCAAACCTCCTGCCGTTGTTCCTCACAGACGGTCCCATGATCTTGACCCCTAGCTCCGGCACAGTTATAAGATCCACTTGCCGCTCACTATCAGGGACGAGCTTGACACGACCAATTCGTCCCCCTTGCCTGCTTGGAAGGGATGAGACGCACCGACTATTCCGCCGCGGTAGAACGTCCTTAAGCGCGCTTCGTCAAAGGCTTCCACAAAGTC…
LXLOC_003282	1	LTCONS_00004468	1	541	9772	10312	541,	.	NW_011942153.1	noncoding	-0.96459	NA	NA	noncoding	-0.008192	noncoding	clear_noncoding	GAGGCAATACAGCTCAGAAGCTTAACAAGTCGGTCAAGAGCCTTGAAAGCCATTGTGTCAACACCGTATATCCTGGCGCTGTTTCCAAGTCGCAGCATTGTAACTCCCCGCGGACTGGGGTGCGCCTTCTTATACAAAGTGATCAGACTGTACTTGACCTTTTGGTGAAGCAACCAGATTAGAGCCGTCAACACTCTCCCAGCTCCCTTgcttgtcttcttttctctgcTCTTCCCCACCCACCGACCGGCTCTGAACCCCCTGTGTGCTACTAGAAGTGTCCTTTTTCCATTTGGTCAAGATATTTCGGAGAGTATCTTCTTGCTTTGGACAAAGTTGAAGACCATTTGCCTATCTTGGGAGACCACTACACAGAACAAGAAGGCAGTGCAAGGGACG…
LXLOC_003283	1	LTCONS_00004469	1	663	42493	43155	663,	.	NW_011942153.1	noncoding	-1.31552	noncoding	218	noncoding	-0.0004096	noncoding	clear_noncoding	GGGCTGTTCCCTTACAGGAATACCGACAGGAATATTCAAAATGGGTTGTCTGGTATAACAATGGGTCCATAGCATCTGTCATAGCAATCTTCAAGGCATTTAGCCTTAAACTATGGCCTAAAATAAAGTTCAACTATATTGGCGGTTTGGCATTGTCATGTACACTAGAAGAATCCTTATGCAACACACATAACACACAAATGTGTCAGAGTATGGTGTGGATACTGTCGTGGAAGAAGGTCACTAAAAATGGAATGCTGAAGAATTTTCTCTGGTGACGAATCGGGCTTCCTACCGACCTTAAAATACTGGCACTAATGTTCCAAATTGGCTGTTTGGTATGACAATGGGTCCACAGCGTCAGGTGTAGCTCCATGACAATCGTTCAAGCATTTGTAC…
LXLOC_003284	1	LTCONS_00004470	1	590	43346	43935	590,	.	NW_011942153.1	noncoding	-1.24004	noncoding	370	noncoding	-0.055296	noncoding	clear_noncoding	ATCACGACTCCAGTACTTGGAAGATTCTAACCCTATAGTCTCTTCACATATTATGTGTTCACGCGATGGGTTCCTGTCACAGGTATCGTCCTCTTTTAGCACTTGGCTTTTTGGTTAGACACGCAGTTCAGTCTAGCCGGCAAGCCAAGACGCAGTCCACTCTACGTCGGTCGGATATATCGAGGCCCTCCATCATATCAACAGCAACCTGTGTGGATATTAAGTTAGTGTTCTTGCATGAGCTCTGATAGTGGAAAGTAGCCGATTTGGAGCCGCATGATGTTTGGCTTTGTTTCATCTTTCCTTGATGTCATTTTCTTTTCGTTTCCATCTGCTACCTTAACAGTCTCGCAGTTTATCAGGTAAATAGTATTTGATGTGGTTCATGTAATGCGAAAC…
LXLOC_003285	1	LTCONS_00004471	1	1270	90554	91823	1270,	.	NW_011942153.1	noncoding	-0.680736	noncoding	227	coding	0.01	noncoding	clear_noncoding	ATCGCTTTAATTGCGTCACAGACTCTGGTGTCGTGTCTGGATTAGGATAGTGTTAGATTCTCAGTGACtacaaaatatgaaggctggccaaccacctgaataaattcaggtggttggggagtAACATAAAAAGGACCCCAATTCTTCAAGTTAAACAAAAAGAGGACAGACCACAATACACCACAATTTTTTATCTCCATAATAGTaccaccgtatttctgacagATAGTCAAGATCGAAGGTTTTGAAAAATCCAAGCGCGTTAGCACAAAAGCGAACCCAAAGTAGATATGCCAATTGCGATGCTATAGTATTGAACCTAGAAAAGTCGCTAATATAGGCTGAGTACAGTCTTGGGGATGGGCAACAAGCAGAATCGTCAACGGAAATACTAAATGT…
LXLOC_003286	1	LTCONS_00004472	1	396	91924	92319	396,	.	NW_011942153.1	noncoding	-1.27551	noncoding	317	noncoding	-0.057344	noncoding	clear_noncoding	CTGGAGTTTTCTCGGTGGAAGAAGGAAGGGATTCAAGGGAAGACAGAGAACATGAGGGAACACATTTTTATGAATGAATATACAAGATTTGGCAACAGTGTAGGACAACATCCCTCAATGACTACAGCTAATAAACGCATAAAAGCGCGACATAAACTGCATCTTTAGAGATCTCACGATGAAGGCCAGCCAGCGCATGGCCAAGGTACTTACGGTGGAGAGGGCAGAATCCGAAGTATGTTAACAGGAAATCATGCGACCAACCAGAAGTGGTACAAGTCAGGGCCGTGTAAGAGTCAGGCCCGTGTAGCAATTGCCCTAATAAAATATGAATTGTCTGTTGGGTTTTCCTTGGTATCGCTGATACCCTTTGACTCGCAGGCGGGGCAATGTGTC
LXLOC_003288	1	LTCONS_00004474	1	838	118664	119501	838,	.	NW_011942153.1	noncoding	-1.04579	noncoding	284.5	noncoding	-0.0466944	noncoding	clear_noncoding	AGGTCGGACCCCCTTGTTGTTCACCACAAGACAACTTTACTGAAGAAAGGCCGATGAGGCAGATTTTCGCTCTTTGATCTCACCAGGTTTGCCTTGCTACGTGTACTCTCATGCTATGCGCGGGGAGCGGCTGGCAGCAGTGAATGCTCACCTTTCCATCAATTGGCGCTCCAAACGAGGCCATGGTAAAGCTTTGGTAGTCGGTCAAGAGTGAGGTGCCCAACACCTCTCGCGGCGTTGGGCCACAGCTCAAATGGACAAGCCACTGACACTTCCACAGTGACACGGCAGGGCTCAGACCAAGACTTGTCATGGTATCGAGTGCTGGGTGGAAATGGCTTTGCCACAGACGCGGCCAATGGGAGAACATGGCCGCAGCGACAGTCAACACAAGCCAAG…
LXLOC_003289	1	LTCONS_00004475	1	982	239526	240507	982,	.	NW_011942153.1	noncoding	-1.22804	noncoding	278	noncoding	-0.06144	noncoding	clear_noncoding	CTGAGATTCATAGGAGAGCAGAAGGGAACCACAACGTGGACAGACTCCAGGAGCTctaaataataaataaaacATCAGTTTCTGAATAACAAACCGTAACCCCCTGCGCACTAGTATAGCAAATAAAGATGAACCATTTTAACATCCTCCCCAAGAGAGAAATGAAAGTGCCAAAGTGTAGCCTGGTGATGGGCGCTGTGCTGTAGCGGAAAGGTGTGGCATTAATCAGGACAATCTAAAGTATGTAAGGCTGGCGATAACTTCTACAATGCCCTATTTGAATAGTCTCAAGAGTCGCAATAGGCCTTCGGGTTTAGATTGAGGTCAAGGATATTCATCTAAGCTATTCTTGGATAAGACATTTCCTAAGCTCGGTTCTATAGGGTGCGCTAAGAGAAT…
LXLOC_003290	1	LTCONS_00004476	1	427	339232	339658	427,	.	NW_011942153.1	noncoding	-1.17614	noncoding	209.5	noncoding	-0.053248	noncoding	clear_noncoding	CTTCTCTATTCCGTCTCTAACCTCTAAGAATTGCTAACGTATTTAATATACCTACTTTTCAATTATACTTCTATGTTGTGCGCCGATAGATGGGGCTCGGAGTGTGATTACGCTTTGAGTGTTGCTCTCCTGGCCGGTATTGCAGTGACCAAGGGTCTTGTCTCGCTATTCCTTGGCTAAGACCGAGAACGGGCAGCCAGTACCACGAGTTGTCGTCTTCATTTCGGATTCCTTCTCTGCCGGAATTTTGGGTCTCCAAGATCTATCACACGCAATAATTGCGGCAACTAGCACACCAAGAGTTGGATATTCAGCTTCTGCACGGAAGACAGGTATCAGATAATACCCTGGCTTCGCCGGAAGGAGCTTCTGAGACCGGCTTAGTTAAAGTACGCATAG…
LXLOC_003291	1	LTCONS_00004477	1	883	427138	428020	883,	.	NW_011942153.1	noncoding	-0.283863	noncoding	328	NA	NA	noncoding	clear_noncoding	NNCTgcagtggattttgcccGACACAAGGCGACCCTCGACACACACAGCGGAACACACAGAGCCATCAGCTCAGTGATCACGCAGATGCGTATAGCCAAGATCGGCCTCCGCGCGTGCCTGCACTCTATCGATAAGGCAGATAGCGATAAATGCCCCTGTGGATATGGACCTCAGACGGTACGCCATATTCTGCTCGAATGCAGAAGAAACTGGACAAAGAACGACAAACGATGTGGGCAGGCAAAGCACCATGCGCTGACATCAAGCGTATTCTCTGTAgctcgtcaatggcagcacaagcagccaagatgaTCCTTCGGACGGGTCTGCTCAGGCAGTTCCGAGCAGTACCGTCTACAGTACTCCAATATCCATAGCAGAAGAGTGATTATTGTCAA…
LXLOC_003292	1	LTCONS_00004478	1	1535	446462	447996	1535,	.	NW_011942153.1	noncoding	-1.37198	noncoding	254.5	coding	0.085	noncoding	clear_noncoding	AGATACTTGGGTGCCCGAATAAACTCAACATCCTACTCGTCCCGATCCGACCAACATTAACCGCATGATTACACTAGAAATATGAGGTACATAAATATGAGCAGTAGAGAGCAGACCAGATCTGGCTATGATTTCTCCAAATAGGAAAACGAACCTTTGTCGCTCTCGCAAAGATTACTCAAGTCATCGACGGAAATTCGCCTTTGCCTGTGACGAGACACCACCATAATAATGCACCATAAGCACAACTAACTAGGGGGGGCACGGCTGATGGTGGAGCTCTAGGGATGCTGCAGCGAGAGCCAGTGGTCACCTTTGTCTGATCGGAACAGTTATCCATGAACCTGGCTAACGTGATATGCAGCCTCAGGCACTTCTCTCAACATATTCCACAATGTC…
LXLOC_003293	1	LTCONS_00004479	1	492	448203	448694	492,	.	NW_011942153.1	noncoding	-1.10371	noncoding	274	noncoding	-0.004096	noncoding	clear_noncoding	CCAAGTTTTTTCCAGTTGAATCAATGAAGACGACCTCATTTGTCATTTTGAGGGCACCCGATCTTTGTTGTTCTAAGCCCTACCGTTGGCGACTGGACAGTGTTATTCATCACGCGCACAATGTAATCTGGCAATCATCCCCGAGCCGCTCCCCACTGGGCAAAGAAGTCCATGCGCGGGGATGGCCCGCCTGGTGATCACAATAGAAATCGAGAAGAAAATTAGCCATTTCGCTTCGACGAGCTGGTTCCACCACGGGAAGTATCGACTGGTCACTGTTGCCCGTCCTTTCTTGGAAAATACCTGCCCCAAAGTATTATCGGGCGATCATGTGTGAGCGCACACAGCAGAGCCCTCGGCGTTAATGTGTATTCGATGTCTGACACCGTACGAAGTATC…
LXLOC_003294	1	LTCONS_00004480	1	690	510608	511297	690,	.	NW_011942153.1	noncoding	-1.34801	noncoding	384	coding	0.137	noncoding	clear_noncoding	CCTCGGAGTACCGTGACCAAAGTCAGTTCACTAAAACTTGCGTAGACGGAGTGCTTGTCTCAGGTCGGCCATTTCCACGCCGAGATTCTGATATGCATGGATGGTGGCCACTCCAGCTACCATGCCTGACTTCTAAATGTTGGCCCTTTCAACCTGGATATTCTTCACCTCTCGTCTAAGCTGTATTCACTCAGATCATGACCAAGAAAAATAAAGCACCGGATGACACGAtcggatggcggcgtcgtggatgTAAATGAGAAGCTTTTACTCAACCCTCAGTATCGTGAGGGAACGTGCGGGTCAAGCGCTGGAAGCAAGGTGTACGCACGGGGACGTGGACCTTTGAGACAGCTAACAATATGTTCTTCCCATTCAGAGTCGTATTGGCAAGGATAC…
LXLOC_003295	1	LTCONS_00004481	1	2242	512797	515038	2242,	.	NW_011942153.1	coding	0.975593	noncoding	249.5	noncoding	-0.0925696	noncoding	clear_noncoding	GTTCCGATTGCCTCGTGCTTCATCAGaatttgatttgatttgatttgatgatttgatttgattcTTGTATCGCCTAACTGGCGCCCTGGTGTAGGCATGAGGCGTGCTATTCTAGCTTCATCGAAATATACTACCCTGATCCCCCCGTAAGCTAGGAAAAGAAACTAACAAACTCTAGAGCCCTTCAAGCCCATAGTGCAATGCTTTAAGCTCCGTGGCATCCTGTGGCAATATAATCTCCCCTAGGTAGCAGATGTTCGCCTGGCGGCAGTTTGTTGTCGGTATCGATACCCGTCAGCGGGATCACGATGATGTCGACACGACCGGCCCTTGGGAGTGTCGCGTCCACAACTTTTGTCACCTGGTCTTTGTACGGGGACCAGCGGGAGCCCTTTTTTC…
LXLOC_003296	1	LTCONS_00004482	1	772	526297	527068	772,	.	NW_011942153.1	noncoding	-1.18728	coding	779	noncoding	-0.0385024	noncoding	clear_noncoding	GATCAACATGCAGCGTTGGTTTACGAGACGTGGTCAGCCGACCACTACTTGGCGCTCGATGAGGAGAATGTGTGTTTGGCTGCgaatggccttttctttgctcatcaccaaggaGATTTGCCACCGGAGTGGCACTTCCTCTCAGCGCTTGGTTTGGCTTGGCGCCAACTCCCTCAAGCACGACTTGCAACCGCTGAACGAGGTCTATAAGGTCCACAGTGCACCCTCTGAATCGAAGAGACGGGAGTCTGCTTGGGCGTTAAGGAGCAGAACGCGCGGAGCATGTCAAATTGTTAGGTACTCTGGTGCAGGAGCTGCACTTCTTGGTACCTCCCAATGTGCGGAAAGGGACAGTCTCGGTACATGGGCAAGGCATCTCGGAAGTTGGTGGTTTATTGC…
LXLOC_003298	1	LTCONS_00004484	1	1494	536947	538440	1494,	.	NW_011942153.1	coding	2.51074	noncoding	471	noncoding	-0.0012288	noncoding	clear_noncoding	GGACGCGTTTAATGTTTCAATCCGTTCTAGGCGTGTTTAGCATCTAATATATTATAACAATCTTGCGATTTCTCGATATTAATGAACCTGCGGACTCAATTCTTAGAGCTAGTCATGGGCTTTGTGGAAGGGAAATGACTGTTAAATAGTTCAACATAGGTGCAACATCGCCTCTTCAGCAGGAGGGCCGCAGCCAACAACGGCTTTTCCTGACAGCTCCGGCAATAGACTTTCTTGTCAGAAAAGTTGTTTGGAAGACACCCACCAGGGCCCTTCGACGGAAGTGAATGCCGATTTTTGGTCAGCCTGGGATCAAGGACTAGGAGGGGAGAGAGGCTAGTCGTGTAGGGGGCGCTTTATTTCCGTCCCAAGCTATTCAGTGTGCCTGATTCGGTGTGA…
LXLOC_003317	1	LTCONS_00004504	1	1051	112003	113053	1051,	+	NW_011942154.1	noncoding	-1.14773	noncoding	295.5	noncoding	-0.02048	noncoding	clear_noncoding	ttccaaaAAAACCTCCCAATTTCTTCCATGGTATTCTCCTTCCCGCTCCTAAACCACCATTTTTGCTGGCAACTGTCTATGAACGCGTAGGCTAGACCGCCTTGGACCGGTTTTTAGCGCAATCACGATGCGCCGGCTCTAGCTTGTCTGCACACTGCCTGAAAGCCTCATTGGATTTGTCCTTGGAGTCGAAATATTATTCCGCGCACTTTGTGGCCTGTTCTTCAGCTTCGCGCCGGCAGTTATCTGCGTAGATGCTCaggccgtcttctccaaggacACCCACTATACATGCTCCCGCTTCTTGGGCGGTACTGGTGAGATTAATTTTACATGGACCTACATCTCCCTGGCGTGTACACTGGTCATTCGGGTAAAAATCCCGCCCCTGTTGTTTGT…
LXLOC_003345	1	LTCONS_00004537	1	254	294400	294653	254,	+	NW_011942154.1	noncoding	-1.0021	noncoding	305	noncoding	-0.016384	noncoding	clear_noncoding	catggtgacggggTTGTGGCTCGAGTCGACAACGACGTCGGTATTAAAGAATGGCTAAGAAACAGGTGAAGgcaagaaaaggagaagccgCGGCGGAGAAACAGAACAAGTACACAACAGGAAACTCGGCTTTCCTGATGGATAGAGCAATTTGCAAGGCGGTGGCCGGGCCTCTCGGATGGCAAATTGTCTCGGGGGTGATGTCGCCAGGTAACGCGATGACGAGCTTCGCTGGCGTTGGGGGAAATGGAGTT
LXLOC_003347	1	LTCONS_00004539	1	2686	302194	304879	2686,	+	NW_011942154.1	noncoding	-1.18816	coding	523	noncoding	-0.0425984	noncoding	clear_noncoding	GACCGTGCGAATACTGCACGTAGACAAGTTACAGATCTGAAGTGATAATTCTCCCCAAGGGCATCAATGACACGAGGATTTCAACAACATGGTGTGCAAGACCAGAAAGTATGGTGTGGCGATCAACCAGTAGCCGTGCCAAGGGCGCTGGACAAAAACCAAGACTTGATTGATTGCAACCAAAATCATCCGGGAAGGAGCGAGCATCCCCTGCCGGCTCAACTTTCCAACCACGTCTGGTACCCGGGCAACTCAGAAAGCACACCATCGTCAGTTGACGACTTCTTTGTTGGAATAATTCTATCTCGTGGCTGCAACAATCCGCATGAATTGACAAGaaccggcggcggcaggacTTGGGCCAGGAACGCACATCGACCGACTCATCGGGCAATCGAC…
LXLOC_003395	1	LTCONS_00004594	1	1783	127442	129224	1783,	-	NW_011942154.1	noncoding	-1.26894	noncoding	257	noncoding	-0.0425984	noncoding	clear_noncoding	CTGCAACTTGTGCGAGTCGCCAGAGAACAGGGTCACGAGTCACGACTCACGAATAAGCCACATTTGCAGTTGACAACGCTGTTTACCTTGATAGTTGCGCAGTAACAGGCACCGGCAAGCACAAAATTCTGCTCAACGCTACAGCGGGCGATATTGTCGCTGCAATTCGATTACACGCGAGTTGCATGGCCGAAAATCGGCCTCCTCCGGGCTGTGAGCGGCATCTTGGGGTTCCTGgttgaccagacttgacaccagacatgtcacTGGCATTGAAAAATGGCCTGATTGCGCCCTCTTAAGGGAGAATACATGCGACCAGGCAACTAAAAAGTGGCACTTGGGCTTGACCACGCAAGCCACCTGAGTCGAGTCGCCACACGACAAAGCCACATGCAC…
LXLOC_003414	1	LTCONS_00004619	2	3224	248684	251957	647,2577,	-	NW_011942154.1	noncoding	-0.971339	noncoding	236	noncoding	-0.049152	noncoding	clear_noncoding	CCTCACCTCAGCACCGCACATTATATAGCCCATCTTGAATCACTGGCCTGGCGCCTTGGTCTGGCCCCTGCAGTGCGGCCTAGAGTTGATTTGTGATAGATAAATGCTAACCATCTACTGTACCTAGCTCTCCTCTAGCACCAAATCAACCACACATTGAAAGCCGGCCCCTCTTCCCCGGCTCGATACTAGCTTCCTTTTGGGACGCAGCCTGTTCTCGAGCCCGACTGGTGCTTCGGTTCGTGGTACAACGTCATAACCGAATGCAGTCCCCTCCCTCGCTCCATCTGATCTCGTGTGCCGAGTGCGATCAGCTGCATTTCCTACTTGGGACTGACTTTTTTGGTTGCCACACAAACCCCTCTTTAGATCATATTTGGTAGTTGCCGTGCCCCGGGA…
LXLOC_003415	1	LTCONS_00004620	1	5010	252109	257118	5010,	-	NW_011942154.1	noncoding	-1.23565	noncoding	284	noncoding	-0.022528	noncoding	clear_noncoding	atcATCATCTCTACCCATCGCAacgtcatcgtcatcgagCTCAACCGTCCCTGCGCAATGGCAGGATTGAAGATTTTCATTACTTGTGAGTGTCCTATGTTTTTTCCCTTTGGCCCAAAGTCTATATGTTTCTCCCCATGACAATGCTCGTCCCCTTCTAACCTCGTACAAGCCGCACAGTTCGCAATTTGAAGATAGGCCTAAACAGATGATGATAGTCCCGTCCTGGCTCATTTGAGCCAATAGAATGCCGTTCGAGGGGGTGTGGGCGTGTGGCGGTTGTGATAAAAGCCTACGGAGCAACCGACAGAGCACAGCCCAGCGTGGCAGAGAGACAGCTCATATTTTCTAGAGTttactacggagtactcagcgcatacggagtacagagtacaaTCC…
LXLOC_003422	1	LTCONS_00004628	1	473	295001	295473	473,	-	NW_011942154.1	noncoding	-1.37023	noncoding	318.5	noncoding	-0.0032768	noncoding	clear_noncoding	CCATGATGAGGACGTGGATTCAAACGGCCCAAGTTCAAGGTTTGCCGTCTCGTCAGCTGGGCTTATCTTGGGACCGCCTCGCCGTTAGGCTGAACTCAGCGGTCAGGCCGACCAAGGCGTCGTGAGCCGGGATCGATGAAGCAATggccaaaaagaagcagacggAGTGAGCGGCGAAGGAAGCTTGCACCGCTGCAGGTGTGGTATGGCGATAAGGCGAAGCTGAATCTATAACAATATGTGGTTGGAAAGAGTAGCGCCATGGAGGGGCATCAAGGTCCAGCCAGTGTCGGTCGGTGTCAGAGAGCCGTGGCCAACGATGTCCGGGTCGTACCGGAGGGCTTAGGAGGATTTTTAAGACACAAGCAAGAAGAAACGCGGCAACTTCAAGGATAGCGA…
LXLOC_003423	1	LTCONS_00004629	1	1631	299070	300700	1631,	-	NW_011942154.1	noncoding	-1.14391	noncoding	281	noncoding	-0.034816	noncoding	clear_noncoding	GACTAGCTTCTTGCTGCTTCGAGACAAAGAAAGGGGGGTCCTGGTGGTgctcccttttttttgccgGTTGTGCAGTTTCGTGAGATCCTACCTCACTCACCAATCGATTCCACAGATCTTCCTCGCCAACTGCTCTAGTTCGCGACGTGGAGCATCGCCTGTTAACTTCCGACTCTAGTATTCCAAAGACTGTATTGGCCCAGGCTTGCCGGGTTGCTGACGTGCAAGGCAATCTGCCAGACCATCGGCGACAGACTCCCGCAACCGAGAAGATGCAGGACTGGCCACTGAGATCCTTGCAGCCACAAGTAATGGTTCCACATGACATCCTAGGCGAAGCATTCTATTCGTAAGCGCCGGTCTGGTTGCGATTGTGGCTTCAGCAAGTACTCCATAGGT…
LXLOC_003435	1	LTCONS_00004643	3	838	376581	377527	560,90,188,	-	NW_011942154.1	noncoding	-0.242217	noncoding	404	noncoding	-0.073728	noncoding	clear_noncoding	AATTCCAGGTGAATTCTCACCAAGCGATTTAGGCTATAAAGGCTCCCCTTGCACCCAGGCTGTGCTACCTAAACCTTGTCCACCCAACCGGTTCAGCAATTACCTTGATCACCATGAAGGACTTTGCTACTATGATAACCCTTGTCGCCGGACTTGGACTGGCAATCGAATTTCCAAGATGTAGGAGGCCATCGAGCGAATGCATCATCGCATGCCCACATAATCAATGCCGCCCGGGCTATGTTTGCTGTGTAACAGATTGTGGAGGCCGTATCTGCGAACCCGTAAGTGCTTCGTACATGAAGCTTGTCGAGTGACGTACTAATTATCTTTTCACGCGTATAGATTGAACCTATGCGAGACTCTTTTGACAGACTTGGAGATTGATGGAACGTGGGT…
LXLOC_003441	1	LTCONS_00004652	1	402	425448	425849	402,	-	NW_011942154.1	noncoding	-1.41612	noncoding	426	noncoding	-0.018432	noncoding	clear_noncoding	CGGACCACCAACAAATTCGTCCGTGATCAATACAACGTCTCGGCACTTATAGCCAGGGTATATTTCTATATTGAATCGTCAATCTTACTTATATACGCGCCTGCGCAAAGTTGGCACCCTCGTTCCATGGCACCAGCGTGTCCTTGCAAGATACGCCATCCCTGCAAACGAGCCAGATCTCCCAGACACGCCGTACGCCCCATAAAGGCAGCCAGCTCCACGATTCGCCGCCTCCCATCTCAATCGCCTCATATCGTCGAGTCAAGCGGCGGCGGAGCGTACAAACGCAGAGTCTGGACGCGACtcaaccatggccaaagccgccgcAGGCGTATAGCACGTCAAGTATTCCCGCTGAGCCCAGTACAATCCCAGCCGTATTCTTCATCGCAAACCCCT…
LXLOC_003442	1	LTCONS_00004653	3	989	426445	427564	204,100,685,	-	NW_011942154.1	noncoding	-0.131764	noncoding	397	noncoding	-0.0159744	noncoding	clear_noncoding	CCCTCTGCTTTTTTTCCCCCAagcccgtcgacgacgagcaacCTCCGCCGTCGATGGCCTGCATAACTGCCCGCAGGCCGTGTCTCAACATGGCGCCGCGATGGGCAAGTCTGCCATCTCAATTACTTCATTTGTCTCGGCGCAAGCTGCCATGACGACATGCCGCAAACTCCAAAAGCCACCCTTCTGCCGGGGGCCTCCACTCGCAATCTCAATCTCACCTGTCAAGATACGGTGGCTTGGACGGCTCAGATCTGCACAAGTCCCACCCTGACGACCGCGGAAGCGCTCTGTAACAGACATGTATCAGATATGCCGGGATCGACGCGGCGCCCAAAACCCAAAAAGAACGGGTTCGGAAGGcctgccgccgagaagagggggggggggcgaTCTCCA…
LXLOC_003450	1	LTCONS_00004663	1	264	77905	78168	264,	.	NW_011942154.1	noncoding	-1.19723	noncoding	317	noncoding	-0.0004096	noncoding	clear_noncoding	GCGCAATGGGAGCGCGTAGTCCTCCTAAGACTAAGGTTCAGGGTTCGAGTCCCTGGTACGTCGATTTTAggatttctttttttttctttttcttaCTCAAGTCAGGTTTATATTTCATCTGATGCATATTAGGCATAATGGAAATATGGTCTGCCTTTTCTAATTCCCTCGCTCTCTTACCGATTCCATCAACTAGCAATAGCGATCCCAAGTTGTAGTGAAATCGCGGACTGCCCCATGTGTTGGGTCACATGTGTCGCTGCC
LXLOC_003451	1	LTCONS_00004664	1	274	362	635	274,	+	NW_011942155.1	noncoding	-1.23278	noncoding	206	NA	NA	noncoding	clear_noncoding	NGTGAACAATCAGgcttgacgtaattgctggatgtcataaaaCCATTGATGTCAGTAGTTTGaaaggctggccagccgCCCTGATTTCGTCAGGTGACAGCGGAGTCTTCTCAACTCAAAATAAGTTGACGATGTGTCTCATGACGTAAGTACAAGTGGCGTTCCGCACAAAACGCAGCTTGTCGGCTTCAATACTGGCACACAGCACGTATGGTAAATATTAATACAGCCTGTACAAAATAAAAGACTCTTATGTTATctataataaataaaa
LXLOC_003454	1	LTCONS_00004668	2	933	8795	9766	483,450,	+	NW_011942155.1	noncoding	-1.37787	noncoding	297.5	noncoding	-0.045056	noncoding	clear_noncoding	TTTATCTTGATACATAGTCAACAGCATAGGGACTCGTTAGTCGAATCAACCCACTAGTGCCCTTTCACATTATTTCATTTCCAGTAAGTCGCTCATGCCAGTATTCTTTATTTAGGTATCGAAAGAAAATCGACAGGGCCATCCTGTGTTACATACCGCTTGTACTTTCCAGAGTAAACCAGTGTGCTTTTCCTTGCATTGAAGTGGGTACTCGCAGCGCCTCCAGCAGACATTGGTATTTAGCGCCTTTGCAAGTGTTATCCCTCTGGCGGCGAAGATGTCCCTACATGCCTGGCCGCTAGCAACGGCGTTCAAACAGAATACGTGGCCGTCGTACAAACAACGCCTCGTTGCAGAGAAACGATATCTTGCGTTACACAAATGACAGACCCAACCCCA…
LXLOC_003466	1	LTCONS_00004685	2	1027	100017	101095	914,113,	+	NW_011942155.1	noncoding	-1.41162	noncoding	353	NA	NA	noncoding	clear_noncoding	GTTTATTGTAAAACCCCGCCGTAATAACAGTGATGGTACCAATCAACTGCATTCATGACCTCGGCCGTTTTGCAGGCCTGCGTCTGAGTATGTTAGAAAAAGCATCATGCACCTGCCTTACTTTTAGGGTTAGGACAGCAGAACGAGGGAACTATACTCTCGCCCTGAGACTGCTTTCAAAATAGGCGCATTCCCAAAGTCTCTGTGCAGATCCCTGTGATCGTTGAGAGGACCCCGAAGTAGGCCCTACTTCCTGAATATCCTTGTAGAGGACAGGTCACACTCCTGAAAATGTTCCGACTATCCTTGCACTGCCCTGGGGCAGGGTCCTGAAATCCGACCATACTTCCTGAATATCCTTGTAACAATACAATGGATCCCGAAACCGAACCCTTGTGA…
LXLOC_003469	1	LTCONS_00004688	2	3498	114746	118295	1832,1666,	+	NW_011942155.1	coding	1.68992	noncoding	387	noncoding	-0.094208	noncoding	clear_noncoding	TCTCGGCCATACATTAATGCTAAGAGAGAAGTGAGGCGGCCTCACCGCCCGGTGGTCGATTTAACTCTAAGGTAGGGAGCAGTTCGGGGCTAAGCCAACGGAGTATAAATATGGCTTGTCGTCAATTGCTAAGAGGAACATAATACGAGTTCCTTCATTTCACTCTGTACTGTTTTATGGTTGAATTCCAGCCTCTTTGCTTAAGAACATGTCCTCGAACAATGAAACACACGGCGACAATAATGTCTACAGAATTTCCAACGCTGACGGAAGGCACAAAGAAAACACAAATCAATCTACCAAAGAAAACCACCCCTATGTCCTCGTCGAACACCGGGCAGAGTTTCTAGAGTGGGGCTCCCAAAGTCTCAATCAGAGGGGTCAGGACGACACTGTTAG…
LXLOC_003485	1	LTCONS_00004711	2	1809	204608	206473	1276,533,	+	NW_011942155.1	noncoding	-1.23204	noncoding	394.5	noncoding	-0.0622592	noncoding	clear_noncoding	CAACGTGACAGAAGTAGGGTGCATAGCGAGTGGGCCACATTGAATCACCCTCTCAAAAGAGTCACAACCGCACAAAATAAGGCTAATGTTCACTGCTATCCTCGTCAGAGATGTTTCTAGGTACAGTCAGTCATCTGACAAGTGCATGCATTACCAGAAGACTTGCCGCATCTACCACATCGCCAGCCCTTCGTGTCATTCCTCGGCCTCCGACCTCTGGGTTTCCGGCCTCCAGGCCTGGAGCATCTTCGCGAAACGCGTCAGACCCAATCGCCCACACAAGGATTTGTTCGCCTGCGGCGGTTGACAAGGGTTGAGGGATGTACGATAAACACACTCGCAATGAGGACAGCATTTAGTCATATCGCTTCGAGTACCCGGTTCAACAGGGAGTATTGA…
LXLOC_003486	1	LTCONS_00004712	2	439	214798	215298	147,292,	+	NW_011942155.1	coding	0.218344	noncoding	428	noncoding	-0.0401408	noncoding	clear_noncoding	gcCTTGCCGAACTcgtccctttttttttcgtcgcTAATATAAGTCGCTTCTACGCTTCCTCCAACCTGCTTTCATTGCCCCATTCTCGTCGCCACATCTCGTCAAGTCTGCCTCTAGGAGCTTGACAACATGGTAGAAACACGAAAGCGTAAAGCTTCGCCCGCCGACGACCGCCAGAATGACCCGACAAAAAGGTCTCGCACGACTGTCAAGCCCAAGAAAGTCGTCAATAATCTTGGCACATGCTCGatggacaagaagcagattgGGGACAGCGTCAAAGCAGCACTGGCTTTGAGTAAGTACGCGCTCAATCGGACAGTCATAAGTGCAAGTCGCCACCTTCTTTCCATCTGACCCAAGCTAAGATCGGATAGCTCCAAATGGACACGGCCTTCT…
LXLOC_003487	1	LTCONS_00004714	2	567	215633	255442	316,251,	+	NW_011942155.1	coding	1.27068	noncoding	228.5	noncoding	-0.0036864	noncoding	clear_noncoding	CCCGAGCTGAGGAGTCGCCTTGGTTCTCGTGTGGCTGGACACCACTGCCTGCAATTTGCAGCGGTTTGACCTGTTCATCGGCCGACGCATGCGCCCGCTGCGCATCGAGAGAGGTAGTTACGCTAGCTTCGTTCCGCGCTTGTCTGCTTGATAGAGCTGCGGCAACTGGGTCACCGGGGTCAGAGTCGAGCCAGCCCCAACTGTAGTCAGTATCCGACTCGGAGGCAACAGCTGAAGAGGCACAGCGCTCGCCGTCTTGACACGCATCCTCTTGGTGGCCggccgacgccatggagaCGGTGACTCTTGCCTGGAGGTTTCGTCGCCGAGCTTTATGAACCGATAGCGTGTGTATTGAAGCGCTGGTGTCGTCGATAAGCTAACCCATGCTGGGGACGA…
LXLOC_003497	1	LTCONS_00004727	1	218	20012	20229	218,	-	NW_011942155.1	noncoding	-1.35682	noncoding	236	NA	NA	noncoding	clear_noncoding	NNAAGAAATGCGTAGATGGTCTCGGAAGCGTGACTCAGATTGATGGGTTGCACTCTTTTTGTGGAGCATTGAACATAACCTGTGACGGACACGACCACGTACACTCGAGCAAAAAGGAAGCAGACCGAACTGGCCGAGACCACTTGCCGGCCGCTCTTTCCACGCGTTGACATTGACGTCGATGCGATGGCCCGGCTTGTACGCACAACACTTCCCTT
LXLOC_003500	1	LTCONS_00004731	2	653	32570	33247	44,609,	-	NW_011942155.1	noncoding	-1.21555	noncoding	451.5	noncoding	-0.0118784	noncoding	clear_noncoding	TTCCGCTcttttatttattatagATAATAGAATAACATAAGAGTCTTAAGAGTCTTTTATTTTGTACAGGCTGTATTTACCATACGTGCTGTGTGCCAGTATTGAAGCCGACAAGCTGCGTTTGGTGCGGAACGCCACTGTACTTACGTCATGAGACACATCATCAACTTATTTTAAGTTGAGAAGACTTCGCTGTcacctgatgaaatcagggCGGCGGGCCAGCCTTTCAAACTACTTGACATCAATGGTTTTATGGcatccagcaattacgtcaagcCTGATTGTTCACTACCCGATGGTCAAATCTGCGGTTTATCGTCACGTCCGCAGAAGTCGAGGCAGCGACGGTGCATCTGGGCAACTCGGATGGGTCCTGAAAGGGGACTTGACCAGATT…
LXLOC_003504	1	LTCONS_00004735	2	298	62046	62409	149,149,	-	NW_011942155.1	coding	0.427233	noncoding	345	noncoding	-0.096256	noncoding	clear_noncoding	TCAGTTCCTGCATTTGCTGTTCCTTCTCGGAGTGCGGGGTCTTCCCAACTGAGCTGGGCTCCGacatcctcgtcttctccgcGAAGGCCCTCCCAATCATCATGGGGTATCGAGACCCCAGTttggtcttcttctgccGTGGTGTTACGGTCATCCTTCAGTTGCTCAAGACTGCCGCTAAAcgtctcgtcttcattgaATATCACGTCCCTAGTAGAAATAACCCTCCCAGTCTTGGGATTCCAGACTCGATAGATGTTTGTGGATTGATAGCCGACAAGGTAACCGATCCAGGCTC
LXLOC_003507	1	LTCONS_00004738	1	3468	68980	72447	3468,	-	NW_011942155.1	coding	0.841773	noncoding	425	noncoding	-0.0561152	noncoding	clear_noncoding	gggggatgaagacggacTCTGCTACCTCCACGCGGTATCCTCTGGGAATCTGGAAGCGTTCACTTCCAGAGCTAAAGCAGAGACGCAAGGAAGGGTTTGTCAGCTTGTCAAAGTTGGACAGGAGCTTTGGGCTGGCGCACAACAGGCGCGTCGCGACCACAAAGCATGGAACGGCCACGTCACAATTGAAAGCCGGTAGCAACGAAGAGTGCGGAATCAGAAACATCTAACGACGGACAAAGAGTGACACAACAGACAAGGAGCGACACAGACAAGGAGCGAAATCATAGGCAAGGCCGAGCGATGACAACCATTTGGACTTGCCATCATTCGAAGCCAAGACGAATCAGCTACGCGTTAAAAAGCTGGCCAGAGAACGGGATTGTGAAGAGGAGCTAC…
LXLOC_003508	1	LTCONS_00004739	1	1971	72615	74585	1971,	-	NW_011942155.1	coding	0.161804	noncoding	401	noncoding	-0.032768	noncoding	clear_noncoding	GGGGCACATCGCCATTGGTGTTTTTCAATTTGACAATGCCTTTCGGCACTTTCGGACAGAGATCCGTTCAACCCGCAATTGATTTATCTGCGTCACACTTTTCATCCCGCCAATATGgatcgtcgtcgacgagaCCCGTCCTGTCAGCATCGCTCGCGTTTGCGCCTAGTTCTGAACGACTCCAACAGCGTTGGCAACACACCACAGTATGCATGTATGACTTTGCGCAGCTTTAGTCGCCCACGTCTAGTGATCTAACAGCCTCTCAACGTCGGATTGGGAGGCTGCAGCTTCATGCATCGTACTGTGGCAGCCAGCACCTCATCGtttgggcagcagcattccAGAGGTAGTTTAGTCTACGAGGATTCCgatccaaaaaaaaaaaaaaaaagaaca…
LXLOC_003517	1	LTCONS_00004752	4	462	136386	137063	144,113,64,141,	-	NW_011942155.1	noncoding	-1.35005	noncoding	206	noncoding	-0.0831488	noncoding	clear_noncoding	GCTCCATATTGCTGCATTTCCCGCGGAATGTAAAATCATATACATGCTCATACGAACTGTATGAGGTGGTTCATCTATCAGCGGCTATATCGATGTGGTTGGCACTGCTTGGCATCATCTTGATACTTACTCTTTATCCACCTCTTTCCCAAAACACACATAAATGTTGCAGGAGAAAGGGGTAGCAAAGCCTACTCTGATCAAGACCGTCGATATTTCCGTTCATTGCGAACTCAACCACCTCGGCCGTGTCTGGAACTACGTTCTCCGTCGCTAGTTGAAACTGGGGAAGTGTGTTTGACATGAGTTTGGACACATAGTCCTTGGTTCATGTCGTTGTGAACCTACCGGTCCCGTTATACTTGGGAGCCACCAAGCCTTGGCATTTTTGGAGAGCCC…
LXLOC_003520	1	LTCONS_00004756	2	4110	153964	158149	2421,1689,	-	NW_011942155.1	noncoding	-0.996963	noncoding	300.5	coding	0.162	noncoding	clear_noncoding	CCATGCTGTAAAGTCGTTAAGGATCGAAGATGCGATCTCAAATTCGATACGTGTATTCTGTAGAAGATTTcgtagtagtagttgttGTTGTAAAAGGGGGGGTTGGAAGGGGACTTGACATTAAATTAAAATAAGACAGCAGTGCAATTCCAGATGGCGTTGCAGCATGCACCGTACGGTATACAGTGTGCAATGTGGGAGCACGGCAAGGCAGGGATGAATGAGTACTTTGAGGATTGAGGTGTGCCGCGTGGCACGTGTAGACGTGATTCAACTTTGCCTGACAAGGCGCAATAAGCAAAAAGAAAGTCAATGTATGCTTCTCGTGCCTCTGGCCACCATGTCAAAGGGAAGGTTGAGTGCatcaagaagacgggcaACCAGGTGCAGGGTCCCATC…
LXLOC_003525	1	LTCONS_00004764	3	1023	177146	178508	682,85,256,	-	NW_011942155.1	coding	2.4232	noncoding	351.5	noncoding	-0.0380928	noncoding	clear_noncoding	GTGGCGCCAAAAATTGCCACCAGACCGAACACATATTACACTACATAAAACTGAACTGTGAGCAAATTGCGTATCAGATGTTAATAGCAGTTTCGTCAAATAAGTAAACAGGCTATGCGGTTAATACGACTGACAGCCAATGTTAATCTTTACCATGTCCGGATTCGAGAGCAACCAGTGTGTTAATGCTGCCGGGCTTCTGTCAACATCTAACATTAGTGTCTCACAAGATCATCATTAATCACTTTCTTTTGATAGCCGGGTAAGACGAGCTCGCTTTTAACCCGACATTAAAAAACCATTTGATATACAGGCGTAGCGAGCACGCCGCCTATAAATAGATTTGCGTGTGTGACAGAGCAACTAAGCGAAGTGAGATGGGCCAGGAGAAATTTAATG…
LXLOC_003536	1	LTCONS_00004778	2	628	232043	235148	456,172,	-	NW_011942155.1	coding	0.561238	noncoding	328	noncoding	-0.0770048	noncoding	clear_noncoding	CCTCCAcccacagcaagccagcgCGCTCCCGAAACGATCTGCCGTTGACCTGGTCGCTGTACTGACTCCGATCGAGCTGTGGGATGATTCAGTTTTGAAGATTCAATTCTGGAGAATCCCTCGAACGCTGAATGCGATTGCAGATGACGCCGCGAAGCAAGCTGCTAGGAAGGTGGACGGTCCAGATGAATACTGTGAAATTAAGGGCGTCCTCACATAGTACCTATCTGAAGCAGTATGCGATGGCCACTGGACACACCCTTGGCCCAAAACCACCATCACTTCGTGGGAAGGTTTGCGTGTGCTATATCGCGGTCTACCGGAAGTACAAGAGTACAACGATAACGATGCAGGATATAAGAAATGTCTCATAAGGATAGCGGTGAGGTGGAAGTAACT…
LXLOC_003543	1	LTCONS_00004791	1	532	255898	256429	532,	-	NW_011942155.1	noncoding	-1.19167	noncoding	306.5	noncoding	-0.126976	noncoding	clear_noncoding	CCATGATGTAAACCATGCTTGGCGAGGCGGCTAGCGTTGAGAGGATGCGATGTTCCGGTGTTGCGCATGCACAAATGTGTGTGGTTGGGAGGCTTCACTGCCTCTCTCGGGAGCCGGCAAGTATCTGAGTTCTATGGGACCTACCCCAGCAAGGTCGGGCTATCTATGAAGAACTGAGTACGCTATACCTAATCGGTTAGACTCTTTACCAATTCAATTGGCTTAAGGTGGATCTCTTGGAACTGGATGCTTGAATGCCACTTTACGCGTGTCGCGTCCTGGCCGCGTCGGGTTCGAATAGTGCATGCACTCGGACGATATCTAGATTGCTGCATTAATTATCCGTGTCTCGCTTTCTCACTGAACAGTTGGGTCGGTCTTGAAACGGGGCACCCATGC…
LXLOC_003544	1	LTCONS_00004792	1	399	28707	29105	399,	.	NW_011942155.1	noncoding	-1.18334	noncoding	272	noncoding	-0.090112	noncoding	clear_noncoding	ACTGGATTTGCCTGGCTAAAGGCAACCTTATTGCATCTTGAAGGTGCTTTGGCTAGGATATGTGTTCTCTCGTACTCCAAACCAGGTTAGCAGCAAGACTACTGCctggcagccaagacattGCTGTATGACTGTCGCAGATAAGGCATGATCCTTGACCAGCCACAGAACATAACACGTTACTAATAGGAATCCACTTGTGTGAGAAAATAACTGCCGGACAACAACTTTCGTGATCCGTTGTTAACACGTATAACACCTATAACACGTAAAATATGGCGGCGGGCCTTCTATGTATCCACCACCACTGGAAAATGCCATTCTACCGCACAAGGTGAGCCAAGACGTTGGATTCCGTCTGCAacacccgccgccgtcctcttcCTAACCGTGGTGGCC
LXLOC_003545	1	LTCONS_00004793	1	226	30426	30651	226,	.	NW_011942155.1	noncoding	-1.46303	noncoding	215	noncoding	-0.07168	noncoding	clear_noncoding	ACGCGAAACAGCGAACTGATACGGAGACTGTTGGCGAGCGAAGCTCCGTggctgcatcatggtgttAAAGTAAACATCGACAAGCCACACCGATAGTGGGTGTCAAACGATACCACTTGGACAATGTTGTGTATATAAATGGGACCTTCGTCCTCTTGACTTGAGTAGCGATTAAGGCTAATTGGCTCTCTATAATTTTTATCACTTGACAGTGGGGTCCTAGGGG
LXLOC_003546	1	LTCONS_00004794	1	549	34654	35202	549,	.	NW_011942155.1	noncoding	-1.10663	noncoding	203	noncoding	-0.0446464	noncoding	clear_noncoding	AAGCCTAGTTATCCATCTTTTTGGCTCTCATCCGGACCTAAATGCGGCCGACGGACTGCACTCCCGACAGCCACTAGATCAGTCACCAGGGGTGGACAACACCGCAAGCTCCGCTTTGGGACAGTTACCAGAAGCGGAGACCACTTCGAGGGTGCAGGCAAAAGACGGAGCCAAAAAAGTGGGGGCGAAggttaaattcggacgaaaggaagtttttttttaatattaaaaagagagctgcagacggagtctgcagcactccGAAGAACAAGAATGATGATTTTGTGAAGAAGTTTACatagttaacaatgagtctcataacgtgactACAGTGGAAAGTCAAAGAGGGTGTAACAACATGAAAGGGTTCAAGTAGAGAACAGAAATACACACAATATA…
LXLOC_003549	1	LTCONS_00004797	1	445	143212	143656	445,	.	NW_011942155.1	coding	0.285134	noncoding	242	noncoding	-0.088064	noncoding	clear_noncoding	AGGTCCTTCATGGTCTTTGGAGCTTCTGGTAGGTCTCTCTTATATGGTTGAAACTTAATTCCAGCATTAAATGCACCATGAACTGCTGTCTCAATTCGAATTGGATGGAATTCGTGGAATCGATAGTTGGCACTCACTTGCTCTACCTTGTAGTCGCAGCAGTTTGAGTTGTGGCCTTTATTATCCACCCCCTCAGGATGGTTTGGGTTGTGGCCTTTAGTACCCACCCCCTCAGGATGGCCGGATCGGTGACGAATTGGAAGTTTAGCTGTGAATATTGCCTCTGGGCTCTCTTCAAGCTCCGGGTCTGTCAGAGGCGGCGTTATATAACCTAGCTCTTCTGATCTTTCACatgcatcttcatcgtcctcacCGTCTGGTTCATCCTGCGTGCCTGTG…
LXLOC_003550	1	LTCONS_00004798	1	1474	179372	180845	1474,	.	NW_011942155.1	noncoding	-1.38546	noncoding	281	noncoding	-0.0729088	noncoding	clear_noncoding	ATTTTGTCTAAGCTGCATTATACAATCGTGCTGTGTGAGAGGCAAAGGCACTGAGCACTGTTCGGTACAAACAAAAGGAAAGGCGACAGGAGCTGGCCGTAGTTGTGTGTGGACGCGTTGGCGCAATGCTCGCCCTCTCTGAGGTGGCAGACGGGGGAGGGTTTTGTTAACGAAGATGGTTCACTTAAACGACTTAGCAGCGGCGACCACAACCGACCCTCTCCACTGCCGACGGCGCGTCCTCCGCTTGACGCGGCCTAAGGGTGCTGTCCGCCGCAGATTCAATGTGACTAATTCATGACAGCGTGCAAATTCGACGTATCACATTTTGGTGGGAGAGATGTCCCCCGGCCTACACCCGACGGCCTGGAATAGTTGGTGAGCTGCGTGTGATATTCC…
LXLOC_003576	1	LTCONS_00004833	1	2443	37558	40000	2443,	-	NW_011942156.1	noncoding	-1.28513	noncoding	484	noncoding	-0.0167936	noncoding	clear_noncoding	CCCGAGTCGTCCGCACGTCGTCCTCGATGCACACagtgccgtcgccatcagccACCAGGTGTCGGTGTTGTGCAGCCCCATCCCACCATCAGTCGTGGATGGATTTGGTCTGTGCGTCCAGCCGTTGGTCGAGGGGCGCGAGGGGGGCCGCGAGGTTCGAGGTCCAAGTTCAAGGGTTGATGTTACATCCCAATCAACCTCTGGTCGTTGGGACAAGTCTGGTTTGCAGTTTGCATCGTGAACCTGAAGCATGTGCTTACCAAGTGTTGGTGCACAACTTCAATTCGGGTCAATCGACTGGTTGGATGCTTGACGTTGGGGCCATGTCTTTAGCAGGAGGGAAGGCACGACCGCGCCGCAACTTGCTGCCGTGTCGGCATAACGGAGTACTAGCTGACT…
LXLOC_003578	1	LTCONS_00004836	1	543	48813	49355	543,	-	NW_011942156.1	noncoding	-1.28788	noncoding	350	noncoding	-0.0139264	noncoding	clear_noncoding	GTGCTCGTCTGCCGAGAGGAGTGGTGGAGGAAATGTTGGGACTGTGTGACAAGTTAGCAAGGCAGACACAGCAACCAGGCAAACCAAGTCCAGCTTTGCGCTCTTCGTGGCAGGCAGACAACCACCTTGCGATAACTCCACGCTTCAGCAAGCTCGGGCGAAAAACTCAACATTGCCGGTAACGGCAGGGACCATCGTGGCTAGACGTAGATTGCATACCTGGAGATCAGCCCAGACGATCTTTGAACATAAAACTGCATTCAAGATCGAGGCGGCAGTTATACACGGCGTAGGGAGCCGCGAGCCGCACCAAGAACCGATGAAAGCAACCTAGGACGAAGCCCGAACCGTGGATAGGAACTCCGCCAAGTTGAGGACGGGGActgggacgacgacgaa…
LXLOC_003583	1	LTCONS_00004842	2	1329	104449	105921	428,901,	-	NW_011942156.1	noncoding	-1.33412	noncoding	298.5	noncoding	-0.02048	noncoding	clear_noncoding	GAAAAGTTTGAAAGGACAGCCCGAATAATGGCAGCCTAAAAATAACGACCGGAGAAACGTCACCAGATGATGTGGCCGCCAAAATCGATTTCCCTAAACATATGATACGGATTTCCGGCCTCCAAAATTAGGCAGCTGCGTTAGATGTGTTGCCTAGTGGCTTGGATCTCAATTTCGTTGGGCGGAATTGCTCCAGAGGTCGGGCACGAAAACGACATGGTTATGACCTTGTGAGGGGACTTCTCTTCTCACAAAGAAGTGATTTAGAGTCGCTGCCTGCCAGAAAATtcggccgccaaggccgcaCTGAAGTCTCAGCAGCATCCTTATGTAACGTCACCCTCATCTGAATGACGCTGTGAAAGACTACAGGCATTCACTGCCTTGGGAAGCGATAgc…
LXLOC_003585	1	LTCONS_00004845	1	809	1028	1836	809,	+	NW_011942157.1	noncoding	-1.33244	noncoding	260.5	noncoding	-0.016384	noncoding	clear_noncoding	CCAAACCTCATTATTCGGAAAACTTATGGATTAATGTAGAGTCAGCCTTCGGCTGAATCAATTTGTGCTAACAGATGAATACGTATTCAACGCCTTGACCCAACACCTATTCTCCGCATGGAAAGCTCTACAAAAAAAGTCTTAGGGAGCTGCTTACTGTATGCATGCCCTACACGTACAAGATCTATGAATCAGGGGTAGACAAGTTTACCTGGACCACCAGGTCCCACGGAGAGAATTCTACGCACACAAAGGGTGTAGTAGGGTCTACCTACCCCATCACACTTGCACATGGAAGGGTCTGCTTACGTGACGCGGGAGGTCCATGTGTCGAGAGAAACACCTTGGCAGAAAATTCTACCTAGGCAGCCCACTCCTCGGGAAATCCCTCAGGATCTA…
LXLOC_003595	1	LTCONS_00004860	1	367	88049	88415	367,	+	NW_011942157.1	noncoding	-1.50732	noncoding	212	NA	NA	noncoding	clear_noncoding	NCTGGCTCTTGAAGTGAGGTGTAGGGCCTTCGTCACAAAATTACTCACATCAGACAATGGTGGTATGATACTGTATTAGGCCGAGTTTTAGCTGTATTTAAGCAACAACGATTCTGACTGGGAATTCTGAGAAGTACAAATTCCATGATCAGCTGCACGGTTCCATGTGGCTCGACAAAACTTGGCTAGTTTAGGCAGCACCTTACCTTagcagctgcctggcaggcagctACATCCATTCTGAGGAGGTCAGAAATATAACATGTTGATGTACGAACGCAATCACGTTACTCTTTATCCCATAGACATTTAAGAACCATAATATCATTTTAATATCTATGTCTACGTTCAATCATTCTACCCGCGC
LXLOC_003608	1	LTCONS_00004877	2	776	48078	52764	486,290,	-	NW_011942157.1	noncoding	-1.28695	noncoding	242	noncoding	-0.024576	noncoding	clear_noncoding	CATGAAATCTGAAGTTGCCTTgtccgatgacgatgacgacacgAGCTGAACGCAGTGAATCATTTTGACAAATATATGTTGTATAGTAGCCATCGATGATGCGCAGAGCGGCTTTTGTTTCTAGGAGCTCTGGAAAGAGACAACTGTTACAGGTTACAGGATTAAAACATTTTGTCATTGGATCTCTTCAGAGTCGATTTTAGCACAGGATGATGGGAATGACAGTGTACAGCAATCACGACTTGGAAGCCCGGTGGGCCGACACGGTACGCGCCTGTGCAGAAAGTAAGGTATCGTGGTGGTGTCAGACATGCGGTGGTACTGTTATAGGCATCAAATACGCATACCCGAGTCTTTGTGAACATGATACAACATCACGTGCAGAGTCCAGtctgcgcc…
LXLOC_003614	1	LTCONS_00004887	1	944	70174	71117	944,	-	NW_011942157.1	noncoding	-1.1538	noncoding	389	noncoding	-0.02048	noncoding	clear_noncoding	CAAAAAATCGAGGTCATTGTACGCTAACAATATGAGACATGGGCAAGGAAGTTCGACCCACAAAATACATCCCTGCCTCTCTTTCTGTCTTCACTGGCAACCAACTCGCCGCACACCGAGTAATTGTTTGGTGTTGTACGTGCGTGTTTGGGAGACTGTGCTCCGCAAGGAAGCGACATCTGCTCTTGCTAGGGGCGATTCTACTGTACCGTTGCACTAGGTCTCCCTGACTCCAAAACCAGCAGAAAACTGTATTTTCTGACAATGCCACTGACGCATGTTCAACCCAGGAGTTCTGGTATTAAACCTTGGCGTTGACAGAACCACTTTTCTGTGCACGACAACGTTCAAAAGGTCGAACTGAAAGGGCAGGCACCGGGTCTAGACTCTCGTCATTTC…
LXLOC_003616	1	LTCONS_00004889	1	371	30238	30608	371,	.	NW_011942157.1	noncoding	-1.09372	noncoding	281	noncoding	-0.139264	noncoding	clear_noncoding	TCCTTTTGaacggcttctttgccgagTTTCTTGCCGCCCCCACATCTTGTTCTGAACCCAGCATCCAACCATTTGCCAAAAGAGTGTTCAGATTCTACGTTTTCTGCATGGCACACGTAATCCTTTGTAGACACCCGGagctgtacggagtattctCCGGCTTTGATGTCTTTCAGACAACGTGTTGACAGGCATCTCTCGGTTGGAGCCTCTAGGCACACCGGCTTCGGTCGCTGGTTAGTTTATGGCTGTAAAGTGCACTGTCTTTGTAAAGATGACCGTTGGCTTTCAGTGAGACGGGGGCAGGTCCTGTACCAGGACCGGTTCTAATACATGAATTCTAAGGTTCGACCGTAGTGGCTTCATGATGG
LXLOC_003617	1	LTCONS_00004890	1	1270	30977	32246	1270,	.	NW_011942157.1	noncoding	-1.08855	noncoding	317	noncoding	-0.0241664	noncoding	clear_noncoding	CTGCAGAGTAATCTAGGCGCTAAATTTGTCAAGCCCGCAGTTTCACTGGACTGTTTCAATGGGTTCTGCTCGTTATACAGTGTTTACTGAGGTGTGCTTACTGAGCCTACATTAACGAACCTTGCTCATTGGACCATGTGCCTCAACTGAGCCCTCTCATGGTTCTACCTCGTCCAGTCAGCCACTGCACTACAATGGGCTGTCTGCACTGAGCCATCTTCACTAAGCTGTCTTCGCTGAGCTGTCTTCTGAGCTGCCTGCACTGAGCTGCCTCCATCAACTCGTCTGCTCTGGGCTGTCTGCACTGAGCTGTTGCAGTGATCCTTCTGTACTGGGTGCATGGCCTTACACCATCAGTTCGGCTGTTTTCACCGTCATCCCCTTCTTCCAATCACCACC…
LXLOC_003618	1	LTCONS_00004891	1	743	32628	33370	743,	.	NW_011942157.1	noncoding	-1.31118	noncoding	329	noncoding	-0.0004096	noncoding	clear_noncoding	GCCGTTGTTAACACCTTCCCTAGAAAATGtctcaaaaaaaaacccatCGCGGCAATGAAAAGGCATACCACTACAAGTCCAGGATAGGATCACATGTAACTCGATCGCATACTAGCCactgcagctgcagccttggctttgcccATATGAGATAAGGATGCTAACACCACAATGTCATGCTTGCGACCAGTGGTCTAGGTATTAAGGTCCCCGGTCGCTCTTCCATATGGGTCTCCATCACTATCCCAGGACTTGTCAAGTAGGAGGGTTGCCACGTCATATTCAAGTAGCAACGCGCAAGTGATGGCGATTTCGAAGTCTTCACGACGGAAAGTCGTTGCGACATGATTGGGACAACTCATACATCGCCTGAGACCAAGTAAGCTGCAGCCCAGAGTG…
LXLOC_003619	1	LTCONS_00004892	1	889	33595	34483	889,	.	NW_011942157.1	noncoding	-1.34158	noncoding	249.5	noncoding	-0.008192	noncoding	clear_noncoding	CTTTGTGTTCTATTGATTCGGAGGAGGGTGATTCCACGCCAACTCGGCGACAGAAGCGACCCGCTCCATCAAAGACTCCAAACACACTTCGATGCTCTCCACTAATGTCCTTCGAAGTCCAGCCCAGTCGGACACACTTGTTTCTAATCTCGCGAGGTACTGTCCATCTCGGTTTTGCCTTGCCTATCCTTATTTCCGGCTCGTGCCGTTTGCCACGGCTGCTTCTATGCCCTCGTAAACGTGACATCCGTTTGGCTTGAGACTGATACTATCGCGGCATACCACGGATGGTACTGTTGGAATCGATTGCGCCCATATCGGCCACAGATGTAGGAGGCCCTTCCTAATGGCTTATCGTATACAGGTAGACATCGTTGCGAATGGCTTATTGTATACAGG…
LXLOC_003620	1	LTCONS_00004893	1	230	34633	34862	230,	.	NW_011942157.1	noncoding	-1.32096	noncoding	219.5	NA	NA	noncoding	clear_noncoding	GTAGACATTGTTATCTCTCGGTGAACGACGCATCGATGAGCCCTTGGCAGTGGTCTGTTTGCTAACCCAATAAGTAAACGCGGAGCACAGCTGATGCACTAGGTAAAGCAGCCGAAGTAGGCGATGCGCACTTGAAGGAGATGCACAGGCCCATGAGTGGCAGCGATAACTCTCAGTCTGCACGACTGTGAACATCGTCCACGAACAAGAGGCTCCAGAAGATACATCNN
LXLOC_003622	1	LTCONS_00004895	1	1053	86894	87946	1053,	.	NW_011942157.1	noncoding	-1.33272	noncoding	329	noncoding	-0.012288	noncoding	clear_noncoding	GTTAAATATTCACTATTATATCTGACAATGAACCGAATTATTCGAGCGACTTGTGCTTCTTTGTGCCTCCTTGGCTGAGATAACGACTTTTGATTGCTTCGTTGCCATTCATAACGGGGGGGGGAGTGTTATTAACTCGGGTAATAAATGAGCGTGGATTTCGTGTCGATTGGGCAGGGACCAAGAACAGCGTAACGGCGAAGGTTCGTTATGATCCTTATGCGTTCATCAGGTCAGCTTCCAGTCGTCCCTGGTACGCAGCGTTATATGATGCATCCACTCCTAGGATCAAAAAACAGTTCACGGCATCATTTTCTGTTGGCGTCCCATCAAATGCGTCGACGTAGATGCCATGGAGTACAGGCTGTCCGGAAGATTTTCCGGCATCTAGGTACAGTA…
LXLOC_003630	1	LTCONS_00004905	2	244	62665	62979	189,55,	+	NW_011942158.1	noncoding	-1.17597	noncoding	305	noncoding	-0.188416	noncoding	clear_noncoding	GTTTTCTTCAAACGTCCTGCACAATACTAACTCTACCATTTCGGGTCCATATCACTCAATACTTGACTTATTATTCTGACCGTCAACCACTACGAAACCGCCACGATGAAGCCTACCATGCTCCTAGTTCCTCTCGCGGGTCTCGCACTTGCAGTCCCAACAGAAAAGAGTGAAGACCTTGACAAACGAgtGACAATTCCAACGGTATAATTTCTTCTCTATTTCGAGTTAAATAATAGCACCG
LXLOC_003646	1	LTCONS_00004925	1	629	1998	2626	629,	.	NW_011942158.1	noncoding	-1.33911	noncoding	311	noncoding	-0.0028672	noncoding	clear_noncoding	CTAACTTTCTCCGTTATGTGAGCGTTGGAGCCGCCACACATTATATATTGGGCAGCGAAAGGTACAGTAGCTTCTCTTTGCTTGTGTTTGACCTGGCTAGGCTAAGTAGAATGTGTGCCTCGTGGATGTCGACCTTTCCAATGTGGCTTGGTGGGCCAGTAGTACTTGACAGATTGACAGCCTCACTAAAGCAGCAGGTGCCTTCGACTCTGACCCCCGTCGAATAACAATACATGCGTGTGACCCGTTCAACCTCCGCTTCGTGGTTGGTTGAGAGGCTGCATTATGCACCGAAAGTGTTAGCTGGAATGTTCTTTGTGTATGAGGACAAGTGAACTATCTGCTAGCGACAATCTTAACAGGAAGGCAAGGACTTAAAACAAAGCTGCAATTGAATCG…
LXLOC_003647	1	LTCONS_00004926	1	407	32514	32920	407,	.	NW_011942158.1	noncoding	-1.52258	noncoding	230	noncoding	-0.0180224	noncoding	clear_noncoding	CTCTCTAGGGTGGACGTTCAAAATACGGGGATTGAGAGAGACCTTGTCTTGCGGCGGCGACGTTTATCGGAAGCGCCACCCCAGTAATTTTGACCCAAGCTGCGACCTTGTGGAGAACGTATATATGTACGGCGGGAGGTCAAAAGTATTCGAGTCCCTTCAAAGTCTCTTCCCTAACCCTTTTATGGCGTCGTGTTGCACTAAACTCAGTATCCTGAATAGGCTAGCCGGCTTCGCGGCATAAAGAGGGGGTCAATCGAATATTTATGGCTGCTGACTGTGTACAGCTGATTTCCGATGGGGCAACCGGCGGATCTCTCTACTTGTATTCTCGCTTATCCTTTGAATATGCGCAGGTACTTGCCATGTATCTACTCCACGGGACCTTTTTGCGATGCA…
LXLOC_003648	1	LTCONS_00004927	1	786	42879	43664	786,	.	NW_011942158.1	noncoding	-1.29738	noncoding	295	noncoding	-0.049152	noncoding	clear_noncoding	CTGTTTGATGCATGTGGTTTATGTAAATAGCGACGAGCCATGGAGGAAACACATCTAGTAATAGCGCCCTTGGCCGAATGTCTCCAATATACAAGCAATAAGCGTCAAGTGTTCTTTCGAGTATTTTTCTGTGGCCTTGACAAGTTTTGAGGCGTATACTTTAATTGCATATAAACGAAATCTCATTTATAGAGCAACTATCGACCTGACACATTTCGGCTTCTTTCGTTTAGATGCATCCTTATGAAAACGTTTCGTACTTCCAAATATTCCTCACTCTTGACAATTTAATATGCTTGCCATTGTATCTTGCCAATTCTCAGGGAACTGCAAATGCGTTGCAGATAACAACGCCTGCCACCAtcccgccgccaacaaggtgCAAGCCAGTCTTTGTCT…
LXLOC_003649	1	LTCONS_00004928	1	291	63350	63640	291,	.	NW_011942158.1	noncoding	-1.42854	noncoding	244	noncoding	-0.0004096	noncoding	clear_noncoding	TAGTAACTCCATACTTCCCCATGCTCTATATAGTGTATCACTATGTAAGCTGTGGCCGTTGTATGGAGTTCTCCTATGGAGTTTAAGCTCGGCCGGCCATAAGCGGGTTTCTGTCGTTATCGGGCCTTAGGGAATGGTATGGATTGGATTCGAGCTAGATAGGACGTTTGCTCCAGTCGGCATCGTATTCGGCTACACGAGATCTAGGAGCACCGGTTCAGGATCCAGCATTTTTTTGTAAAGTAATAATCACACCTTATTATACTCTCTGCAAGTTGAGTACAAAGCCCG
LXLOC_003650	1	LTCONS_00004929	1	646	79059	79704	646,	.	NW_011942158.1	noncoding	-1.07322	noncoding	408.5	noncoding	-0.008192	noncoding	clear_noncoding	GACCATCGCCGTTAGCAAAGTTCAGGTTCCCGTCCGATCACCCACGACAAGCTAACGAGCGCcggattagtagttgggtcggtgacgaccagcgaatacccgGTGTTGTATGTTTTTTTGCCCTTCTCGTCTCTTAAATAGACGTAAATATTAAGCTAGACCAAGAAAGAGGTCTCTGTCACGTACAACTATAGCTGTTACACGGTTTTGGCCCAATAACAATAAGACCGAACAAAGGAgcctcaccgacaaaggCCATGGAGTTTACACAGATTGAACACATGACCGTGCAGAAAGGATATAGTGTCAAGTCCGTTTTGAAGGACAGAGAACCGAGAGTTGGTGTGGGAGGACTACGGTTTGCCGCCGTACTTTACGTCAATGCGTCTGGTTGCAAAA…
LXLOC_003662	1	LTCONS_00004945	2	889	64968	65915	455,434,	+	NW_011942159.1	noncoding	-1.11416	noncoding	245	noncoding	-0.0311296	noncoding	clear_noncoding	GGAACGCACAAGAATTGTAACGGGTAGCACAATATCTCTAAGTGACTATGGCTAATACACATCTCGAAACGCGTCACACGGTCCCGCCTTAGGACTTAGATAgctgtcagaaatacggtggcactCTTATGGAGATAAAAGATGGCGATGTATTGTTATCCCTCATCTCCTTGTTTAACTTGAAGAATTAAGGTCTTGTTCAGCCGAAGGCTATAAGGGGTTTTACGGTGATGCGCCGGATCCGGTGATGTGCCGGATTTACACCGCATCATTCACTCAACTTAAACATCAAATAACTCAACAACCACagctgccattgacgagcTGATAGATCTTCTGAAGTTATAAGAGCCGATGAATTATGTTAAGAGAGCATGGTGCTTTAATTGAGACGGGGCC…
LXLOC_003664	1	LTCONS_00004948	2	296	76747	80458	149,147,	+	NW_011942159.1	coding	0.733959	noncoding	359	noncoding	-0.12329	noncoding	clear_noncoding	GCTGCAAATCGAATGCGTCGGGCCTCAAGAAGCAAGGGCACGGGAGGGATACCGCTCTCCTGATGGTATATCGGAACCGGCGTGGTCTTCCACACGGGGAGGATGGCCCGAATGGCCCGGCGGAGGACGGGGTCGAGCTTGTCGACCAGGTGCTGAATCTGAGGCCGAACTTTCTTCGTGCCGTGCCAAGCCGTGTAGCTCTCAGTGCCGGTATACCAAGCTTCCATGCCATACAGCAGGATGGGCTCGACACATGCCTCGACCGCCCGCCTGACTGCGACCGGGAGAGGGCCATG
LXLOC_003665	1	LTCONS_00004949	2	406	77040	80827	257,149,	+	NW_011942159.1	coding	1.89978	noncoding	311	noncoding	-0.0331776	noncoding	clear_noncoding	TGACCGCCCGCCTGACTGCAGCCGGGAGAGGGCCATGTTTTGTATTGCAGAGGCCGTGCAGGTGGCCGGCCGCCTTTTTCGCCTTAGCCGCCCACTTCTCGATGTGTGTTCGGAAGGtcagcttcttgtccagccAGATCCCTAACCAGCGGATCGCTTCTGCTGGAACCTTGGCAATACCGCCGTGTGTTACCGACGGGCTCGTGTCGTCCTTCTTGTGGCTGAAGTGCATCACTTCTGTCTTTTCGGGGTCAAAGGTGATGCCATTCGCCGCACCCCAGGAGATGAGTTCCCGCACATCAGCCGTCGCGAGCTTTGCTGTCTCTCTCAGAGTCCGGCCGGTCCCGAGGATGGCGGTGTCGTCCGCGTAGCCAAACCGTCCTAGCTGGAAGCCTAGCT…
LXLOC_003671	1	LTCONS_00004955	2	291	44501	44854	149,142,	-	NW_011942159.1	noncoding	-0.539066	noncoding	370.5	noncoding	-0.053248	noncoding	clear_noncoding	TAGAATACCATGCCGATGAGGACTAGTCCAAAGGTCAGATGAAATGTGTACGGCTGAGAAGGAGCCCTCAAGTAGACTTCGAAGCCTGGTCCGATATAGGTCGAAATTCGCGGATATATGCCGCATCGCAGCATGCCGAGATGTAACTGCAGAAAACGGAAGGCGCCTCCTAGTTAGGAGGCCTACCCAGGCCTGGATATATCGCTGTCGATCAAATGCACGGCGGAGAGAGGATTCGGAGGCTTGAAGGGCGTAAAAGTGGTCAATCCGGGGCTTCTGGAAAGGCTGTTC
LXLOC_003681	1	LTCONS_00004965	1	828	42907	43734	828,	.	NW_011942159.1	noncoding	-0.221424	noncoding	278	noncoding	-0.212992	noncoding	clear_noncoding	TTGGGaattgctacacgggcatgacactttggctacacgggcatgaGTCttacacgggcatgacttTTAACACTCCTGATTCGCCCAAATTTTGCTGACCCACAGGTACTTTCTTGCAAAGGCGGTGTCATGAGCTTCCTTAACAGCTCTAAGTCAACATATTCTTGTCTGTTGTCGCCGGGTCGCGCACAATCTTAGAAGCGATCGCTCCCGCATTACTTAAGAAGCTCGCCTTCTAAATCACAATCGTACTCTATTAGTCAGTAACTGCTATGTATTATGCAGCTGCCTGTTCATTCCAACCTCATCAAAGAATGTAGCTACTCGGGGCGCTACCGCTGAAATTTATTGAGAGGGTAGAGACAAGATGGATAGagtcatcttcttcttgtgctgACA…
LXLOC_003682	1	LTCONS_00004966	2	3501	11569	15133	2733,768,	+	NW_011942160.1	coding	0.551988	noncoding	464	noncoding	-0.0602112	noncoding	clear_noncoding	CTGTATTCTGGCAACACCTTCGTTGCGTCTTTGTAGCATTGACTTCTTTCAACACCAGAGCCCAGTTCATGGTCAAGTTTTCCCTACAAAATATTTCATTCTGCACTGTCCAAATGAAGTTATTGAAAGACACACCACCTACAGCCGGAGcggcaagcccgtcatcgTTGTCATCAGAAACTTCTCAAGAGACGGAACCGATACCGATATGTGGATTGGATCGCTCGAGGCCAACTTTGGCGACAGACGCAGAGTATGGACAAGAGAGGGCTGGGACATGCTGTTGTCAGAGTCACAGGTCTGTGCCGACTTGCCAGTTTTTCACTCCCTAGCTCGCAGAAACCTATCCAGaggccaggccgtcatgCTCAACCGTGACCCGGAGACATGGTACGAGAG…
LXLOC_003686	1	LTCONS_00004972	2	1113	31722	32885	412,701,	+	NW_011942160.1	noncoding	-1.21098	noncoding	315.5	coding	0.089	noncoding	clear_noncoding	ctccGACTTGAATGCCACCATCTTGTCACGTGCCCAGCTTTTTGTGCAGCAGGCCTGAAATCTTTCAccgtctttcttctctttgaATCCTCCTGGTCACCTGCATTCACCCTCCCAGCTCTCTCCATCGTGATGTGTGCATTTTGCGCGACGGGGCGACGCCAAACACTCTTTGCCCCTCCTTCCACCGCCATCGTCCGTTTCCCTGAAAGAATATAAAACATCTCGCCCCTGTTGGGATGTGCGTGAAAGATAAATGCGCTGTTTATCTTCAGGATTTTGACGTCTTGGTCATTCGTCAACGCCAGGCTAAGATAGTGGGAGCAGAGGGGCAATTGATCGGTTGGCTGAACTTGACGACATCGAATGACTACTTCTACAGTGGGCGGCAAACAGTAT…
LXLOC_003695	1	LTCONS_00004983	2	281	86841	87180	141,140,	+	NW_011942160.1	coding	0.0661046	noncoding	192	noncoding	-0.0712704	noncoding	clear_noncoding	CGAGAGGGTGTCCTGTGCACAGCTGCTGGGAGAACGGGGATATCTTCGTCGACAAAACCAGGGAAGTTGGTTGTGACTTGGACTTCTGTGACTGCGAGTCCATAGCAGACATTTTGTCTCGTAGGGTTCTGCTGAAGTCAGAAATCTTGTTTTCGCTATCCGTCAGAGATCCATTGCGCCAATTCCTAGTTGGGTTTTGGAACGTCACATTCCGCAGCTGGTTCCTGCTACGAAAAACATGGTATCCCACAGCAATGTAGATCAAAATAGAGAGGAGAATA
LXLOC_003697	1	LTCONS_00004985	1	512	95981	96492	512,	+	NW_011942160.1	noncoding	-0.115442	noncoding	258.5	noncoding	-0.0417792	noncoding	clear_noncoding	CGTCGAGGTCACGGGCGAATCACCCTCCGGCTGATTATCCCCCATGCACAATATGACGCGTGGGCTGTTCTCGTGCAAGGCAGAGGGTGGCAGAATTTCGAGCACGTGGTTTTGACTGAACCAGGTtcttcgacatggacagaTGCGACGCCCTTGCGAGTCCCAATCTAGGCCATAGGCACAGAGCTATATGAGTCAAAATTCCTGCTGGCTCCGTATACTTGGCTACTCCGTCGCATGCGTCTACTTGGTCAATACAGACATACATGGCCGTCGTAAGTGTTTTTTCAGAAGCCAAATTCAACCAGGGTTGAGCTTTCCAGCACAAACAGCATTGTATAAGAGAACTCTTCGAATCAGTACGGTAGAAGCTATTTCAAATAATCTATTCAACGTCTT…
LXLOC_003703	1	LTCONS_00004996	1	935	143925	144859	935,	+	NW_011942160.1	noncoding	-1.06575	noncoding	279	coding	0.082	noncoding	clear_noncoding	ATTTTGcgtgtccttgtccttggatGGTGCTGCTTGGGGATTTCTGGTGATGTTGTGGCGAGAGACTACTCCTCCGTGGATCGGGAGCCTTTCGTCGGATGTTTCGTCTGGTGTCTGGAGCCGAGGTCCTGAGCTCCCTCCTGGGGGAGGCTAAGGGCACCGCTTGCGATTTAAAGTTGTGTGTTGACGTGGACCAGTTGATACCGTCTGGGACCAGGATCCTGGGCATGAAGTGATTGGGTCTCCTGTGGAATGCGGCGCCTCTCCATTTGCGGCCCATACCGAACTCACAACATGGTCAATGGTGGTGTCTcagacatgtctggtgcaagTCTCATACGGCTTGTAATGTGTGACGCCAAAACTTGTGGCATGGTATGTCGGGCATCTTGTCTGCGT…
LXLOC_003707	1	LTCONS_00005000	1	299	159063	159361	299,	+	NW_011942160.1	noncoding	-0.908202	noncoding	488	noncoding	-0.118784	noncoding	clear_noncoding	GCATGGTGGCGACGGTTTACGGCATGCCAAGGTCGATGGATGGCTGTGGCTCGACCGGCGGCTCGCGGCTTCGTTATGGTGTCGGCACGATGACGCCTGGGAGGATGACAAGAAGAGCTCTGCTCGAGATTGTTAAAGCTGTGATTAGGAAGTCGAGAGCAGAAGTCGACGCCTCTCCTCAACACGCATCAGCAACTGCAcaagcttcaatgttcttgttGACACGATGGCACAGAACAGAGAATCCCAAACCACAAAAATGCAAAGTCGACCCAAGGCCCAAAATCTGACAGCTATGG
LXLOC_003724	1	LTCONS_00005020	1	1772	265522	267293	1772,	+	NW_011942160.1	noncoding	-1.31216	noncoding	478	noncoding	-0.0487424	noncoding	clear_noncoding	GCCTTTGCGGTGCCGACATCGAACCACAACTCCCAAGCCTGCGCCTTATGGAGACGTCTTGGCTCCCAGGCCACGTCCAGTGGAAGTTCACCGGGCGCCATGCCCGCGGAGACCTCCCAGTCTGCCTCTTTTGACTTTTGCTGCGCGGCATTATGCCCGGTCGCCTCTGGCCACCCCTCTGGGAAAAGCCAATTGTGGGCAGGACCCTGTGCCAAACCAGCAGTCGACCTGCGAACGGGTTCCTCACCATCAGTCGCCGTATGTAcaacatgtactccgtacaaagaAGGGCCAAAAACCGTCCAATGCCTACCTGGGTCTACCACATCACCTGGCCTCCCCTGCTCGCTTGATCCATTGGCAGCGCTCGTCGTGGATCCTGTCCACCTTTCCCATTGC…
LXLOC_003725	1	LTCONS_00005021	1	2446	267416	269861	2446,	+	NW_011942160.1	noncoding	-1.14051	coding	545	noncoding	-0.022528	noncoding	clear_noncoding	GGCGTCATGTTGTGACGGTAAACATTAGAGGGACTTGCAGTAGACTGAATCCTGCGGTTGGCAGGCGGAAGCATGGGAACCAGCTCCGGGAGCCAATTGGCAACTCGGTGTGTGTATGTGAATCGTTGGACACCATCAAGTCCGGACACGACATCGATTGAGGGTTCCAGACGTTGTCACGCTGTCTGGACTCTAAAAACCTGGTTGGGTGTTGGCGTGGCTGAATTCTACAGCATCTCCCGTGGGTCAGGGGACTTCCAAGTTGCTACGTACCTTAGGCAGTTGCACCCGCGTCCAACAAGGAAATCGCAATACTCCAACCACAACCAACCAACAAACCAACCCGGCAAGGCAGGAGCGAAGATGCCAATGGGGAAGTATAAATTCATCTTGGGCCAT…
LXLOC_003736	1	LTCONS_00005036	1	277	332862	333138	277,	+	NW_011942160.1	noncoding	-1.34539	noncoding	239	noncoding	-0.002048	noncoding	clear_noncoding	ACAAAGTAGAGTCAAAGAACTTTTTCTACTTGGGGAAGAAACAAATTACGTTTGGATATTACTCCGTGTGGAAATAGCCTTGGGCTCCCGTTCTTGGGAAGCCGCCTCGTGGGCACATGGGTTCCCTGGCCTGGCATTACGAGCCCACGTTATAATACTTGACACCACATGCGCGAGATGTACGACATGTATTTCCAGTAATACGGAGCCCGGAGCCAAACCCTGCGAAACAGCGAGCACAAAAACCTCACAATGTCCCGTCATATTCCCCCTTCAC
LXLOC_003738	1	LTCONS_00005038	3	5120	341885	347225	1816,2106,1198,	+	NW_011942160.1	coding	2.05384	noncoding	242	noncoding	-0.0815104	noncoding	clear_noncoding	CCATGGCTAGCGACTGCTCCAAGCTTCGGTCTCCAGGGATATGACAGCTCTTGGGACTTGCTCAGGCGGCCATATAAAGGGAGTCGGTGCAAGcgaaagatgatgatgatgcagaaaCGTATCGTTTTAGCGGTCGATACAGGACTAGAGTTGGGCAAGAGACAAAGTTTTTGTACTTGGCAACGTTGATAGCTGGATCCAGTAGACCAGAGGTTTGGTGGCGTCGCTGGCGTATGGAGTCGTTTTGACGGCGCAGTCGGTGCGCATGGGAGCACAGCCAGCTCAAGCTCTCAAGCGACGGCAAAATATGTACAATGTTTGTTATGAACTGATGAGACGAGGAAAAAATAGAAGGGAACAACAACAGGGATTATGGCCCAAGCCAGGGGGGCAACTGGG…
LXLOC_003743	1	LTCONS_00005044	1	215	379257	379471	215,	+	NW_011942160.1	noncoding	-0.011599	noncoding	234	noncoding	-0.131072	noncoding	clear_noncoding	CCTGGATTATCGACATGTCTTCAAATCGCAAATAGCCTATATTATTTGCAAATAGAAaggagcttcttggccacccAGTGCCTGCTGCTCCCAGCTAGCCCCCCCTCCATGGACTACGTCGCAACGCTCACTTCTTCCCCTTGGATACTGATCCCGACTGCCCTCGCAATCCTAGTCGCATTCTCACTCACAATGGGTCTCTTCTCGGGGAACAA
LXLOC_003750	1	LTCONS_00005055	2	512	444959	445542	180,332,	+	NW_011942160.1	noncoding	-1.27573	noncoding	487.5	noncoding	-0.016384	noncoding	clear_noncoding	GTGCCAGCAGTCGACTTCATGTTTTGAAGCTTTAGATTTTTAATGTTTGCCGCATGCCTGGCCACGGATGATGCCACGATGCCACGCTCCACGATGGACCAGCCTTGAGCACAAAGCTAATGCCGGTGTGTCACGGCCACGTGTGCCTCACGAGCAAGGCGTCGTCCTCACCCCATCCATGATGTATACAATGGGCAAGTCTTGGCTGTTTCACACAGGCCCCAAATGCATTGTTTCAACATCACGGCACACTTCTTCGTGTTCGCGGTACCTTGCCTCTGTTCAACTCCTATCCGTTCACCGAGCCCTGTGCTATGCCCGACCCCTGAGCGGACCGTTTACAATCGCCCGACGTATCGCAGCGCCAATGCTGTGAACCAGAGACAATTCCTTGGAGTC…
LXLOC_003789	1	LTCONS_00005104	1	647	665214	665860	647,	+	NW_011942160.1	noncoding	-0.918024	noncoding	485	noncoding	-0.0094208	noncoding	clear_noncoding	GTGACGAGGACTTCAAGGGTGAAGTGAAAGCCTGGCTCAAGTATTGAGGAAAGGGGCTATGAATAAGGACCTGAATGAGGGACAGAGGTCGGAAATGGTTGGAAAGGATATGAGATGGGGAGAGGATGAGTTTGGAGTACGATCCTTTATTGAGACGAAAGAACAGGAGACGACTGTTACAGCTGGAAAGAGCACGGAAGTTCGAAGAAGTAACAGCTGCTGTTTCGCCAGGCATCTTAAAGGAAGGAGCAGTGGTTCACTAGGGCCATGCTATCCGTCGCCAGCTGCCAAAATCCATAGCCTTGCCATGACAGCTGCCAGTTATTCTAAAGGTAAGGCCTAATTTTACATACCGGGTCCTTAAACTCCCACTGACTGAATTGTACATTGAAGCGAGCC…
LXLOC_003801	1	LTCONS_00005119	1	272	725244	725515	272,	+	NW_011942160.1	noncoding	-1.20084	noncoding	410	noncoding	-0.0393216	noncoding	clear_noncoding	TACTGGCTCAAAGGAGCGTAATGAGGTATCAATTAACAAAACTATGTTATTACAATCTCAGCCTCGGCAGGCTCGGTACTGCAAAGGAGCGAATTGCAAGCAGCAAGACAACGAAAACCATGTCAAAGTGCGCATTCTGCCATTGTGCTCTCCCCCCATTCAACAAAATACCATCAACTGCCAACTCGCAAGAAAGGAttgtgtgtgcgtgtgtgcgGTCAACATTATAAAAGTCGTGTGTATCATAAGTCAGCCACCGAATCGGCTTTTAG
LXLOC_003807	1	LTCONS_00005125	2	2233	768406	770695	426,1807,	+	NW_011942160.1	noncoding	-1.28421	noncoding	455	noncoding	-0.0516096	noncoding	clear_noncoding	GGGGGTGAATGACAATGTGACGGTTAAAATTCATGCGCCACTAGATATGAAAAACTTGACGTTTGGTCTGGTTAGTGTACGAAGTGGTGCCAGAGTTGACATCTCGGATATCTATAATATGGTACCAGACACCACTCATATAATTAATCTCTTGTGCACGGAACCGGACGTCCTGACGAGCCCAGATTTTCAATTCCGTAACAAATCCCCTTCTTACTCGCAGTCAACGCAAATGAGGGCAAGAGGATACGGCACCAGAGCGACATTACATGGCATCCCATTCCGTCACGTGAAATCTGCCCGAGACATTCCATAGAGTAAGCTCACACTCAGAACTCAAAATCTCCTCTAGCATCCTTGATCTGATTAAAATGAAACACCCTCTTCTTGCCAGCACCC…
LXLOC_003858	1	LTCONS_00005185	1	269	1061815	1062083	269,	+	NW_011942160.1	noncoding	-1.34704	noncoding	296.5	noncoding	-0.0004096	noncoding	clear_noncoding	ATTGCGATAGATgtggtgaagacgacgatgtcTGGTTGATGCTCATGTTAGATGGAGGCGCCAGCGTGGTAATAATATGATGATATGCAAGATCCATGAACCACGGGCGACGAGGTGTACAGAACACCTAGGAATACGCCTCCATAATTGTAGAGGGCTTCGAGGGCACCTTTATGATACAACCTTGGTAGGTAGGCTATATCATGCCGTTCATCTAAGCAATTCTACGTaccggtactccgtatatcGCCCAGGCATGCTCTGGTGGC
LXLOC_003865	1	LTCONS_00005193	1	3272	1113666	1116937	3272,	+	NW_011942160.1	noncoding	-1.27847	noncoding	380	noncoding	-0.0425984	noncoding	clear_noncoding	GTCCCggttggcttcttctcggcgtCGAGTGATGGCATCCGCTTTTTGGCttccgtacggagtatcgtGTCCGCATGTGCGCCTAGAATGGCAACCTGCAGCTCACCCCTTCATGGTGGACATGAACAATGCAGAGGCAACGGCTGTCTTCCAGCGGCGACAACACGAGTCTAAGTCCAAATCTTGCGCAAGGCGCTGCTATTCTGTCTAAGATCTTCGATCTAGGACACACATCATCGATTCACGATTTTAGTTACGGTGGTTGCAAAACTCTGATGACCGAGATGAAAAGTCCATTTTGCTGGCGCCATCTGCTTTTGCAGGGCACGGCTGGGGAGGTACCCAGTACATCATTGACCATCTCACCAACCTGAGCAGATCAACTGCGGTCTTCAGTCC…
LXLOC_003877	1	LTCONS_00005212	1	1485	1214576	1216060	1485,	+	NW_011942160.1	noncoding	-1.15131	noncoding	431	noncoding	-0.0360448	noncoding	clear_noncoding	CCACGGGTGTAACAATCTCTCCCACATGCATCTCCTCTACCCACCATTGACCACACCACTCAAGTGTCGTAGCGTGCATGGACTGAAAGTCAAGTAGTGCACTCGCCATCGATGCATTATCAAGGCCACAGCTCGACTATGCATGTCACACAGTCTACAAATTTGCATTTCCTAGCCCCTCGAAGATGCATCCCGCACTCACGCTCGCATGAAAGACACCCACCCACACACATGACAACGAAACAAGTTGACCCGCGCTATGGGCCATCAGCATCGTCTCTGTTGAGCCGCCCAATCTATGAAGAATTTCCGACTGACCATTGAAAGAAGAGATGACCAACGGTCAGCCAAAGAGAGGCCCGACCTGGCGCATACTAATACACCGACGctgatacggag…
LXLOC_003879	1	LTCONS_00005214	1	607	1238335	1238941	607,	+	NW_011942160.1	noncoding	-1.45756	coding	668	noncoding	-0.022528	noncoding	clear_noncoding	AAGCGTTTTACCAGGCGGATCCCAGGCGTACGAGCACGGGGTCCCAGACATGCAGACGACGACTGACTCCAACAATCCAACAATCCGAGGCCAGCGGCTGCTTGGCCCGCAAGCTGTCTGGGGGAGCCTTTGCTGTTTGCGCGGATGTCCTCTTGTGACATGCTCGCCGCATGAACGGACCAGACGGAGACCGCACACCAACACGGCGAGTCAGCAAGTACTATTCACGGGATGCCATCATGGTACGTATGTACCTCTGGAAGTGGGCTTTATCATAGCATTaacatacggagtatggagtagtCGTGTCGAATATCGGGCAACGGACTCCAGAACAACCACTACCACACGCAATCCCAAACCGCGCCACCATGACTATgactgtacggagtacacccC…
LXLOC_003880	1	LTCONS_00005215	1	940	1241711	1242650	940,	+	NW_011942160.1	noncoding	-1.27766	noncoding	443	noncoding	-0.0004096	noncoding	clear_noncoding	TTGGCTTGAATGGTTTCTGCAGCGATGATCCTTGCTCACAGGCTGGGGATAGGAGAATAGCCGCCAACGTACGGAGCAGGTAGTCCGTGGCTATGGTGCAAAATTGTATATATCATGGTCCAAGTCTGGCTGAGCATCGTAGCTTGCGCCACTTTGTCATTGCAGAACGCGCTCAAATGTCACGGTTCGTCCAATCCACCGAGACCGAGACGCAGGACAACGCTTACAGATGGGCGGGTTTCAGCTCTCAGATTGACACAGATGTAATGCCAGCTGGATCTTCTGGCGAACCGGCAATGGCAATCGGTTTCCATTCCGGACACGGAGCCACTGGAGTCGCCGTCATTGCCAGCGGAGAGTCGTGCGGGTCAACAAGCACGTCATGAAGCTACCGGACTT…
LXLOC_003883	1	LTCONS_00005220	1	380	1267674	1268053	380,	+	NW_011942160.1	noncoding	-1.42805	noncoding	251	noncoding	-0.077824	noncoding	clear_noncoding	GTTCTTGCTACAATCGACACAATCTCGCGATGAACCCCTCAGCATCCCATCACAAACCTGTGATCGGGCGGGGTATGTGACGTCCATGTGGACGACGTGACAGCAAGCTTTGCCTCGTGTTCTGGCGGTCTGTTGGGAAGCATCAGGAGGCCGACTACTACGAGATGGACGaccagacgagacgagagaAGATGGGGTAGCGAGGTAGGGACGTATTAGCACCATAAATTGGACCAACTAACAGCATTGATAACGTTGTGTGACAGAGAGTCCCTTCAAGGAACCTCGCCTTTCACTCTTGGTCTTTTCGAGGCATACGCTGGAACAACTATCGAATACTGTCTTTACATCACTGTCCTGCTATAAGCAACTGCGAGCGC
LXLOC_003888	1	LTCONS_00005234	3	1052	1307148	1308335	439,464,149,	+	NW_011942160.1	coding	0.0350347	noncoding	367	noncoding	-0.06144	noncoding	clear_noncoding	GCTGGGGATTCTGGGTGTGCCACCTGCGGACCAATGGGAGTTTGCCGCGCGGCTGTGCGTGGGGCCGCCCTGGCTGCCGGCTATGCACTCCCTGTGGCCGGCGGGAGATGCAGATGCGGGAACGTCGATTTTGTTTTATTTGTCGCTTTGGTCTTGTTGTGCAGGGCGGAATTGCCACCATGGTGATTGTTGCCggttttttttcccttgtGGCCTAGGGCCGTGGAATCTGGGTCAAACGGAATTGGAAATATCACTGCTTGGCTCACGGTGCCTTGTCAAAATGGCCTCGATCTGAGGTTTGGCACCTGTCTTTGACGGGTGTGGCGTCATCGAATGCTATGGGAAGTCATCTTTTCTCCATCCTTGAGCTGACTCATGGTGAAGCTGAGAGCGATG…
LXLOC_003893	1	LTCONS_00005242	1	914	1350474	1351387	914,	+	NW_011942160.1	noncoding	-1.30877	noncoding	272	noncoding	-0.22528	noncoding	clear_noncoding	CACAGAGGGTACCGGGCTTTTGCGCTCTGTACTATAACATACCATGATATATCAGTGTatacttcttggtgggcaaatattatctgccacagactgtaCCGTAGAAAAAGTATAGATTGCCGTGTGCCTAGGCGAGGTGCTGGCAATATCTCTGAATATTGAAGATGCCTGACGGTGTTTTGGCCGCCCGATCATGGTTGGGCGTGCAGTCTTTGAATGCAGGAAGGGAGAAGAATCGGTGTGCATAACAACCAAGCGACGTGGACCAACAGCTCGGCGCAGACTTCCAAAGTTGCCATAGTGGGCAGCCCAGAGGCTGAGTCGGTCCATgcatgatgaagagctgTCAAGTATCCTGCGATGGGATATTAAGGGAGAAGTATGATGCAGAATTGAATC…
LXLOC_003899	1	LTCONS_00005255	1	836	1390003	1390838	836,	+	NW_011942160.1	noncoding	-1.34962	noncoding	317	noncoding	-0.090112	noncoding	clear_noncoding	gcttccCCCTTCAACTGCGCCGAAAAGCGATTTTCTCATCCACGACGAACTGCCCAACGGCGACactggacgacgacgaccttCCCGTGACGGAAGCAACGCGACTTGGCTACTAGTGAGCCCATTCAAACGACCATTACGCCTTTTGGCCCCTGTTTCTCcagccgacgacgactgCTTCAGCCCATCCCCTGAAGCTATTCCTGCCGACGACCGCCCTTCAAGGCAACACCCCTCGACGACGATACAGACCTTGCGACCGTGTCTGTTTGCCCGTATTGAGATTGATCTCATCGACTGCGTCCCGTTAGCTATATACATTTTTTTCATCGGGGATATATCCATTCCGCTCGCTCCGCCGCCTACGAGGCTCCTCTACCCCGAGCTGTGATCACTTCT…
LXLOC_003934	1	LTCONS_00005316	1	1949	1652908	1654856	1949,	+	NW_011942160.1	noncoding	-1.2995	noncoding	479	noncoding	-0.065536	noncoding	clear_noncoding	GTACGTTGAAGTTGATCAAAAGACTCTCCCTTTAAAAAGATGTCGTATTCCTACACGCCTAGAAACTACTAAGtatctacctacctacttaagtaggtaggcAGGCAAGTGATGAAGGAACCAACCAAtggcattcaatgttgccttgcAACTGCAGCAAGAACGACCAGCAGACATGGCCATCAGATAACTGCCTCCGCTGTGCAGCGTCCCCCAGACATCAAAGGTCCCTCCACAGTCAAATCGATCAACCGCGCCCTTGCAGGATCGCAAAACTACTCCGACAACGGTTCACACCCCGATCATCGCTCCTCACGATACAGTCAGGCACGGTTTGTCCCCGCGAATCGGCGGTGCTAGGCACACGTCGATCTCCGATCCCCAGCCCCGGACAAGGCC…
LXLOC_003940	1	LTCONS_00005323	1	430	1685441	1685870	430,	+	NW_011942160.1	noncoding	-1.38832	noncoding	276	noncoding	-0.0212992	noncoding	clear_noncoding	GGGGGAAGCTGGTGATTGATGGCGTAATGGATCACAGGGGTTCAGGGACGAGTGCAATTCCAAACAAAAAACACAACAGAAGGAATTTATGCCGTGGAAGGCTGTTTTAAAATCTCGGTTATTAGAATGGGTGTTTTAAATAATAGCGATTGAACTGCGGACTTTGAATATCCCAGCAGCGGGCGATGAGGTCAAGTTGTCCTGACTTGAGGTGGCTGCCTTGCTTGCGATGGTGAatacgtatgtatgtagtcCGGCGCCCCACCCCCGGCCGTGGGCCGTCGAATTGGATAAGCGGGGAGTTGCCAGAAAGCAGGACAGAAGTTGAAAATGGGCCAAGGCTCAAATAGCGCAGGTTGATGTTTACTTCTCAGCTGCGCGTTGCAGTTTAGCTACCCA…
LXLOC_003959	1	LTCONS_00005345	1	205	1779904	1780108	205,	+	NW_011942160.1	noncoding	-1.01759	NA	NA	noncoding	-0.0237568	noncoding	clear_noncoding	gctgcaagCACCACCACACTCGACCACCACAGATTTTCTGGCGGGGCCATTCCACGGGGGAGCTTTCGAGTGGAAAGCACAAGAACCACGACAAATCTgccgcctccatcaccaccgccgccgccgcctctaCTCGTCGCAAGCCCGAGTGTGGTGAGCCTCTGCTAGTCTTACGTCGTCTCACATCTCACAgccttgccgccat
LXLOC_003960	1	LTCONS_00005347	1	3604	1786892	1790495	3604,	+	NW_011942160.1	noncoding	-1.3748	noncoding	236	noncoding	-0.0282624	noncoding	clear_noncoding	CGATGGTGCTGGAGGCTTGTGGACAAGTGCTAGAATAGGCTAGCCAAGTAATGAGCTAATGCGCGAATACGCTATTGCTTTGAAGATGATAGAACGGGGGTTCAGAGTTGCAGTTGACTTGGCGGACTGCAGGGGAACAACACGCCGAGAATGATGTCTATTACTTCAATCGCGGGTGTGAAAGCAAAGGCAATCCAAGCAGACGAGAGCTTGCGCTAGAGCGGGCAACGGGGGAGAGTTCGTTTGGTTCCGTGTCACAGAATCCTAGGATGTGGTGTTTCAAGTCCCTGTATCAACAATGCTACGCTGAAGATGGCGGAGACGTCCGGTGCATGATGGGGGGGCGCAAGGATTTGAATGAAAGCTTTTCGAGGAGCAGCAGACAAGCGGCAACTGGCG…
LXLOC_003997	1	LTCONS_00005391	1	2230	2003851	2006080	2230,	+	NW_011942160.1	noncoding	-1.27529	noncoding	274	noncoding	-0.0114688	noncoding	clear_noncoding	CACATCTTCATCAATCGACAATTCGAGTGAGAACCACCACACCACTTGCTCGACTGAGGGCTACAGTCGCCTCTTTGACAGCATAATACTTTGATGAATAGTTTTCAAGGTTAACAGTCACGCTAACCGTGTAGTCTGTGGTATTCTGGGCCGCCCCAGGGCTTAAAAATGGAAAAATAAGACAAACTATACCGTCTTCACTTTTGGTCTGGCATGCTTCAATGAGGTGCTATTCCTACCCTCGTCAGGCTGCCTCAATATTTACTCAACCGTTTCTTCTCAGCAAGCCTACGTATACAGCCGCCCGTCCCTGATGTTAGCCGCTTAATACGGGCTGTTATTCTCCATCCCGTACGACGAATACCATGTCTCTCGTAGCGTCAAAACCTCATGACAGAA…
LXLOC_004004	1	LTCONS_00005402	1	770	2054088	2054857	770,	+	NW_011942160.1	noncoding	-1.34073	noncoding	287	noncoding	-0.0053248	noncoding	clear_noncoding	CAAAGGAAACAAATTGCTGGCGGGTGTGGAATTTCCTCTGTATATTGACCTATCCAACTCCAGGAAGATATTATGTAAACCGAGGCTACCCGCCATTTCCAAAATATCCCACCCCTTGCCCCATTGTCGCCTTACACAGTTCATCCGCCCCTTATCGTTTGCTCATGTCAAGTAGCTTCTGATAATGTAAGTTGCTCCCCAAAAATACGAATCTTAGTTCTGCGCACAGACCATCAGCCCACCCATAAAGGTATATAATCCCGAACTCGAAAACTAGTAGCAGATATTCGACAATGATCCAGCCTCCTGCTTCCTATTCAAGCAGGCGAAAGGTGAGAAGtgtgaaaaagaaaagaaaaacaccCAAAGGGCGTCAGGAACAAAGAGTAAAAAATAGAT…
LXLOC_004005	1	LTCONS_00005403	1	3013	2060869	2063881	3013,	+	NW_011942160.1	noncoding	-1.24868	noncoding	337	noncoding	-0.0520192	noncoding	clear_noncoding	CAAGTGCCAATCTAACCATGGCCCAACGAATGGCCCTGGCTCCTCGACCGAATACATTATCGAGTCGTATTCTTTAATTGTCTGTCGTCGAGCGTATAGGCCCACGATTTTCGAGGCTCAGTTCCTTGAGATGCTAAGTTGGACGTGATTGCGAGCATCGAGGTGTCTGTTCCACCAAAACTCTCATCATGCTGGAACACGCAAAGAATCATATTCATGCTAATTCTCGTCATTCTTTACAGTGACAGTTGTGGTTTTATGACACTGACGTGACGATCCGGACTTGAGGCCACAGATATATCCAGCATGGGTCGCACATGGCGCAGgaggtacgtatgtacaacgTGATTTCTTGGCCCTCCCGTCCCCAACGAGCGACCGTCATTCCATGGATGATGG…
LXLOC_004011	1	LTCONS_00005416	1	470	2101167	2101636	470,	+	NW_011942160.1	noncoding	-1.37626	noncoding	303	noncoding	-0.0057344	noncoding	clear_noncoding	GTCGATGACACGGCAGGCATGAGGTCGAAGATGTAGCGAAAAGCAGGCAAAGACATGGGAGATGAAAAGGATGGCGAGTCGATGGTGGACGCTTCCAGAGCGGCAGCGCGTACAGAAGCAAATCGACGACGTAGGCGCGACGAAGGTGTGTCGGGCAGAACGAAGTAAGCCGTGGTTGAAAGAGATTACAGAGTAGATGATAATACAAGCCAGGTAACAcgaagctgaagctgaagGGCTATTTGCGCAGCGCCATCGGCCTGACGGTAGAATATGGAGAGCGGGAAAAATATCAACGGGGGCAAACAAGACAGATTAATTAATTTTATCAAGGCGTATGGAGTGGGAGCAGGAGTCAAAGTACTAACAGTACGACACACTCAAGCAGGAGTTGGGACA…
LXLOC_004013	1	LTCONS_00005418	1	341	2106043	2106383	341,	+	NW_011942160.1	noncoding	-1.39731	noncoding	217	noncoding	-0.06144	noncoding	clear_noncoding	CAGATCCATTCAGTAACATTTCCCGTTTTATTTCAGAGACATCAAAATCTGTGCATTCCTTCCTTGAACCCGACCGTTTCATGCAGTAATGGCGAGAAATTCGCGATAAACCTGGCAAATAAAACCCTGCCTTATAATTCGGTACGTTTTAACACATCTCCCCGTTTCTTCCTTGTTCATCTTTACGCTCTGAGCAGCAGTAAAGTGTATGTCCTCTAGAATTCCTTCGAAGATAATTTAATCCATCTCATTGtgaagccatggcgagaaaaaaaattgcaATAGTCGGCGACATTTGATGGGTAGAGGAGTCGAGAATTGTCGTAGGCGAAACAGTTTAG
LXLOC_004016	1	LTCONS_00005422	1	240	2123340	2123579	240,	+	NW_011942160.1	noncoding	-1.4757	noncoding	212	noncoding	-0.08192	noncoding	clear_noncoding	GTTTCTGCAACAAAATATACAACATCACACGTTAGACGACGGTTCAGCCACCCAGCCCCAAGTTCGTCAACATCGGCACAGCTTATTGCCCGTCAAAACCGGCCCCCCATCTCGCTACCACCATGATTCCCTGACGTGCGTCCGGTCGTTTGCCAGATAACAACAGCTCAAGGCCTGAGCCTCTTCCACATCCCCATTCACAACACTTTACCAAAGTAAAACCTTTCCCCATCTTCCTAC
LXLOC_004017	1	LTCONS_00005423	2	2646	2133357	2136095	1363,1283,	+	NW_011942160.1	coding	0.148554	noncoding	287	noncoding	-0.0442368	noncoding	clear_noncoding	ACTCACCATGTGGTCTATACCCAGTTCCGGGCCCTGCTTGTCCTGTTCTCTGCCCTTGGGCGGACACATTCCCCGACACATTGACATTTCATAAAGGCACCATATCCTTCTACAagacggagtacatacagaACAGCTGTGCCACCGAGGAGTAATCTGGCGCTCTAGCCAACGCCGTCCAAGCCCGGCATATTGCAGCTTACACATTCTACGATATCTACTAGAGTACAGACGGATGACAAACGTCTGAAAAAAGACGGTCAGCCGCCGCCCGCAGTGCGCCTCTAATTCCCAATTCATTTCTGGGCAAGAGGAGGGCACATCTCAGGTGCATGGCTTGAATGAAATGAATGCTGGGACGAGGCGTTGCTAGGCCGCTGCAGTAGCGACTGGTTTGGC…
LXLOC_004025	1	LTCONS_00005432	1	549	2184370	2184918	549,	+	NW_011942160.1	noncoding	-1.30577	noncoding	296	noncoding	-0.069632	noncoding	clear_noncoding	ATAATCCGGCCCGTAGTCTCGAATATTTCGTATTCATCTTATCCATAACTCAGTCTTCTAGTCTAACATGATGGGCATGTCAAAAGCACatcaaaaaaaaaccccacGCAACATAAATCAAAGAAACACCGTCATAACGGTCAACGAAATCCATTTTTGCTAACAGCCCAGTACCCTGCTAAAATGACAAATGCTAtcctccatccatccatccatcatcattacGTAATTGCTCGAAATGATTTGAATCCCTCACCCCCCTTCCCTATATGTACATAGATATAGCTCAACTggaatcttcttcttgttccctTTCCTGTAAACATGCGCTGGCAATTCCTTAAGAGAATGTCTAGGGTATACGAAATTGAAACAATAGACCTTTATTCCCGCCACTTG…
LXLOC_004029	1	LTCONS_00005437	2	366	2241721	2242133	81,285,	+	NW_011942160.1	noncoding	-1.26508	noncoding	318.5	noncoding	-0.047104	noncoding	clear_noncoding	TGAAATCTCTAGCGGTCCGCATTGTCATTATCAATCTCGTTTGCAGTAGATTTGTACCCTGCTAATGATTAGCATGCTCAATGTCGCTTCGCAATTCTTTCAGCATACAACTCGTCGATCTCCGCAAGAGTCCGGTTTGATGTTTCAGGCCTACGAAAAGGTCAGGACTTGGGAACCACCTCGGGCGACGGTTTAGCCGTAAGCTCACAAGTAAAAGTACGACCAAACCAACGTTATCAACATGCAGCCTCCGAAGATGAGGAAAGCCTTTGCTCCCAGGTTGGCCCTTATCAGACGGACCTTGTCAGCCAACCGACGTATGTCAGGTTTGGGGGAACGGCAAACTTACGCATCTGCGTTGGTGAT
LXLOC_004040	1	LTCONS_00005452	1	788	2336450	2337237	788,	+	NW_011942160.1	noncoding	-1.33829	noncoding	262.5	noncoding	-0.012288	noncoding	clear_noncoding	TCTTGAATTGGGGCAGCAGAGTCAAATTTTGTCAAGTATTGCAATAAAGTTCTAAATGCTGTACAATAATGTACGACAGGATGTGTGTGACCTGGAGAGTCGTGACTTGTGACCAGCACATTGATATCACCAACTAGCTGATCGAATAAAAAATGATAAAAGAGCAATGCTCGGCTGGAAACAAGCAGTAAAGAAGAATAGaaggcagaaaaaaaaagtaaaataaCTCGTGAGGGTGGCAGGGCAAAAACGCCCAGCCGCCGATTCACAGTCGTGTCCAAGTCGTTCCAAGCAAACAGAGGCCTCTGCTCCTCTCGACTTGTCAAGGATTACAACGAGCGTAAAGAAAGCGACAAAAAAAGCTGCCCAACTGAGCAAGGCATGTCTTCCCAAACATGC…
LXLOC_004041	1	LTCONS_00005453	2	3582	2344762	2348420	1648,1934,	+	NW_011942160.1	coding	0.432034	noncoding	497	noncoding	-0.0126976	noncoding	clear_noncoding	CCCGTGTGCCTGAGCCACCGGAGAGAAAGTCCACGCGCATCAGTCACTTTCTgcaaggtacggagtaccagatGGCTGGCCCCTCATGCAGTGGCCTTTGTGAATGGGGAGAACGTGCATGTGGGCGTAATGTAGTACAACGTAGTAGTAGTAGAGGGTTCCGCCACGACTTGCTTATTTGTGTCGTGGCACAACCATGGCTTGCACAACTAACTCTGCCTGACAAAGGCCCAGCCAGGCATCGAGAGTCAGTCAAGGTTGATGAGTTGAACATCCAGCCACTGTGGTTCAAGCCCAATGTTGgggtgtacggagtaacaCTGAATCGTCCAAGTAGTACCTGCTCGGAGGCACCTACCTCTAGGTAAGTAAGTACCCAAGGTAagtaagtacggagta…
LXLOC_004048	1	LTCONS_00005461	1	310	2370660	2370969	310,	+	NW_011942160.1	noncoding	-1.16339	noncoding	299	noncoding	-0.008192	noncoding	clear_noncoding	TGGGCCCATTTGTTTCGTGTATTGAAAGCAATTTTAGTATTTTTTATTTGTCCAGACAATCGCAAGCATCAAGGGTCTAAAAGCAGAACTTCCAAGAAAAAATGCTCTCCTTTAGGCCTCAGTACCAGCCCGTAGGGGCATATTCGACGTCTCCATCCATTGTATACGCACGTTTACCTAAAAGATGCCGAAGCTCTTGAtcaaacacaaaaaaaaaataacgAGTCTTCCGTCCACTCCGTAGACACCAGCCCGCCGGATACCATAGTGATCAAAGCATTTATTTTGGCAACATAATCACCCATTTTAC
LXLOC_004062	1	LTCONS_00005484	1	338	2464709	2465046	338,	+	NW_011942160.1	noncoding	-1.23073	noncoding	290	noncoding	-0.133939	noncoding	clear_noncoding	ACTTTTtaaggggaggaggggggtTATTGGATATTTGACattcttttgttttgccagCATGGCGTCATTTAGCGTTGAATTTGCTAGACTGAatttttgttgttgtttttgtcGAGCTTGCAGTACTACTATGTTGTATATCAAGTAAAGTAGGCAGGCAGTAATTTTCTTCACTCCCTATTTTCACACTGGTCTCATCTGGAACCAAAATTGAAGCTCTGCCCACTTTTGAAGTCCCATGCTAGTATCTGGACACGTATAGACTGCCAGATGGTTCCCCTCCCCCCTGTGTTTTGCGTTTCCGTCATATCCTCGCAGCGACCCCCGAGCGTGTCTAG
LXLOC_004064	1	LTCONS_00005487	1	974	2475334	2476307	974,	+	NW_011942160.1	noncoding	-1.30125	noncoding	281	noncoding	-0.004096	noncoding	clear_noncoding	ATCCAAGCTTCTTCATTATCAGGAACGCATTGCGTCGCTTGGGCCGAGCTTCTGGGTTGGAATCTGCTTCTGCTCTTTCACGTCATTCTGCGTTACTTGTGCAGCTTCGTCTTTGTCAACGCTCATTCCATCCCTTCCATCGCCATGGGTATTTACCAGTCATTTGCCAGTTTTGAGCGCAAGCGCCGCCATGGTTCTTCGATACCATGCTCCTGGCCGACGTGACCGCTTGTCTCCACGACCTAGTGGAAGCATCTTCCATTCACGGCGTTGAAGACTCGAACCAAACTTGATGGTTATGTCGGCATTACTTTTCTTAACATACTAGGACCGCTGCAACGTATCAAAAACATTGTGCGTCCAATTTTACCAACCTTGTTGTTCTGGCTGACATGTACA…
LXLOC_004070	1	LTCONS_00005494	1	285	2526852	2527136	285,	+	NW_011942160.1	noncoding	-1.33856	noncoding	233	noncoding	-0.057344	noncoding	clear_noncoding	atttTCCTTACAACTTGACTACATAGCTAACCGCTCCAAGAACTTCATACACATCTAGCCTCCTTCGGCTACACCAACACACGACATGTTGGCACGCCACCATCTCCACGGCCCGTAACAGAGACTCCCTCCCAACTAATCCCGGATATATCGCATGTCTTACAACAAAGGAGACGCCTCGATTCCGTGGTTAACATTCTtctagtttttttttttttttgccatccCAGTAACCGTAACCCAGACACGCCCTTCCCCACCCTACTCATGCCACGTCTTGTTTAG
LXLOC_004085	1	LTCONS_00005518	1	694	2643147	2643840	694,	+	NW_011942160.1	noncoding	-1.1761	noncoding	248	noncoding	-0.045056	noncoding	clear_noncoding	AACTGAGCAGGTCGTCACACTAATTTATtctaccaccaccaccgtgAGCAAACTCGTCGTAAGATATCAAGAATATGAGCAAACATTGTCTCCGCCAAGCAAATACGTCAAAAAAACCATAGAAATCGAGTTCCAGTCCCAATTCAGATAGGCCCATGTTGATTGATTTTCCACATCTCCACCTCCTTTCCTTTGCCATCCGTCGGGCAGCTTCCAATCTCTGCGCATCTTGGTATCAGGGTATTTTGTCCAGCAAGCAAGCCAAAGTCCGTAAAAAGAATCAATGACATCAGAAAAGTATTATTAAAATAGGAAATAAACATAATTTGGCATGGGGGAGCCAAGGGTGTAAAGAAAGACTCATATGAGGGGTTAAATAAatgcggcggcgggcggaAT…
LXLOC_004086	1	LTCONS_00005519	1	2482	2650815	2653296	2482,	+	NW_011942160.1	noncoding	-1.02817	noncoding	365	noncoding	-0.0294912	noncoding	clear_noncoding	CTACTAGTCCTGATATCCTAGGCATGTCCCCTCTTTCCTATGAAGACTACGTCGCATGCCCGTGGAGCAACCCACAGTCATATTTCCGAACTTGGAGTAATTTGCGCTGGATTCTGTTCAGTGGTACTATCACGACAACTGGTTTTTGTGGCGGTAAGCTACGAGCCAACTTGTCTTTCAATCAATAGTGACATCTGTGACGTGTATTGGAAAGAAAATACCTGGTGCTGATTAAACCAGCATCAcagacatggctggccaaCTACATGAAAGAGGGGGGATTAATGGTATGACGGCCAACGGAGCGCAAGAGTTCACTGGGCCCGTGGTACTGCCCCAAATCATTCATGATCTTGGTACGATTTCCTGTGCCCCATGTCTCAGCTCGACACCATGATT…
LXLOC_004094	1	LTCONS_00005532	2	276	2726422	2726754	128,148,	+	NW_011942160.1	noncoding	-0.0188929	noncoding	319	noncoding	-0.0954368	noncoding	clear_noncoding	GCCTCACATCGTACCACCAGATCTTTTGGTTCTTGATGAGATCGCGGCGGATGCCGCCCATGGTCTGGATACCATCATGCCCGTTGCAAACAGGCTTGCGAGATTCTTCATGACAGTATACGAACCCGTCAACTGGTGGCGAGAGTGTCAGCAAACACGGCCCAGCTTGCCTCGACAGCTGATGTCAGGCTTCATCTTACCGTCATCACCACGAAAGACCGGTGACATGCCGAAAATACCTGTGAAAGGGAATGGGGTTCCGTATTTGGCCGAGAC
LXLOC_004102	1	LTCONS_00005543	1	270	2767300	2767569	270,	+	NW_011942160.1	noncoding	-1.09428	noncoding	173	noncoding	-0.008192	noncoding	clear_noncoding	GGATTAAACGTCAAATTCGTTATTCTATCCGTGTTCGCAGACATTTCTGCGCAAAGACTACCCAAGATCAGAGTGTCGGGGTAATTACTCCTGTTGACTTGTGTCCcaaaggccgccgccgccatcaagctccCAAACCCCTTTTTTATGTTGTTTCACCCCATCAATTTTGCCGTCATATCGAACCATTGCGCTCAGAGAGGGCCGTGTCCattttttccccttttcaGATGCTTGGGCTCAAATCTATATCCAAAACCGAGCACTTAC
LXLOC_004109	1	LTCONS_00005553	1	1576	2846778	2848353	1576,	+	NW_011942160.1	noncoding	-0.539001	noncoding	283	noncoding	-0.0434176	noncoding	clear_noncoding	ctttaagtattaTTAAAGAAGTAGGTtaaatacatcaattggacctgcgcacattcagagggattcaatgttcgccCTCACTCGGCCAAACAACAGCTTCCCCCAATCGATCGACACGGATAGCTAGCTCCCCCTGTCGCTTCCCCCGCATTTCACCGAGCACATGCCTGGTTCCTACTTCCTAGTGCCAACCTCATTCCATGTCCTCTCTCTGACCTCGAGTCAAGACGAGCACGAACCACTGACACATGGCAGACCAGCGCTCACCAAcgaaaataaaaaaagaaaaagtcCAATGTTCCATCCGCAACGCCTGAAACAAAAGGTTCACGCACAAGACGCACCACACAGACGGTCAGCCCTGATGTATGTCTAGCCCGCAACTATTGCCCGGCCCCA…
LXLOC_004120	1	LTCONS_00005572	1	1259	2927513	2928771	1259,	+	NW_011942160.1	noncoding	-1.36129	noncoding	293	noncoding	-0.0356352	noncoding	clear_noncoding	AATCAATGGTCGGAAAGTGTGGACAAGAAATCGCCGGTCAAATTATACATGATCTTGTAGTTGTATCCTTGTCCGTCTCAGCAGTCTTTTCTGTATAAATTTCACGGCTACAATCATGGTAGTTGCATGGAGTGGGCCACAGTAGCTGACAAGCACATCTGCTGTGGACATTGGACGGCTTGCATATTCCTGCGCCTTCTACTCCGTGCTTTTGCACCAGCTCGACTGCTGATGGCAACTTGTAAGAAGgcatccatccatctctCTGTCTTCGTCCTAACATGATGGTCCCGTCGGGTCCGCTGGTATTTCGCCAACAGCTCAAACCGCTAGGCCGGATGCATCACCTTGATCAtgcagcgccgccacggcggccatggcggattAGTTGTTCATGCG…
LXLOC_004121	1	LTCONS_00005573	1	299	2933605	2933903	299,	+	NW_011942160.1	noncoding	-1.29505	noncoding	363.5	noncoding	-0.0212992	noncoding	clear_noncoding	CATCTTAAGGCACTTGATAGAGTCAACGTGTGGTCGGGCTGTTGGCTGGAGATCGCCGTCGAAAGACTCGAAAGGCTGTGCACGAGGTTACCAAATGAGGGGTCTTCGTTGCGCGATGCAAAGTGGACGTAGAATCGCAGAACCAACACTCGGGGTTGGCAGCCTTATCGTCGCGGGCCCTCGGGGAGCACAGCTTGAAGTATTTGTCTTGTCCCGAAGAGAAATCCACGGATGCAAAGGCTTTGCCGTAGTCGAAGTTGTCAGTACTAGCACAGGTGAATTGTTGTAAAAGGACAAGT
LXLOC_004125	1	LTCONS_00005580	1	294	2950416	2950709	294,	+	NW_011942160.1	noncoding	-1.32356	noncoding	236.5	noncoding	-0.110592	noncoding	clear_noncoding	CCATCATGTGCACACAGGACGGATGATACTGGCcctggcggccgaggcaAGATAGCAGGCAAGCAGGCGAGCAGCCAGGGACTCTCGTGATGCGCTCAAACTGCCTTCCAAAGTTGTGGGTACGACGTGTGCAACCCCTGTACCTGATGCATCGAATGTAGTGAGGGGCGTAACAGCATGCAATCGGGCGATCTAGACACGAGAGAAGGGATCAATGCAGGGTCAGAAAGGAGGAATGAATGGTGCGCATCATCAGACGAAAACTCAAACCCGGGATGCGTCAGCAAAAAGGGC
LXLOC_004137	1	LTCONS_00005600	2	782	3051629	3052478	634,148,	+	NW_011942160.1	noncoding	-1.16114	noncoding	398	noncoding	-0.0319488	noncoding	clear_noncoding	aaagaggaggaagaagaagaagcgacGCAACGGTTTCTTTGTTGCGGCGATTTGCAGTTCGCTTCTCCCAAGATTCTGCAGAACATGGCAGTCGTCGGGATTTTAAAAAGACAACTCACAAAAGGCGGAGAGATTCCATCCAACACCGGCACAGAGTCGGCGTGGCCCGTGACCGTCCGAGCTTCCCAGAGGGGAGCGGGCCGGACGTCAGCCCGAGGGCGTTCGTTCCCCAGGTTTCCATATTTTCTGCTGTCAATTGGCACGCAACCGTGGGCAGGGTGAGGCGGCGGAGAAATCCGGGTCGCCGCTGGGCATAGTTGGTTGGTTAGCCAGGTAGTCGACCAGTTGAAGCAACCAATCGTGGCTAGGGACAGCCAACGTCTTACGCCGTGCTTAGCG…
LXLOC_004154	1	LTCONS_00005632	1	2892	3199805	3202696	2892,	+	NW_011942160.1	noncoding	-1.20426	noncoding	434	noncoding	-0.0425984	noncoding	clear_noncoding	GGGCTGGCGGCGGGCCGGAGACGCGCTCTGACTGGCTGGGGGCCCAGATGGCCCGATCAGCCCAGCACGGTGCAGGTGCCatttgctggctgggctggacTTCCGAGCCCGCAGCCCCTACAATGCGGCCTGGCGGGCGACACTGCGCACCACcgactgcacatgtgagCACCACCGGGCGCCGTTGCAGGCACCTGAGCCGCATGGCATTGCCCCGGTGGCCGTTGCCATGTTCAAATTTGTCGACTGGAATCAATAAATGCATTACAATACATGTATAGACCACCAGACTTCTCTGGCTCCTCTTGCGTGGACCGGGCCAATTGGAGATGCGCAGTGTAGGCAAGAGCATTGTCTAATGCGCCTGCCCAGAGTCAGTCGAGACAAAAAGAGGGTCTT…
LXLOC_004155	1	LTCONS_00005633	2	2217	3217548	3219820	1296,921,	+	NW_011942160.1	noncoding	-0.967024	noncoding	380	noncoding	-0.0352256	noncoding	clear_noncoding	GTTCCGTTTCCTTGACCAGATTCGCGGAAACATGGGCCCCGCAAATCATCGTTTTGCGGCTGTACATACCTGTTTGCTATTCGTTGTCTTCAGACAGTGTCAGCCAAGACGGTTTGTTGTGCCTTGCACAGATCCGAAAGCCGATCTGCTGAGCCCATACGCCCTCATAGCCTGTCGTATATACCTCGTGGCCTGGACCAGTGTATGTTAGGGCTGAATCGCAAACTATTTAGCTCGGAGTAAATTGTTCAAGAAAATCACAGTTGAATAGTATCCTGTCTACCCTCCCAGGCCCAATGATTGCCGTTATCGGGATGACGGGGACGTGGCCAGCCACAAGCATCCGCCAACCACTTTGTGAGGCAACAAGTGTCCAACAGAGTTTCTCAAAACACGTTT…
LXLOC_004159	1	LTCONS_00005640	4	3663	3250449	3254296	327,2749,58,529,	+	NW_011942160.1	noncoding	-1.26321	noncoding	338	noncoding	-0.0790528	noncoding	clear_noncoding	GTCTGCTGGCCCGAGTGAATACAGCACGCACTGggccgtacggagtaccagccGTTATCGACAACAGGCGTGACCGTGACGTCTAGAATCCCAGCATCAATGTTTATGTAAGCCCAAGGAGGCAAACTCGATTCTACAGCCGTAATGATTTATGCAAggccccaggtgccaggATTGAAGGTGCATGTGGTCTTGACAACTTGTCCAGTCTATAGCGATGTATGTATTTTCGCGTATCGTCAGGGCACGCACTCGGGTTGCAAAGTACtcaagtacggagcacactGAGCCACCAGTCGCCGTGTTTGATATGTAGCATCGCAATAGCCTATATAACTATACGGTTCAGCTTTTTTTAACCCGTGGTTGATCAATCGCTGTTACCAAATGGAAATGCTG…
LXLOC_004161	1	LTCONS_00005643	1	1723	3265695	3267417	1723,	+	NW_011942160.1	noncoding	-0.0353448	noncoding	275	noncoding	-0.0262144	noncoding	clear_noncoding	ACAAATCAAAATAAAACTTATGGTATTCCTGCCATTCAGTGCCGACACCCTGTCAGCTGTCAATGCACCCTCCGTGACAAATTTGTTATCCTGAGCCACAATGCAATGCACATGCTAAAGCGAAAGTAATTCGAGCAAAAAAGGTCCCCAAAACTCCTAGTGAGTGCGCATTCTCCCCTCTATACAAAATTAAGAGTCTCTGATGCCAGAGCTATCCAAGTTCGCCATCGTGTATTCGTCGCGAGTTTGAATGGGTATAAGAAGTCTATCGTCTTGATGCGGTGATGCGATGATGTAGGATTCAGCCAAGGGTGGGCTTGAAGCCGTATAATTGTGACGACTTGGCTCCGGGCCATGCCATCCACTTTTACGATCCCAAGTTCGTCCCGTGAAGCTCCA…
LXLOC_004166	1	LTCONS_00005648	2	4628	3286736	3291436	3361,1267,	+	NW_011942160.1	noncoding	-1.2882	noncoding	233.5	noncoding	-0.0380928	noncoding	clear_noncoding	CCGGGATTATAAATGTCTGCCCATTCTCCGAACACTGAGTGCCGTATCCATAATACTACGATAGGATGCCAAGTATAGTGTATTTTTTATGCCTTGACGAGGTACGAGACGGGGTTAAGATGTAAATATTTCATGAAATCCATCCGCGCCTCGAATATTCATATCGCACGAATCCCGTCATTCAGAATACACTGGCATATCTATGTAGCAGATATGTTAAGCTTGAACACAAAGAGACTCATATCAAGGCTCAGGTAATTTGCGACACTTGTATGGCCTGTTTATCCCTTGGAATGTACTTCACACGGAGGGAGAggcatggctgctgatgctgccaCTTACCTTGACCTGGTTTTGTCGGGCCGTTTCTTCTTGAATTGTCTTCAACTACAACTGCCA…
LXLOC_004180	1	LTCONS_00005667	1	575	3381041	3381615	575,	+	NW_011942160.1	noncoding	-1.29996	noncoding	245	noncoding	-0.024576	noncoding	clear_noncoding	TGGATCAAAGCCGTGAATTGCGGGTGATGATTCGAGACAACCAAGGCGGTTTAGTTCATGACCTGAACTAATTGAGCTTGCCTCATCCTGGCTGCACAACCTGCCGGACCCAAACTCTTGGGTGGTGTAGCTGCACCAAGCACTGTTTCTTCGGCACCGGGAACATGATGGGAGAGCTTCGTCACACTTTTGACAGCATCGTTAGTCTTGGGGGAGATATCAAATATGGTGTGGACTAGTGTACGCAAGGGTGCGTTCAACCTTGACTCGCTTCAATTTACAACCCAAACATCCCGTCTTTGACTTCTGATGCGTCTTTCGACGCTGATATTTCCTGGCGGATCCGAATGCTTCTCCGCGCTGGGGTCGGAAGGAAATGACTCGAAAATCCGGCTCACC…
LXLOC_004195	1	LTCONS_00005686	2	1911	3500707	3502691	1376,535,	+	NW_011942160.1	noncoding	-1.14586	noncoding	249	noncoding	-0.024576	noncoding	clear_noncoding	CTGGCAAAGAAATTGTCTAAAATTGAATTAAAAATATTTTTAGAGAATGGAGTAATGGCAGCTCGTGGTGCTATTAATGACAAGGTGAAAaattataataataaaaagtaAGACGAAAGGAACGAATCGACTCCAGGTCGACTATTGCCAGATATTCTTCGGGATGAAGCAAGTGTGAATAGGATTCCAGCCGGAGCGTTTTTGGGATCGGGCCGTCGCGGCCTTAAATAACTTGATCGAGCCCATATGCACATCCATCATCTGTGTGTGTTTCGGCTGGTCTGATGTGAATAGGCCCCCCGACACCAGTCGGATGAAACTTTGACACTCGTCGAGGGCATTGCCACCCCCAATACTCCGAGGTGAATTGCTGCCGGAGGACCGAATTCGACGAGGAGT…
LXLOC_004203	1	LTCONS_00005697	2	298	3574782	3575130	149,149,	+	NW_011942160.1	noncoding	-0.241295	noncoding	362	noncoding	-0.201523	noncoding	clear_noncoding	GCAGTCGACGAGGTGAATCTTGATACCAAAGTAATCACCGGCCTTGCGGAAGGCAGTGTGTGCAGTGTAAGGGAGAATCCTGTTGTTTGTTGCCAAGACAATGGTTAGCCATTTGCCACGTTCTGGCACGGTTAATATGCACAACATAGGTTCCGTGACTCCGCGCTCGGCATACGCCTTTTGGCGAGCGCTCAAACAcgccatcaagatgctcTCAGTACCGCCAGCAGTCGAAACGCCGGCAGCTCCAGGAGGGGCATGAAATATGTTGAGCACCATGCTGACTACTTCAGCTTCC
LXLOC_004209	1	LTCONS_00005707	3	1732	3616978	3618819	443,198,1091,	+	NW_011942160.1	noncoding	-1.21522	noncoding	296	noncoding	-0.0180224	noncoding	clear_noncoding	GTAACTATTTGCACTAAaagagtactccgtacctgtTAGGTACTACAGAAAGGTGGGTCCGATACTTTACTTGGACCTTAACCGCAGTCAaaggtatgtacatacataaaCGATTGATCAGGCCTGTTTCGGTTGAACAAGATGTTTTAGCGCTCAGGACCTCCTGGCTGCGACGCTAGCAGCTGTGGCCACACTTTACCACAGCccatgccattgccgccgtgaCGATGTCAAGGTTGGCTCTAACGTTGGCTCTTTTCCTCCGGCACCTGTCGGTCCTTTCTGCTTGGCTGCCCTTTTGCAGAGCTCGGAATCTATCAGAGCTCTTGGCTCGACTAAACTATTGATTGATCTCCATTGGACGACGGCtgcacggccatggccaaaaaaagGGAAGCA…
LXLOC_004220	1	LTCONS_00005721	2	592	3675863	3676549	388,204,	+	NW_011942160.1	noncoding	-1.25206	noncoding	197.5	noncoding	-0.0024576	noncoding	clear_noncoding	ACTTTGCATCTTTTATTTTGTTCTCCTGAGCCAAATGCGGCTGCTAACACTCAATTCATCAGTTCCAAGTAATGATATCGTGATGCGGGACTTGAACTCTATTAATTAATTACCGTACAGGCTTAGCATATACTTATTGATACTGAAATTTATCTTCAAATACAAGGCTCTCTCTTGGCTGCGGCATCTATGGCTCTACCTATTCCTTATTTTAAAAATCCTGGGATAGTAGCCTAAACACCCTACGCGCGAACATAGCTACCAAATGAGAACATGACCAGATACCACACAACAGCAGGCATCTTAGCTTGCGAAGAGTCTGTGTTGATGCAAGTCCTTGATGTCGCTATAAATAAGAGACCAGATGCCTAGGTTACCTACTAGGCAGTAAATCTCTAA…
LXLOC_004223	1	LTCONS_00005724	1	1836	3691808	3693643	1836,	+	NW_011942160.1	noncoding	-1.10744	noncoding	261.5	noncoding	-0.0036864	noncoding	clear_noncoding	CCTTTTAATTTAAGATCTTTGATTGGCCCATATCCTTGCTCGCTATAAAATCGGCATCTTGGCGCACTCAAAGGGATAGGAATGCCTCCGGGAGAGTTCCGTAATTAACGCATGTTTATTAACGTGACGTAAATTAATTGACGACCAGAAATTCGTCACTGCGCTGAGCGGAGATTCCGCCTGCCCAGGCTCGTCTCAGTAAGCGAGGGCCGGGAAAGCATGCCTGGGTGCCTGGGTGCCTCGGCGCTGGGATGCTCCATGTggcattcattcattcattcattcattcaaGCAGTTGGCACAGGTGGCGGGGGGTAAGAGCGATGGACTAGCGTGTAATCAGCTCAACTTTGAagtgttgctgctgccgccgtcaccatctcTCGGCAGGGCGGAGGG…
LXLOC_004240	1	LTCONS_00005749	2	1818	3809865	3811747	756,1062,	+	NW_011942160.1	noncoding	-1.29162	noncoding	299	noncoding	-0.0139264	noncoding	clear_noncoding	tgTGAAGATTCCAAGGCCAACTTGTCAACGCTTCGGACACGAtcaagccgacgacgagcaacgTCCTTTTCCCCTAGCCCATACCAGCCATTTCATGCGTTATTTGATTcaatttttatttattttttaGGAACGCAAGATGCAAGTCAAAAGAAGCCAGGCAAGCAGGGTGTCAAATAATAACACATGTATTTGTACTTGTGTAGTGGAGTCGCGGCCAAGCACTTCCAACCACCTCATATTCGAGGTCGTGTGACTGACTCCCTGCAGCAGAACCGTCAACATTCAAGGCATGGAATCCACGGCGGCACCAATTGCGCTGGTGAGCGGCACCAATCGGATAGTCGGCGCCGCGTCTATTCAACAAGCAAGCATTGACAGCTCCATTTCGGGGGCGAC…
LXLOC_004246	1	LTCONS_00005760	1	430	3848683	3849112	430,	+	NW_011942160.1	noncoding	-1.44385	noncoding	218	noncoding	-0.0012288	noncoding	clear_noncoding	TGTCGCCGCTTTTGGCTTCTGTCAATCCCGTAAAACCCCCTCGCCATGGACTTGTTACAATAATTTGTTACCGGCATCCTCGTGTCCGTCCATGGTCTTTCTGTCATTCGTTTAACCCGCCGGCTGTTGGTATTCTGAAGCCGCAATACGCGTGCCCTGTCCCCTTTGCCTGTCGGAGACATCCAGTTGGACCTTTAACTTACGTCGACATCTCCATGCCAAGAGTTCCGATCCGCCTCGCATGATCGCATCCCGTCTTGTCCCATTGCCGCATCTCCTCCCCCGGTCCGACTTGAACACGACCCAATCTGCGACCGACCCGATATTCGGACTCGCGATACGGCACTGAGGAAATTCTGCATCTCGGGGCCTGCACCTGggtccttttcttttggagCC…
LXLOC_004247	1	LTCONS_00005762	3	983	3859989	3861109	607,67,309,	+	NW_011942160.1	noncoding	-1.09938	noncoding	266	coding	0.055	noncoding	clear_noncoding	CATGGCGTCCACTCATCATTGTCTCAACGGCACGAGAATTCAGAGCAAggcaaaagcagcagcatgacaagaagaaaggtATAAGAAATTCACCCGCACCACAAATGATATCCCTAAGCAGGCATGATTTGTTGCATGGTACTTTATTTGTGTTGATGCGCTGGACTGGATTGGCAGGGTCTTTTACATAAGTCGAGAAGATGATCCTGTCTGATGTTCCTATTTTCTCCAACTGGAGCCGATGGTCAAGTCAACGCGCTTAGCAATCGCGAGACGCGTTGAaccattcaatgttcacgCGGCAATTTAGTGGGGGCCGGCAGACCAGAGGTGAGCCCAATGGAGAAGGAGTGGGTCGATAATTGCTGAAGCAATTGACCGAAGTTGATTCTTCAAGCT…
LXLOC_004248	1	LTCONS_00005763	1	777	3863491	3864267	777,	+	NW_011942160.1	noncoding	-0.372467	noncoding	387	coding	0.085	noncoding	clear_noncoding	GGCGAGAGAAAAAGAGCAATGAGGCGGGTGTAAGTGAGATGAGATGGGAGCTTGAAGTTGTGCCAATTCCCATGGAATGCGCGAATGGCGCCGCGGAAAGTCCATGGTCATGTTGCCGATAACTCCATTGCGAGCCCGGCTATCCAATTATCTGCCGCTTCAGCATCGCCGATGTGGGGCCGATATTTCCCCAGGGAGTGCACATCTCCTCCGTAATGATGACTGCACTGCGATTGACTGCTTAAAGGTGCTGCTCATATTCCAGTCCCTCGATGGCCTGAAGCAACCTCGTTGTTGTGCTTCAGAAACAGTGTAACATGCCTAGACCAAACTTTTCATTTACAGTACCGCTGCCATCAGTGTCTTCTCAAAGTCTCCCAGTCGGACGCTGACTACCCT…
LXLOC_004254	1	LTCONS_00005772	1	266	3896882	3897147	266,	+	NW_011942160.1	noncoding	-1.21856	noncoding	395	noncoding	-0.0311296	noncoding	clear_noncoding	AGCCCATTCAAGATGAATTTCCGGTATCAGTCCAGTCCCAATACTACATACCTACTTTACCTAAGGTACCTACCGGGTACTCGAGTGCATAGGATACagaagatgccgctgacTGACACCTCGCCTCGTGTCCTCGAGTGCTgtgtacttaagtactttatgAACGCCCCTACCATCAGGTTGGAATCCTTTCGGCGGCCGCAATGAGAGACACAGCAAGTAGtgtcaagtacctacctaggtaggtacttacttagGTAGCTGAC
LXLOC_004259	1	LTCONS_00005781	1	2456	3926743	3929198	2456,	+	NW_011942160.1	noncoding	-1.28236	noncoding	233	noncoding	-0.0024576	noncoding	clear_noncoding	gctggcgaATGGTGATGTCCGAGACGTGCCAAGCGCTTTAGGTCGAGAGCGTGCTGTGCATGTATGCAGAGAGTTGGGATATATGACGCAGAAGAACTGCAGTCAACAGGAAGTGATTTTTGACCGTGGCCGCTCCAGCGTTGCTGACTGCAAGACGACGAGTAAGATCGATTCGGCTCTGGTCTGAAGATCGTGAGCGTGTCAGTCAACCCCCGATTCATTAAGGGTCTAACCACGGCCGTTGAAGTGATTAGCATCCAACTCTCGTGTAGTGGGATTCAAGACCTCGCCGGCCAAAAAAATTGGGGTTTGTAGAGAAATGATAGATATGCCAGGGGCGCGCTGCTCAGATATCATGCCCCTTCTAACGCGCCacgcagcagccgccgctgGTCAACA…
LXLOC_004261	1	LTCONS_00005784	1	1775	3938450	3940224	1775,	+	NW_011942160.1	noncoding	-1.18189	noncoding	273.5	noncoding	-0.0167936	noncoding	clear_noncoding	GTCATTGAATTCGTTGGACACGTCAATTAGGAAACCATAGCGCCACCACAATATACTAGACCTAGTCTGGAATTAACGTATCAATCGCGTCATAAATGCAGAGTAGAGTTCATATTCTTTTCTGCTGAGGAAACGAAGCCGGCTTCATAACAATCTTATCAATCCAATTCCTGGTGGCCTTTTAAGTTCCATCATCAGTTTCCTGGGACTATTCGCTGTTGATATTGAAAAGCTGGCACCATTGGCTTCTCAATTACCACGTCCAGGTGCTCTACTTGTTTGAATCAATCTGACTGCCCCAGGACATTTGGATCCCATCATACTTTCCGTCCCCGGTTGCTTTCCGTTCTTTTAATAAGACGTGCTGCCGTCTTCGTGCAACTCATTGACTGCAAAGGC…
LXLOC_004297	1	LTCONS_00005827	1	502	4175141	4175642	502,	+	NW_011942160.1	noncoding	-0.987845	noncoding	497	coding	0.03	noncoding	clear_noncoding	AACAGACTCGAGTAGGCAAATCCTTGCATCTTGTTTATTAGAGCACTCAACAAATGTACATGTTGCCAGAACTCCCTGTAAATGTATCCCGCCCAAGGTACCGGACATATGCATCAAGCACTCTGGCACCAGCCcccagcagctcgaggtCGACAGCTCGAGCGCTGTTAAACAGGCAAAGAAATAAAGGAAATAAGAAGCCGATTCCAATAAATCCCAACGCCTCCAAATCAAAGGCTGATCTTCTCTTCATTCCAGCGCTGGGGAACATAAATATGAAAAAAATGGACTATATGAAAACGAACCAATCAAGGGCAACACAAGTTCACTACAACGCCCTTCGTTATTGTTCTCCCCCATGCCGCTATCTCGAATATGCCTTTCCAGATGAAAAATTGT…
LXLOC_004322	1	LTCONS_00005863	1	410	4406881	4407290	410,	+	NW_011942160.1	noncoding	-1.30012	noncoding	215.5	noncoding	-0.0004096	noncoding	clear_noncoding	gaaaaaaaaatcattcTTATATTCTGATCAACGTATGATACATGAAACGTTCCAACGCCAGAGCAATCTTTTATCGCATTATCAACagaggaaagaaaaataGCCCATCGGACGGCAGTCCCATCTATTAAACCCGGTATCATCAAGATACGGCGAAAAGCACCcaacaagaaagaaaatgtGACCATCTGGACAGAGGTGCTTCGTCTCTGAACGTTGACTGCTAGTTTTGACTAGTAGTTGCAAAGCGAAAAAGAAGCGAAAAAAATCGTGAAATTCATGAGTATGCATATCCCGTCTCTACCCATTTTATCAAAACGTAGGtccatttctttctttctttctcttttttttttccaattTTTGGGGGAGGGGTTCGTGTTGTACTGTATTCTTCGC…
LXLOC_004345	1	LTCONS_00005895	2	3354	4570651	4574072	1454,1900,	+	NW_011942160.1	noncoding	-1.33802	noncoding	344	noncoding	-0.0733184	noncoding	clear_noncoding	GCGCGAAGGAGGCTCAACACCAGGAGCTGGCGAGCTGTGCAGTCAATGGTCGTCGCTGATTGATGCAACTATTCACgcattgctgttgtcgattcGTCGCGGTGGGGATGCGCGGCAGCACAGCAAATCTGTGTCGATTGCTATCAACAACGAGCAGCCCAGGTCGGTTTGGCCCGTAAGATGGCCCGGTCGGCGTTGTGTGAAGGTTGTGCAGCTGTCGAGCAGTATCAACAATGTACCGTGAGCTAATATTATGTTGTATTGATTCTCGTTCGCTCGCTCGCTCGCCTTCTCTGCTAGGCCACTTCCTTGCGGGGCCTGCTTACTCCGAGCTAGATGACGGCCAGTTGGGCGGAACTAGCGATTGTGAATACTCGAGAACGAGGCTGGGGGACAGGA…
LXLOC_004347	1	LTCONS_00005898	1	289	4587899	4588187	289,	+	NW_011942160.1	noncoding	-1.17817	noncoding	263	noncoding	-0.155648	noncoding	clear_noncoding	CGCGGCTAATCTGTGTGCTACCCAAGCAGCCACATGGGTTGAGCGCCAGCGGTTCGACGATTAGCAGCTTTGCATGACTCCTTTGTGCTGCTTGGTATATTGAAATGCCATCTAGAGATGTCGCACATACGATGGCCGTTACATCAAGTTTACGCGACCCGAGATgcgagctggccgaggtgcTGTCATGAGTTTTGACGCGGGATGATCGGAGTTCTTGTTTCTGGCGTGCTCTGAAGTGCTGCTGTCTGGGGTGTCTGCAGCATCCAATTGGCGCCTGCTGTGCAGA
LXLOC_004350	1	LTCONS_00005903	1	929	4603546	4604474	929,	+	NW_011942160.1	noncoding	-1.40301	noncoding	396	noncoding	-0.0462848	noncoding	clear_noncoding	GGCGGGCATGGCCAGGAGCAATGCGCCAAATGGCAATGCGGCCAAAAGGAAGCGACCGCAATGGCAGACGTCGTTTTCTTTAAGGCCTGTTGGGCTCTTCGTATCGGAGGAAAGCAATCATGCAGCGAAATCTCCGTAGAATGCGCCGTCATACGATCCAGGTCGGCGGGTCGCACTAGTAATAGTATTTCCCTTGCAAGCGCAGGGCTCCCGCAGCCACCGGCGATAATCAAgtgcaaaggcaaaagggaCAAAGTTTTGACTTTGCCTAGCCCTCGCAGGAAGACTGCGTATTCGTGTGGATGCTAGTTGACGGCCACGGGCGGGTGTAAAATAATAGTTGGTGAGGTGGTTGCGGAAAGGCGTCGCGGCCGCGTTTGCAGTCACGGTGTCCTGATG…
LXLOC_004358	1	LTCONS_00005917	2	1377	4658972	4660495	592,785,	+	NW_011942160.1	noncoding	-1.42298	noncoding	228	noncoding	-3.71917	noncoding	clear_noncoding	atCAATGTCAACAAATGGCATCTGACTCTTGTGATTTTCTTCTCTGACCCCCAACTTATCATCGTTTGACTGGCTACTTTGTGCTGTTCTGAACCCACTCACAAAATTGGGAACAATATCGTTTCTACCGAGAAGTCTGACCGATTTTTATCTTCCATCTTTAGAGTACTGACACCCTTGCTTTTGATGCACAACCCCGGTGCCCCACGAGAAATCTGGAACCGTACCAGGCAACTAGAGGTCTCAATCCAAGAGAATGGTCCGCGTTTCCTTGTGCCAGGGAATAAAGCTTGCGTCACAAGACCAGAACTGATCAATGTTTAACGAGGCATTGCCCTAGGGCGAGTGTCCCCAGCCGACCGGGGACGCACGAACACAAGGCCCTTGCGAGGCACAATG…
LXLOC_004366	1	LTCONS_00005927	2	222	4685733	4686191	149,73,	+	NW_011942160.1	coding	0.958608	noncoding	269	noncoding	-0.15319	noncoding	clear_noncoding	tctcTGCCCTCCTCCCTGACATAGACGAAGCGGTCGTGCAGGCGGCACGGCCGGCCCTGCCAGAACTCGACGCGCGTGGGCACGATCCTCAGGCCCCCCCAGAAGTCGGGCACGGGAATGTCCTCCCTGCCCTCGAACCTCTTCTCGGCgtcggcggccttgcgCGACGTCCCAAAGTTGGAGTAGACGACGAAGCCGCCCGCCGCGTCGAGCTCCTTGAGG
LXLOC_004370	1	LTCONS_00005931	1	267	4718968	4719234	267,	+	NW_011942160.1	noncoding	-0.971129	noncoding	215	noncoding	-0.01024	noncoding	clear_noncoding	AGATGGTGCAAAtctgatgatgccgtcgtgaagaaaaaaagggagagCGGTAGCAGCAGGTTAAACAGACGAGCATTGAAAAGGCAATTGGCTCAAGCagagaaaaaaggaaagaaagaggATTGCGAATTCCAGATCTCCGTTGCCGCTCTATTTTGTGCGCAAAGATTATaaagcatcaatgatgcccCTCTGGAGCATTGAAGAGTCACACCGTTCCTCCACCAGATCTACCAAAGATGTCAGTCAAAGCTGCTTCGAGCCCCA
LXLOC_004372	1	LTCONS_00005934	2	1856	4724860	4726821	632,1224,	+	NW_011942160.1	noncoding	-1.1775	noncoding	459	coding	0.119	noncoding	clear_noncoding	GGTCGTCGTACTTGCCTTGACACCTGGCAAAACCCCCCCGCCCATGTTTGAGCACGTTAATCTTGTTGGCATCACATGGATTGCGATGTTTTTTGAGAAGCGGATTGGATTAATCTTCATGTTTCGTCCGTCCCGCTTATCCGCACTTCTGCGCGATGACACAGCTCCTCGATCATTGGCCTGGGTCGCACTGTCAAGCCCGAAATGCCAGATTGCGGAGACTAAATCGACAGAGTGCAGGACGGACTCTGCAGAACTCTGCAGCGCACACACTCGGCATCTGATACAGGAACCACATGTCGACTGCAGAACGTTTACGCTAAATAGCTACACTGCGTCAACAAACAGGCCTTGTGCCTGGGGCGTTTGACGAATCCCTGTCGGCGATTGACCCCTTGG…
LXLOC_004378	1	LTCONS_00005940	2	274	4747089	4747428	126,148,	+	NW_011942160.1	noncoding	-1.27744	noncoding	316.5	coding	0.203	noncoding	clear_noncoding	TGGAACAACACTTGGAGAAACGCGGCACATGCACGCAAACTCACCGTCGTGGCAACCTTGAAGAATTCACTGTCCAAGTTAATCGCCAGCATGCTCGTGCATGTCGCCCACACGCCCAGCGGGAAGCACACCCACACAAGAGCGAACCCCCACAAGACCATGCCTAAAAATACGCCTAGCACGTATAGGATCTCAGCACCGCGCGCGACGTCCACGCCGATTGTTTTGAaggctggtgttgctgggAGCAGCTTCACGGCTACTTTGCCCAGCT
LXLOC_004405	1	LTCONS_00005988	1	366	5038179	5038544	366,	+	NW_011942160.1	noncoding	-1.29978	noncoding	372.5	noncoding	-0.053248	noncoding	clear_noncoding	CCATGACACGAGGAGAAGTTGCATACTTGGGCTTAGCGGTGAAAGTTGGTTTCCGTCGACTTGTATACAGTAGTTTGGCGGCTTGTTGGTGGTGAGCTATACGGCGTACGGCGATTATGCAGTCGGTGTTCCTCGTTGTTAGCAGAAGCTGTCGTTTCGTCTGCGAAGTTGCCACCACGGTCTGGCAGAACAAGCATGCTCGAGATGCTGGGCGGTTGGAAGCAAAAGGATACCCAAGGGGGATAATTAAAGGGACAACAAAGCCTCGCAGCTTGGCCGCTGCAAAGCCCCCGTCAACCAGGCATGTGGCGAAGAGTCTGCACCGGAATCAATGATGCACAAAAGCGAGACACATATGATGCGAGG
LXLOC_004408	1	LTCONS_00005991	1	720	5053459	5054178	720,	+	NW_011942160.1	noncoding	-1.05411	noncoding	296.5	noncoding	-0.0004096	noncoding	clear_noncoding	GGCGGAACGAGGGGCGGAAGCTTATGGATTAATGCAGAATGACGGCATAGAGCAGAAAGACATTTGAGGCATAAGCAGGTTCCGAAGCTATCAATATGATCCTCCCCAAGTGGCCTTTTATCCCGATATCATCACGCAAGGGCAAAGAGGATATCGCCCGCTTATGGGCTAACTTGAGCGATTCATCCAATTTCTACAATGCACCCTGGGCATACAAACTTTAGAATTCCGGATGTCTCGTATCCGACTCTGTTGACCCTAACCCTACTACTAGTGCATTGTGTCACCGTGGTAGTCAGGTTCGGTCATAgagccatggagcaaaaagAGCCTGTCTATTGACTACAGGTCATCTATGGGACGCTTCCACCGTCCTGGTGCTTCTTTGCAAATTTACTC…
LXLOC_004416	1	LTCONS_00006001	2	372	5127779	5128217	278,94,	+	NW_011942160.1	noncoding	-1.01216	noncoding	288	noncoding	-0.0630784	noncoding	clear_noncoding	ACTTTTCTCTCTCCGGCTTGACATGGCCTATCACCAAGAGATGACTAGAATAGTGATCTGAGATGACAATCCAGGGTATGAAGGTGAAGAACATTGTGTCGTAATGAGTCCGGCACATTCGGCTCCGTGGAGTCCGCAGCGTCCGTGGCTGCTCCGTCTGGTCCATGCTAAAGgcgccaagatggaaaatCATTGCAGtcagaaaaagaaaattcGTCAAGATTCAGGCTACCCAAGCTTTTCGGGTTCTTCACTCGCTGCGACCTCTTGATGGAGCTTTTGAGTATTCGACGATTGTGTCCTTTATCGGTGATAAAAATAGAACTTCCTTAGTTATGCCTACTTGAAAATGGAAACTAGAAacctccagca
LXLOC_004432	1	LTCONS_00006023	5	1203	5259592	5261084	122,764,37,81,199,	+	NW_011942160.1	noncoding	-0.0751814	noncoding	285.5	noncoding	-0.004096	noncoding	clear_noncoding	GGTACCTAAATATTAAGCTgtatattatagtatattatagtatattttattataaGTTATTTcttaaaaatatataaagaAAGTTTAAATGTAATAAATACCTACCTACCAAGAGGGGTCTgAGCGCCTTGTTGCCCATGCTCCAACCTAGTGGCCAGGCTTCCAATGTTGTGAGGTCGACAGGCAGCCATGGTCAACTTGATCATGATGCCATGAAATGGACCAGACTGTGAGTTGACAATACTGACGACGCCCACGGGGTACGGAGGGATTGGGCCGTCAAGACGACAAACCTCCATAACCGCCAAGCCCAGACACGGACAAGCATCTTGACAAGGCTTTTTTtgtgccgtctttgccacTCTTTTGGCGGCTCATTCTTGAAATTGTGCCGAGACG…
LXLOC_004436	1	LTCONS_00006028	2	220	5314168	5314442	71,149,	+	NW_011942160.1	noncoding	-1.22087	noncoding	257	noncoding	-0.02048	noncoding	clear_noncoding	CGGCAAAgtcaaagaagaagcaaggtGATGGGTGCCTGTTGCACGGAACGTCATGCCATGTCACTCTACAGGCTAAGTACCTAGGTCAGAGTGCTCCCCTGCTAATCCTGCGCCACCGAGCCGCGCCTAGATCCGGCCCCCTGCCcggcctggatggcgttTGGCGATTCTGGCCGTTTACACTACACGTTTTTGGTCTGTACCCGTCTTCGTCATGACC
LXLOC_004443	1	LTCONS_00006038	1	336	5373392	5373727	336,	+	NW_011942160.1	noncoding	-1.441	noncoding	230	noncoding	-0.0004096	noncoding	clear_noncoding	cgtatCGTCAACGGGGTCAACGACGGTGCACTTCAGGGAAGTGAGCCCCAACGGAAAGTCACTCTCTCGTTTTAAAGGATATAATTTAACGTCCCTCGGTATGATTAGTCCGCCAACATCCAAGAAATGATGCTACCCCTTGTCCACGGTGACCAGCCAGcctagtacggagtactagttTGGAGGTGTGAAGTTGGTTGAGGTCCCTGCTTGAACTTCTGCAGTACCAAGATGGAACCTGAGTGATCGCTGCAGCTCAACTTCAAGTGCCAATTGAAAAAAATCCAGAAGAGAATCTTCCGTATTCTGAAGGTTAGATTCCGACTCAAGTGACAT
LXLOC_004458	1	LTCONS_00006058	1	927	5516800	5517726	927,	+	NW_011942160.1	noncoding	-1.37588	noncoding	238	noncoding	-0.16384	noncoding	clear_noncoding	TTGCAAAAAAGCGTCTGtcctttttttattttggaCTCCTCAGTCCGCTCTGGTTGTCCTATCTATTCATGAGGCACAAAGCAACCGGGACAATGTGACCTGGGCATCCTCTAAAACCCAAGTCCGGTGTCCCATTTCCTCTGTGCAAAACGGCTGTCAATAAGAACGAGAGCCCTTTGATGCGTGCCGTGCCCAACCAAAATCCATAACCTATGCGTCGAGTGCGGCCTCGTCCATGCTCTCCGAATATAAAACAGAGGAAAACTGGCCCGAGTGACCTTTCTTTCCTCCACATCTATGTTCATTGCTCTCGTCTCTTTTCATTCGGGACATCTCTCCATCGAGAGACCAAAATGAGCAATTCCGACCAGAGAACCGAGTAAATCCACTTTTGTCTAT…
LXLOC_004472	1	LTCONS_00006083	1	737	5601774	5602510	737,	+	NW_011942160.1	noncoding	-1.32326	noncoding	389	noncoding	-0.024576	noncoding	clear_noncoding	GGTCTCTTACTCTTCACAAAAGCACGCACCCCTCGCTGCGAAATGCGTACATCTTCATTCTCAAGTCTGCTTCTTTCAAACGGTTGCTTCATTCGGAATTTCCGGCGTCTAGATATGCAGACATGGGATTCTAGCTATCGACCATCGATGGATGGCACATTTCTGCCGTGCCTACATCCTGTCAGTACTGCATGTGGACTCCTGCATGACAATGGAATTGTCTTCCTGTGATGTGTATTAGACGAGATCGGAACTCATAGTACACCACTTATGCGACGCCGCAGATGGCTCGAATCACCGTCTGAAGGGAGAAATGGCGTAAGCCATGATCTGTAAACGGCCACCTTTTGCTATTTTCTCGGTGCTTCTGATATGATCATCTTTTGAACCTGGCTGAAC…
LXLOC_004476	1	LTCONS_00006088	2	296	5619936	5620296	148,148,	+	NW_011942160.1	coding	0.125938	noncoding	215	noncoding	-0.069632	noncoding	clear_noncoding	CGGGACAAGTAGCGCGCTTGGTCTGCGCCGACTCTTTCGTCTGCGAAGGTGTTGAGCTCGCCGACGGCAGCTTTGGTAGGCGTGTCGAGCTGCAGAATGCCCCGTTGGTAATGGGTGAGCTTGTCTGGGCAGATTAGAGAGGCCAAGGACCAGGTCTTCTAGTTGGTCGCCGAGGTGGTCTGGGTAAGACGAAGTCGTGCGGATTGAATAGACGATTTGCCTGAATACGCGGTCGATTTTGCGATCCAGATGGTGCTGGGTGAGATAGGCAGCGCCGTGATGGGCCAGGGTGAAGC
LXLOC_004490	1	LTCONS_00006108	3	5749	5758439	5764321	1099,1891,2759,	+	NW_011942160.1	coding	0.791749	noncoding	384.5	noncoding	-0.0331776	noncoding	clear_noncoding	GTCGTCAGGGCCTGCATTGGGTTGGcagcattcaatgtttggagGCGCCATGGCACTGGCGCAAGAGTCGTGGGATTCCCGCTACTCCATAGTACGTACTACGGAGtctgtacatacatacacatgtCGTTCATGTCATGACCTCAGCTGGGCCGTTTGGGCTGACAGGCTCACGAGCCGTCTTGAATGTTCTCGTTGGCGAGCTTTGGACTGCAGTGACAGCACAGGTGGTCAAAATTAAACCGTCAAGGTCCAATCTCAACTTCGGCTGCTCTGTGCCCGTCCATCATGTTTAGCATTGAAAGCTCCATGTTGGCACCTGCACCTGCGCTTGCGCCTGCGCCTTCTAGCCATGttggatcaattgatgtcgACCGGTCTGTCGCCGCACCTTCCAAG…
LXLOC_004497	1	LTCONS_00006118	2	3181	5799379	5802614	616,2565,	+	NW_011942160.1	noncoding	-1.06292	noncoding	353.5	coding	0.095	noncoding	clear_noncoding	GTCTGATGATCTTGTTCATACCCAATATGTCGTGGACTCGTGgtgctggcgatggcgacaGGGCACAACATGGTTAAGCCAAAAGAGCTTGGGAAATattggccaaggccgagaggCCTCGTCGCTTATAACCAGACATCTCTGGTAGCAAAACCCAGCACCTTTGTGGCTGGCGTGGAACAATCCTGACTTCATTATAAAAGACAGCGACGTGGCAGGCCTTGGCAAGAGTCACAATAAACCGTTGCCATAAGTCTAGTTGACGATGTTTATTGCTGTTCTATTGATGACGGTAGTCCAGGACGCCACGAAGCCATTTGTGCAAGGTTGTCCTGGAGACGGAGCAATAAGAgatgatggtggcgttgttgaATACCCAGCCAAATTTGTGGCGGGCTT…
LXLOC_004504	1	LTCONS_00006128	2	1083	5837842	5839047	591,492,	+	NW_011942160.1	noncoding	-1.12869	noncoding	334	coding	0.066	noncoding	clear_noncoding	TCAATGTGTTGATCCCCCTTCCCTTGGTTCTGTCGTCCGTCGGTTCCATCAGAGCCTTCTTTGTGGACAGCATGTTATCGTTGGTGGATGCAAGTTGGCGACTTCCTTTACCCTCCCGTTAAATGGACCGTCTATGAAATCTATGGCCGTCTGCCTGCGGGTAGGTAACTATGGGCTGGTTAACACGGGCTTCTATCAACCAGGGGATATGATGAAGAATCACCGCCTGTCGTCTCTGCTGCAGCCTCGCTTCGGACTAGCAAGTGCACAATCTcatcttgccattgccatggcctctcATTCACTGGCGTTATGGGTGGGATTGGCTTCGCAAACGCTTTGGGATTAGTTGAGAGGAGGGGCGAGATTCTAGAGGCAAGACACGGAACATGAGCTGGA…
LXLOC_004522	1	LTCONS_00006152	1	1170	5951933	5953102	1170,	+	NW_011942160.1	noncoding	-1.15319	noncoding	281	noncoding	-0.0004096	noncoding	clear_noncoding	cacacacacacacaaagaaaaaaacaccGGATGAATCTGTCGAAAAATTCCAAATATCACACGACTGTTTAGTCCACGAAAGTCGGCAGAAATTTTAGTCTCTAACATGGGGAAAGTCATGCGTCCTAAACAAATGTTTGCATTTCGCCCACTTCTAATGGCCTCGCGACGTATGACGTATCAGAGTTGGGACATACGATTCCCTTAGGTACATAGATACTGATCGCCATCCAGGATTTACACGGTTCTCATGCCCTCCCTGGGCCACATCCAGATCGAGCTCCAGCGGTTCGACATATTTGATCATGTTGCTGACTCCAGGTTTAGATTTGGGGATGAAACGCTGCCAAGGACGGATCTGAAGCTAAATGATACACCGCTATGATCTTCGATAACAGC…
LXLOC_004529	1	LTCONS_00006168	2	420	6007660	6008186	271,149,	+	NW_011942160.1	noncoding	-0.115251	noncoding	198.5	noncoding	-0.0741376	noncoding	clear_noncoding	ATGTAGTCTACAGCCGGTGGCAGAATATAGTTGCCCACCAACAAATATACACCAAGTGCTATTGACTATATACTCCGCACTATAACACCAGACATTATAGTATAAAACGTCACGGCCAGTATCCGACCGATTACATGCTTTTCCCCCCATATATTTATCCCCTCATTCCAGCTTTGTCTGATCGTTAGGCGTCGCAGGATACCAATCCTGATTAAACGTCGCATTCAACGAAACCGCGCCCACGGTCCTCCCATCCTCCAGCCTCATATAGGTTGATGCCCCTCGCGACGATGCCCGTCCCCGGCACTTCCCCGTCCCACCTATAGCACCACGTATTCGCGTGGTCGTGCCCGTAAAACAGTCCCATGAGGCCGGGCGTGCTGGCCAGGGCACTCATAA…
LXLOC_004539	1	LTCONS_00006180	1	2008	9430	11437	2008,	-	NW_011942160.1	noncoding	-1.12793	noncoding	313	coding	0.059	noncoding	clear_noncoding	gCCGCTTGATAGATGCAGTGGCGTATTGcagaagacgcagaaaaTACCCCATTTAGCCAGATGGGACATGTCTTGCTGGTGGGCTATGTTTATGCTGGATGCTCTTGGAGCAGCTTACGCTTCAACACATGGGTCCTCGTGGCTGCCGTTTTGTGCCATTTCCCCAGTGCCCTCATTAGCTgatgttttatttttggcTGTACTCGGTTGAGTCCCTCTTGTATATTGTTAGATCTGACCTTGTATGGGCCGTCTCTACCACGTCTGATTCACGTGGTAGACTTGTCCTGGCCAGGTCGTAATATTCCCCTtgtgccttcaatgttgcttcTAGCACTTGCATTCAACATCTTACACAAGACTCTTCAACATTTTCAACACCCTCAAAATTCCTCACGT…
LXLOC_004546	1	LTCONS_00006187	1	2813	43592	46404	2813,	-	NW_011942160.1	noncoding	-1.09335	noncoding	266.5	noncoding	-0.057344	noncoding	clear_noncoding	GTCTTTTTTGTattcttcctcatcttgcACAATGAGTTCCATAGAATTTTATCACTTACACACTGCCTACAGGGGCTCGTGAGAATATCCAAAGACCACGGCCCCCGGCAACCACCCCTGGCAGATGCATATGCCCTACGACGACGGAGGCCGTAGTGCCTCATTTGGATGTCGGTACAAGGACGCCTGATGGCCCCCAACCCGGCAGTAGGGCCTTGGCATCATGGAGTCGTGGGACAGAGATTATTGCTCCCCCGATTGGGCTGTGCGGCGGCATGGAGACGGCCAACATCCACACCACCCCTTCGAATCATGGTAGCGCTCCGAGTTTGCTGCTGAGATAAGAGTTTGACTCTATAGTTACACTAATAACCTAGTGCGAAAGGTAGCgaccaaaaa…
LXLOC_004580	1	LTCONS_00006244	1	409	258724	259132	409,	-	NW_011942160.1	noncoding	-1.16582	noncoding	260	noncoding	-0.0299008	noncoding	clear_noncoding	GTATCTTGATGCTCGCTCTCAGACCCCTGGAGCAGTTGACGTGGATGGTAACGGGAGGTTTGCTTTTTGTTATTGTTACACAAGCACAGAGCACGCACGGGTCACACTCTCTTTCCCATTGAAAGCCACTGGGCTTCACGTCGTTGGCGGGCGCAGCTGATGGCCTACTTGATGAATGGAGTCGCCGGGACACTCCCCTCCAGTCAAGAACTCATCTCATTGATCTTGATGCCAGAAAAGCGCAACCGCGAATAGAGCTGAGAATCCGACGCGGCCTGCCCGCAGCGGCGCCTCCGTGTGCTTCATTGAGATCAACCATGCTTACATCACTGGATGCCGTGATTTTCCATGAGATGGTGATTTCTGTACTTTGTACAGACTGAATTGACGCCATGTGTT…
LXLOC_004591	1	LTCONS_00006263	2	285	345919	346250	145,140,	-	NW_011942160.1	noncoding	-1.40013	noncoding	285	noncoding	-0.0806912	noncoding	clear_noncoding	GGCGTGCactccttgccgtcgccgtggtcATGGTCGTCATGGTCGTGCCCGCCGGTTGAACTGGCCGAGGCACTGCTTTGGGTCTGAGCAGGAGGCGTAGCCGGCTTGGAGACGCCAGATGGACAGTGCCAGTGGTCTTTCCGTTGATGTAGGCTCGCAGTGCCCTTGGGGGTTTGCTATCAGCATACAGTCCGAACTCGTCAAGGGATGGGACACCGTCCGGTCTGAAAGGTCTCCCGGTACTAGACTTGCTGAAGAGTCGACTTACAGTGATCACCATGAGGG
LXLOC_004601	1	LTCONS_00006279	1	645	398539	399183	645,	-	NW_011942160.1	noncoding	-1.13601	noncoding	343.5	noncoding	-0.0004096	noncoding	clear_noncoding	AAATATACGGTTCGCTAAGCGCCAGGAATAGGGCGATACTGAAATCATATTCGCTGGtccaaaaacaaaaacagagCATGTCCATGGTAAAGTTGACCGATAAAATGTGGTCCAAAAATCCATTTGCGGGCTTATAACCATGTATTCACAGGCTTGTGTAAACTGTTGAATCCATTCGCGGCTGCGATAGCAATCAAATTGGATTGCGCGAACTTTGATTAAGTTCTTGAGCCGACGTTTACCACGCGTCAGCTTAACTCGACAGATTGGCTAATCTGCGGTCCATATGTCCATGTATGCACACTGAGGAAATCAGAATGCTCgatccaaaaaaaaattcaacGCTGGTCCTGTACACAATTATAAAATCCGAGGAGTTTTATGGTCCTTCATGCTCCA…
LXLOC_004625	1	LTCONS_00006312	2	379	559697	560122	293,86,	-	NW_011942160.1	noncoding	-0.108888	noncoding	443	noncoding	-0.028672	noncoding	clear_noncoding	GTAGCTTATATCCGCGATTTAGTTTATCAAATTCCGAGCAGTCTCCTCTTTACAAATCTTAACTAGTTATTGTCAACTACCTACAAGCAAAATGAGCGGTATCACTGTAACCAATCATACCGCGATGGAAATCTATGTCAGTATTACTGCAACGGGCGGTGACGCTGGTCAAGGGGGATCCGAGAAGTGGTACCCGCTCCATCGTGATGGAGGAAGCGGTACATGGAATTACAGGAAGGAGTGGCAAGTAATGAGATTAACTAGGAGCAAGAGCGTTGGAGCACTAGTCGAGACTGTCCTTGCCATACCGGGTGTCACTATAGATGTCAATTAGGACAAGTGTTTTATCACAATTGCCTAGCTCCAGGATAAATTCGAT
LXLOC_004676	1	LTCONS_00006381	3	715	917595	918447	42,474,199,	-	NW_011942160.1	noncoding	-1.30142	noncoding	298	noncoding	-0.0004096	noncoding	clear_noncoding	GAACAATTGGCGTCCAGATGACCCTCCCAACCCGCTCTCAACATCCCCAGATTGCTAGGTTCTTGAGATGGCCGATGGGCTCTCGACTGCGCGGGGGGATGCAGTCGGCAATTTTATTTTTGGGTCCAAGATTTGGGCCCGGCTAGGTCTGGCTGGGTCTTGCCGTCAACCCATGATGAAATTCTCCTGACGTCTGGAGTCGAATGCCGCGTGCTCGACTTCACCAGCTGACGTCAAGCCGGACAAGCCACACCGCCTGGCACCGGGCGAGTGGACGCATGCTTGCATAAAGACACCACCCAAGACGTCTCAGGAGCAGCAAGGCGCACTGCAGAATCGTCACGGTGTATTAATTAATGACTCGCGGCATGTTTGGCTGCATCTCCGAGTGAGAGTTTC…
LXLOC_004687	1	LTCONS_00006395	2	384	1044234	1044746	149,235,	-	NW_011942160.1	coding	0.284386	noncoding	229	noncoding	-0.548864	noncoding	clear_noncoding	AACTTTCCATTTTAAACATGGGTTCGTAATTACAGCATATCTAGTTAATACATTGACGACAGCCCAACGCCAAACGTCATTACACTCCTTCATATGTATGTGTGCCGAGTTCAGACATTaaaggggaaaaaaacaaggccaaataAACAGGGAAATAATGCTCCTCCAAACATCATTTTCCTTTGTAGAGTGATTCCCTCCTTTGTTCCTCTACCCTTTTTGACTATTCCTTGAGGGCATCAACCTTCTCTCCAATAGtctttctctccttctcgTACCACTCGGCAACTTCTCTATCACTGGTGTCAAAGTTGACAATGCCGGACCAGCTTTGCAGCAGGTGCAGGTGGCCAGCTCGCACATCAGTGCCCTTGGAAGGGCTGG
LXLOC_004697	1	LTCONS_00006407	1	651	1083738	1084388	651,	-	NW_011942160.1	noncoding	-1.087	noncoding	278	noncoding	-0.032768	noncoding	clear_noncoding	ATCGGCACCATCAAACACTGTGTTCCATACGTGGACGCGAACGACGACAGCGTACACAAAACATACCTCGATTGGCCACcatgctactccgtatctgGAGGTTATAATGGCGGTCAAGCTGGCCCCGTCGCCACCCAGCAATGTACATATCGCTTTATTTTCTCTCCCCTTTTCCGTGGGCTCAATTTCCCGGGTTTAGTGAAGAAGCACGGTCTAAAGCTTGGTCTCGGTCACACTCTTGTCCAAACAAGCATTGGGATGACACACTACACGACTAGGCGCAAAGATCCAACCGAGATTGGGTGAGACGTCTCTGAACTAACCGCCGATTCTGATGACAATAGAACCCTCCTCCCTGAAGCGCGATGTGTCGATGGGGTATCGTTCCATCAGCGACAA…
LXLOC_004698	1	LTCONS_00006408	1	4273	1084949	1089221	4273,	-	NW_011942160.1	noncoding	-1.43241	noncoding	254	noncoding	-0.0630784	noncoding	clear_noncoding	GGTCAGCAAAAAAAGATCATGTAGGAAGAACAGCTTGGTATTTTGAGGGTCCTGAGTGATTGCGAACAACACATCATCCCTAGGCAGGCAGGAAGCAGACTCGACGATGTCGGAGGTCAAACAAGCCAAGTGGCGGGGCAGTTCGACATTAATGCAAAAAAGTTGACGATGCGGGCAGACAGGTCAGTCACCTACCTGTGCctccatgatggcagcagGGCGCAGTTCCCGCCTCTAAGGGCCAGGGACGATGGAGATTCTCTTGTTTGAGGGAGTGAACGCTGCTATAATTCGGGCAGCCTTTTGTACACAACATGCGGCATGCTTAGGAAGGTTGGGTGACAACAAGGCTACCGTGGAGTCATCTAGATGCCTGGGTCAAGCGAGGAGCAGTCGGGC…
LXLOC_004701	1	LTCONS_00006413	2	1261	1110671	1112035	760,501,	-	NW_011942160.1	noncoding	-1.20843	coding	547	noncoding	-0.004096	noncoding	clear_noncoding	GTTAGTATATGCTACAACACTGCCCCCCGTACTACTCACTTCTCTTCTCCGTGACCATtgaagcaacattgaatggacATGCGCTAGAAACAACCAGCTTTAGCAGGCACTGGATTACCTGCCAGCTTCTGGAATGGGGCAGGAGTGTCCCGAGGGCTTGCCAGATTGCCGCAGAGCCCAGAGACGTCACGGGGCTTCATCAGTGCCTCGAATGCCACCACCACTTGAGGggtggcagagaggcaagggAGGCAAGGAAACCCCTGCTACAGATTTTCAAAGTCGAGCGCCAAGAAGGCTTCCGCCTATTAACTCTGTGCAAATACTTGGGACTGTCCCTCGCCTCTGAGCAATGCCACTGTCAGTGGTCGACTGCATCGGGTCGAGATACCACGGGTC…
LXLOC_004706	1	LTCONS_00006420	1	1426	1129782	1131207	1426,	-	NW_011942160.1	noncoding	-1.09628	noncoding	233	noncoding	-0.0049152	noncoding	clear_noncoding	GCTCCTGCACTTTCCGTCTGTCTGCTGTCGACAGTCTTGGCCCCCACCCTCTGGAGTGGTCCTCGATGCCAAACTGGTGCGACAGAACTGCTATTCTCCCTGATATCACTTGAATATACTACTCGCGGGCGGCCAGCCTTATTAGAAATGAGCTGGTTCCGAGCTAGCATGTCCGGGTGTCGAGTGGCTTTTCCGCTTCGATAAattcatcaccatcagcTGAGTACATGTGCGAAATACTCGGGCCAGTCGTCAAGGTTCTGTCCAACCAAGCAGTTGCGACATCGAGTCGTCGTGTTGCACCGCCCACAAATAGCTGCGGAGTGTCCGACGCAGCGGTCGTCTATGCGAGTAGGAGAAATTTCTGAACAAGTTATTTCAAACTTGTATTATCGAGGT…
LXLOC_004709	1	LTCONS_00006425	2	2532	1146346	1149101	1536,996,	-	NW_011942160.1	noncoding	-1.34241	noncoding	225.5	noncoding	-0.0212992	noncoding	clear_noncoding	gtctgtctgtctgtctgtccGTCTGCAGGGAACGTTTGGCTAGAACCGAGGCAGCTCGTCTATGTACGGGAtctgcatgcatgcatgcaaTTGATCCATCACTTGTTTCAATGTCCAGGGCTGCACTATGTACATGCCCATTCAGCGGGATCTACATATCTAGTCGAATAAACCGCCGCCAACTCAAGATAATAGACCGATTGAAGCTCCAGTGAGGAGGGTGTTTAGAGATTGGGAGCAGAACGAAACCATGCGGCGCCCCCGTACCACTCGGTACCTCAATCTAGCCGTGCTCACCAACACTGCCCCTTATGTCTAGTCATGTCACGACTTTGGTTCTTATTTGGCTTCTACGGAGCACTCAGTTGATCTTTAGCAATAGTAGTAGATGAAAAGACC…
LXLOC_004710	1	LTCONS_00006426	3	2305	1149177	1151600	809,232,1264,	-	NW_011942160.1	noncoding	-1.30755	noncoding	343	noncoding	-0.059392	noncoding	clear_noncoding	TGCAACCAATCCAAGCATGGTGGGAGCATGTCGCCATGCCGTCCTCGTCAGCattctacggagtagcacCTCGTCCAGCCATTCAGCCAAGTTCACCCTACGCCCTCAGCTCCAAGCTCGCCTCGCCTGGACAAACCGGCCCTTTGGTCCTTGAAACTCTGTATGCCACCAGCAGGCTTTGGCAGTATACAGTGTAAGTTAGTGCGAATTCGCTCCCAGGATCCGTGTGTACGCACAGTGCCTCTTTACCGTAACCACAAAAACGAGGGCGTCGGTGACAACTACTACCTAGGTGTGTACACCAGACACATTGGTGGATGGATCATGGCCACCTGTTGCTATAAtagtaactacctaggtgCCGAGGACATATGGGCATAATATACATCCAGCACAACA…
LXLOC_004717	1	LTCONS_00006435	1	807	1194291	1195097	807,	-	NW_011942160.1	noncoding	-1.11222	noncoding	470	noncoding	-0.118784	noncoding	clear_noncoding	CCAGCAGAGCAAACACGGTGTGTATGACTATGTCCATTGTTAATATTGTACAGCGATTATTTCGGCTGCTCCCGCTATGCTATTCCACCAAAGAAAGCCAAGAACTTTTGTCCAGTCCGTCATCTTGTCGATTCCACCCTCGTCACCCAAACAGTCATGAGAACCTACACGTCCTTCCTGATACCGCCTTGTCCTCCCCATCTTTCGCCAATCTTTTCCTCACCATGTCATGTCGAAAATTTGTACATTGGTCTTCCCTAATCTTCTCCTGTGACCCAAGACCATCATCTTTGATCCGATGATCCATCACACACTATTAAACTTTTAAAAAAGGCTCCAGCTGCAAATAATGCATTTGGCAGCATAGACTTTCATCTTGCTGAAGGTGGTTCCGTTTTC…
LXLOC_004735	1	LTCONS_00006462	2	938	1311822	1312892	648,290,	-	NW_011942160.1	noncoding	-1.16505	noncoding	228.5	noncoding	-0.036864	noncoding	clear_noncoding	CCTATGCCCTACCCGTGATCTTCCTGCTACATATCTGCCAGAGCTCGTCATGAGACTTATTTGTTCTCGCCGTCTCTCTTTTTGAATTGCCTCCACGGCTCCAACAACGTTGCAGAGTATTTAAGACGCCGAGTTCTTGACTCAGTGGTCTCGTGGCGATGCTCTTGCTACATGTTTACACCGACATTTGCGTGGAACGTGGCGAGGACATGTCTCGATAGACACCCTTCGGCTCTGCACCCATCTAACGGGACTGGACACCCAGTACTGTGCAGCAGACCACCCATATGATTAATGTTGGTTCAGAGGAAGAAATACGGTGAAGGTATACATAGAAGTGTAGGAACACGACTGCTTCATTCTCGAAGAGCTCAAGAGCAACACCACGCAAGAAGACTG…
LXLOC_004739	1	LTCONS_00006468	3	6244	1330095	1336480	659,4790,795,	-	NW_011942160.1	noncoding	-0.0306706	noncoding	311	noncoding	-0.0024576	noncoding	clear_noncoding	CTCTGCCGCGGGCCCGCCGAGCCTTGTACGAGGGTTTTGCAAGATTTGACGGATTTATGGTTAATGTCCAGTATCCCAGGTCAGGTGTCTGGCTGGTGTGGCCTGACGGTTGTCCTCAACGTGAAACCAGACGCTGTGTGACAAACATTGGGGAGGGGGCCCAATGAATGAGTCTGTTTGATGCTCCGACGCCAATATGCCGAGACCGACGACGTTGCAGTTAGTATTGATGCCTAGATAAAACCGTCGACCGGCGTTGCACAGCTGCAGCCCGCTCACTGTGCTCCGTCACCCCGGATGTTGTGTAACCTGACTTGTATGCAAGGTAACGCGACAGAAGCAGGGTAGGGCGTCATCCGTCGTCCCGCAGTACACGAGCTGCAAAGCCAAATTTGCGTC…
LXLOC_004741	1	LTCONS_00006470	1	1009	1340366	1341374	1009,	-	NW_011942160.1	noncoding	-1.30296	noncoding	323	noncoding	-0.028672	noncoding	clear_noncoding	GTAGGAGGCTTTTATTCGATAGCGCAGGATCTAGAGGCTACAgtgaaagaagaaaatatATAACGAAAGAAATAAAAGATAAATTCGGACACTGGGAGTAAAAGGATCGAGAATCAACTAGTGGGTGACGGAAGCGTCAGCATTTTCTGCTAATTCCAAGAGAGAAATGAGCCGTAGTCGACTAGCAAAGTTGGTTGGTAAAAGACGAAACGATGACAGTGTTCAATTGGGTACACTCTTCCCCATCATCGACATGTGTTGCGTGGTGATGAGACGAGTTCTAGCCTGATCACTGACCTGGGCTGAATGATGAAAATGCACGGCATGCATGAAGGCCGCCGCGTACAGAGCACCCGGGCAGCTTCAACTAGGGCGATGGGGACGCGCAAGGCCAAATGC…
LXLOC_004746	1	LTCONS_00006475	2	1752	1362798	1364607	1652,100,	-	NW_011942160.1	noncoding	-1.34469	noncoding	299.5	noncoding	-0.006144	noncoding	clear_noncoding	TGGATGCTTGTTTCAATGTGAAGCGTGCGAGCTCTCGTGTGGCTGCCGTGTTGTCCCGCCACATGCGTGTATTCTGACGTAGCAATCCAGTGGCAGGCAGTCGCCGGTGCCAACGCCTTGATTCTATCAAGTTATGTCAACTGCCTTATATTTGCTTGCATATGGAAGATATGGGTGCACGGGACCATCTCTCGTTGGAGACTGTGATTGAATGCCTCCATCATTTGTTCTCGACGAAAGTCCAGCGATCCATACGTTACAGGTATTTAAAAATTTTCATGGCCCTTGCAGAGACCTATTGACCACCGGTATGACTGAATGGATCAATGGCACCGTGTCGTTATTGGCTGCCAGAGCTTTTGTACCATCGTTgtgttgtccttgttctaAAACGGCCAG…
LXLOC_004748	1	LTCONS_00006478	1	1650	1373027	1374676	1650,	-	NW_011942160.1	noncoding	-1.30434	noncoding	311	noncoding	-0.0442368	noncoding	clear_noncoding	GATCAGAGGAGGCTTTACTTAGAAACACAGCCATGGCGCCTCCGGTTCGGCCGCAAATGGCATCGACTGGACGAAATTTACCAGATAGTCGCAACTCTATACTGACCACCTGGGTATGGCCCGCCAACAAAGCACATGAATGACGGATGCGAACCGAAGGTCCCGAGTCTTCTGCTATTTCCCATTCCAGAACTGCGCTGCAAACATGTTCAATTCAGTCGATGCTGGTCGTTGTGGACGCCTCCGCAAGTTCTCGGCGATGAACTCTTGAAGTGGCCCTGCGGATGTGCATCGCCATCCAGCCTCCAACAAACACACGACGTTGTTGGTTCCCTGCACTCGACAGGGTTGTTATCCTCGAAGCCTCAGCGACACGTCATTGGCTCCGTGAGCAAAGGA…
LXLOC_004749	1	LTCONS_00006479	2	3315	1386397	1389867	1154,2161,	-	NW_011942160.1	noncoding	-1.01091	noncoding	404	noncoding	-0.0434176	noncoding	clear_noncoding	gccggcggcggagggGATTGGGGGGTCAAttggtgctcaagtgcttAATGGCACTGGGCTCGGTGTGCTACTGGCGACGGTGTGCATGTACTACTGATCACTGGGGCTTCAACGTTGCGCAGTCAGTCGTCGGAGCGCCAGGCTTGGGTGCCTGGTCAGCTCGGCTGGTGGGGTCTGGAGCGTTGAGTTGCCCGCCTCAAGGAACCCGTGGTCGTCGTTAGGTTCGCGCTCTGCCGCTGGCCGGAAGGACACCCTCCGAGGTGGTGGAAATCGCCCGCTTTCGGTTCTTAATCCATCAGTTTGTTGCTGGCGGACACAATCGCCCTGTTTTTCTTGCCATGAGGTGACGCAGCCAGCAAACTGAAGCGAGGACAactggacatgttggcagtGGCCGCG…
LXLOC_004753	1	LTCONS_00006484	2	3269	1403519	1406931	1829,1440,	-	NW_011942160.1	noncoding	-1.31369	noncoding	362	noncoding	-0.0049152	noncoding	clear_noncoding	GTTGAGTCATTGAATACTGTGCACGTATTCAGAGAAATTCCACCAGAGACAAACGAATGACGGCAGGATCGGTTGGGCTGGTAAAACGCTTCGTTCTTCGGTTTTCTGTCATGGCCTTGGGACTTTGGTACCAACCAGGATTGCATTTACCACCCTGGCCCGTTAGGCCAACATGCTCCCTTCCACTTTGGCGGAAAGAGCGATGGTACTGTCCAATTGCTGCCAGTCTCGGCCGGCGAAACCACGCCCGCAATCCCTCCCGACGACAACGATTAGACGATGCCGCAGCACTCCCGTGATCCCTTGACCAAATGGGTCTCGTATAGTAATCGATACCCCAAAGGTGCTGGATCACCGCTAATCTTTCATTTTGCAGGCTGCTCCAATATTCGAGGAACA…
LXLOC_004759	1	LTCONS_00006493	2	573	1459477	1460111	134,439,	-	NW_011942160.1	noncoding	-1.10514	noncoding	296	noncoding	-0.0208896	noncoding	clear_noncoding	CCATCCTTGATCTCTTGGCGTGTCTGCAACCCCCCGCCTTTAACCTTAAATCTAGAGCCGAattgccaagcttcttcccAAGCTCGGTCCCTTTGTGAAACGCAAAACGCTTGGTGCAGGATATGGCGACAGAAGAATCGCgggagaggaaaaaaaaaaaaaaggacgaGTCTACGACAAAGGCTGGCAACTTGGCTGAAGGCACCTTGAACGAATGAAACGAGCTTTTGGTGCAACCTGCAATGCGCTGGCGAAACCCTGTCGGATGCACCAAACCCCAGCCCCGTGACTTTTTGGCAAGCAATCTGGTGGATCAATACGGCACTTGAGTTCTCTGGCTCTCACATGCgctctttttctttttatacTCCATAAGTTACTATGcactagtactccgta…
LXLOC_004764	1	LTCONS_00006500	2	597	1498335	1499233	149,448,	-	NW_011942160.1	noncoding	-0.112631	noncoding	209.5	noncoding	-0.151552	noncoding	clear_noncoding	ACTTCAGATGCACCGAGGATAACCcacgttgccgccgccgctttGTTAGCTTGCAAAGACGAAACGTCAGAAACATCCCATAATAGACATCAATTCATTTCAGTTCAGTGAATCAAAGATTTTTCCATAGTTAGGTTATTTAAAGACGCCATTGCCACCGTACTTCTATTGTGCGAGGTTACGCTCAGAGACTCACTCACTTTGCCAACATAAGACTCGCTGTTTCAGCTTCCCGGGCCACAGGAGCAGCCGCCACGGATGCTTCACATACCAATCGCTGTATCAATCAACGGCAAGCAAGAAAGGCTTCTACAATGAACGCTTGCGGCATCAAATATCCATTGCGGGGATTCACATGAGATCGACAGCACGTCACAAGCTGCCAGCCACATGCTGATA…
LXLOC_004778	1	LTCONS_00006519	2	256	1593477	1593822	143,113,	-	NW_011942160.1	noncoding	-1.08748	noncoding	297.5	noncoding	-0.0303104	noncoding	clear_noncoding	CCATGATTCAGAGGACTTGGACGAAAGAGCACCACCGATAACGGGGCCAATACCGTTTGCAATGGCTACAACAGCACCCTTGACACCTTCATCAGCTTGGAAACAAAGAGAAGTCATCAAGCCACCGCCTCCAATGCCAGTAAAAGCGCGGAAGACGGTCAGTTGTAGCACGGATTGAGCAAGAGACGATGCCAAAGATCCGATGAAGAATATGGCGAGCCCAGTTAGCAGGACTACTTTGCGGGACCAAATGTCG
LXLOC_004779	1	LTCONS_00006520	2	2681	1610901	1613637	2573,108,	-	NW_011942160.1	noncoding	-1.20395	noncoding	371	noncoding	-0.047104	noncoding	clear_noncoding	aacTCCGCCAAGTCACCCGTATACCCATACTTGCCACTAGCGAGAGCAAGAGTCATGCATAGCCCGGCCTGTCAAAGTCCGGCTGTTGCAAGAGAGCCACATTGCGATAGAGGCCGTAGCTTCGTTCTGGAAGAGCCTAGGAGCAGGAGCTGTCCGAATTCGATGATCTCAAACTCGTCGACATGGCGTAAACGTCCCCCGGAAACACAGCAGAATGGGCCATAGCTCTCATCCGAACGTATTCTAGTTTCACAAAGTTGCCTGGCCCGCTCAACATACGCATCAAGTCTACAGCGCCTTTACTGCCACCTTGGACATGCTTATCGTTCTCGATGACCGGATGGATTTCGTGTTACGCCATCGACGGTGCGATGAACTGGAAGTGGACTGCTCTTGTGA…
LXLOC_004782	1	LTCONS_00006523	3	2098	1626460	1628740	1872,84,142,	-	NW_011942160.1	noncoding	-0.166827	noncoding	316	coding	0.076	noncoding	clear_noncoding	ATGGGCTGTGCAGTCAAGTGTCTGTAAAATATGGTTTTGCGAAACGTCTCTTTGGTGCTGTAAACGATCTTCGTTGCATCGAGATCGGCCACGGAAACCTCATTAGGTCCAATCCGAACATACGGGCCTGATTCATGAAATGGTCTGTCCACTTTGCATACCAAGGACCGGGCACCTTGGACAGGGGATTGGATAAACCGGAATATATAAACTGTCATCCGTGGAGAGCGACGCCGACCAGTTTGGGAACATGGTCTGCCACGCGAGACTCCATTTCTTTGGTTTGTCTTGGGTATTGCTTGGAGAGTTGGACTAGAGCTCGGCGAAAGAAGATGGGCAAACAGGTACCAGGCCTGTGTCCTGCTCATTCAATTTATAACTTGTTTCTACGGAGCCATC…
LXLOC_004789	1	LTCONS_00006533	2	2647	1662985	1665690	1662,985,	-	NW_011942160.1	noncoding	-1.25176	noncoding	245	noncoding	-0.0548864	noncoding	clear_noncoding	CTCATGTCGAGGTACACGAtcgagtccttggccatggcagactGGTTGTTACGCCGACCTGCAACATTCGAACTCTTCAAGGCCAGTTCTTGATCTGTGCGCCCAGCGCTCGAGGTACTGATGCTGCGGCTCTCGCGCTGGGCAATTGCTCCAAACgatggtactccgtacatgtacataaTACCAGACTCGAGTCCAAGTCGCTCAAtggctggcactgggcgCTAATCTGCGACCTGCATCGCCCCgagcaccagttgaccagcTGGGCCAATCGATGCTGCTTGtctgctccatgtcggtgcTCCCGGTGCCgtattcaatgtttggcCCGCCATTGACTGATCTGACAGACACCGGAGACCCAAACGCCCCAGTGCGCTCAATGGCATCACCCAA…
LXLOC_004798	1	LTCONS_00006545	1	200	1722467	1722666	200,	-	NW_011942160.1	noncoding	-1.26911	noncoding	268	noncoding	-0.0176128	noncoding	clear_noncoding	ccatgacgggccGGGTTGCTGGACTTATCGCATGTATCCAAAGCTGAAGCGTCAATGGACGGGGTCCATCTATCCCCTGCAATCAGCTCCTCGTGCTGTGCAATATATCGTGATGCCGGAATTTCAAAACTTGTCGCCGGCTGTGTGGAAAATCAACCATCGTCAAAACAGCTTCCCGGGTCACAAAACCATTGTCGTCG
LXLOC_004800	1	LTCONS_00006547	1	339	1732837	1733175	339,	-	NW_011942160.1	noncoding	-1.12253	noncoding	209	noncoding	-0.0004096	noncoding	clear_noncoding	GagaaaaaatatatattCTTGCACCATTCATTAGTCGAAAAGTGTCATTGGTAGATGAATTCTACTTTCATGCCACCCCCATTCCATGCCATGCATATGAATCGACAAAAGTTATGATAAAATACATCCAGCCCATCTAAATGCCACGCTTCCCAAATATCAGACACCTCCGTTTTTTCTCTGACTCGCACCGTTCATCATGGGGCCCTAGAAGATGAAACGAAAAGAATAAAGTTGCCCTGTttagaaaagaaaaagaaaaaaaattacatCGTCCCATAGCAAATAGCACGACATCTCTTGTTTGagtgcgtgcgtgcgtgcgtgtgtGCGTGTTAT
LXLOC_004811	1	LTCONS_00006560	1	2460	1801520	1803979	2460,	-	NW_011942160.1	noncoding	-1.06894	noncoding	351	noncoding	-0.0319488	noncoding	clear_noncoding	TGTATTTTGcgtggccgtcttctccaaaCTTTGTCGACTGTTAATTAATTTCAACCGTCGTCGATTTTCTCACAGAATTGGAGTGTAATAGTAAGTGGGAGCCATCAAGTCACGATGACTCCACCGCAGATATAAAAAGTTGCCAGTCCCGCAATCGTAATAGACGGCAAAGCGAATTGACCATAAATAGTTGTCAAATAGACGTGAACCTGACGTCGTAATTTCGAGAATTGAGCTCTCAACTGTTTGTTGGAAAGAGGTGGTGACAGGGGCGGCGGTTGGCAGAGTATTGTATGTGCAAACAGACTTGTTTGGCAGAGAATGGCCACAAGTACTGGTGCCGGCCGTCGCACAAAGAAAAGAGCACCGACGACAATTGTGACAAAGACCGTGGCGTCG…
LXLOC_004814	1	LTCONS_00006564	1	3051	1815497	1818547	3051,	-	NW_011942160.1	noncoding	-1.35141	noncoding	344	noncoding	-0.0356352	noncoding	clear_noncoding	GTTTGGTTTGGTGTTTCGGCAGCAGGATATCGACACCTTGGTTTTGGGATGGTAGGAAGACGCCCTCGACGCGAAATAGGCTGTTCTGCGACCTGGCATATGAGAATCGAGGCTATTTGGAAAGAACTCGATCTAAAACTGATGATGCGAGTGGTGAATATGGACGTCAGTAAGAGGTGCGTTGACTACTAAGTAGTAGTTCGCACGTAGCCTGACCGCAACACGGAGTAGCAGATTCGAGATTCGAGATTCGAAGTCTCCTTTGGGAAAGACCAATGCTACGGAGCCAGAGTCTATGGAAGGAGCTCTGCAAAAAAGGACTTTGGGAGACCGACCACACCTGCCTGCCCACTTGCAGTCAAGGAGGACAGGAGGGCATTCGGCTAGTTTTGTAGTTCT…
LXLOC_004829	1	LTCONS_00006588	1	776	1958418	1959193	776,	-	NW_011942160.1	coding	0.807471	noncoding	233	noncoding	-0.090112	noncoding	clear_noncoding	ATTCAAATATTTGGAGTCGCATCATACCATGTCCATCATTCGACATCTTCGACACGCTTGACACACTCGAGAGCCCTGGCAAATCATCAAACAGGTTTACAAGCCTAGTCTCCGGCTGGCAGTGATTGCCCAACTACTGTCGCTGTTGTGCCTCATAGGATGGTTCGCCATATATAGGTGTCTCGTTTCATGTCAATTTCCATGCCTCACACTACACGGCTCCCAAGTCAACCATACTTGGACGACAGCTGTATTTTCTACTATATAGATCTGCAATCTAGgcgccaccaacaacatgTCGAAGAAAAGACATACTTACATTGCCGGAAACAAGACAACCCCCCGGGTAAGCATTCAAATTGAGAGGCGAAACGCACGAGAAAGAATTTAACTGCGGCT…
LXLOC_004840	1	LTCONS_00006608	1	564	2057394	2057957	564,	-	NW_011942160.1	noncoding	-0.937387	coding	645	noncoding	-0.01024	noncoding	clear_noncoding	GTGTACCAACTTGACAAGAGACGTTCCAATTGTAATATTATCGTGTACTTGGCAACTTTTGTTGTAGTATGTACTTTACTTTATTGAAGTGCTGTGTGACCCATGGCGAGCCCAGACGACGCTTgtgctggctggctgactggcTTGCGGTGCCTTGGGGTAATCCCTGCGCTTTGTGCTGCAAACTGCCCCCTCCTGGTATCCTGGTGTGCATACGATCTCATCATCCCATGCTCACTCCCCCCTTGGTCTGTTTGGCTGCAGTCCATTGCTTCAGGATCCTCCAGGACCAGCACCAGTCGCAGCTTGTGCGAGCCCACTCTGTCCGTCTCAGTGTTTTGATACTCTTGTTGGTGGTTGGAAGGACTGCCGTGGTTTTCGGAGGAGCATTGCTGGATT…
LXLOC_004875	1	LTCONS_00006663	3	3618	2265984	2269749	1514,692,1412,	-	NW_011942160.1	noncoding	-1.2915	coding	538	noncoding	-0.0442368	noncoding	clear_noncoding	ATGCTCAACTGCTGGGcgtactactccgtagtagtaaTCTATTCTCGCTTGAGAATTGTCACTCTTTTGAAAGGTCCTAACCCCTGCACCCGGGGCAGTTGGACCAAGGTACCGGAGCCGGCTCCATCTCACCGCAGTGCTGGTACGATAGGTACAAGAGAAGCGGCGAGAACGAGAGGCGAAGATATCGAGAAGGCTGGCACACTGGGGGCCAACAAGGGACAGCGGCACTTGTTTGTTGACAGAGAGATTGTTTACCCGGCCCCGGCAAGGCTTATGACAGCAAGGCTGTTTGAGCCTGCCCTGCTTCCATGGTCAGAGAGTCGAAGCTGTGGTGCAAGGTTGtttggcagcagcatggGGATAGACAGACCTTGCGCAGAtccatgtccagctcgc…
LXLOC_004881	1	LTCONS_00006678	1	569	2315536	2316104	569,	-	NW_011942160.1	noncoding	-1.17984	noncoding	334	noncoding	-0.0200704	noncoding	clear_noncoding	TATGTATTATTTTTACTATAATCGTTGCAAATTTGACAATATTTGATGGAGCAAACTCTCGCCGACTTACCGACACAACTCCCGTCTGCTGGCCGGCGATCGCTCTCGGCAACGTCGTTTTGGGAATTTCATGGGCGTAGAGAATCCACCACATGCACCAACCGGCCGCTGACCACGGCCAGGCATGCATGTCCTGGCTAAAGACCAACCAGGGTTGCAATTTATCCAGCGCGAATTGaggcatacatatgtatggaTTCTTTCTGTGGCGCAAATCATCTGCTAGCCATTTATGCACGAGGCAGAATCTTTATTGTTGGCCCCTTTAGTAACTGAATAAATTATGCTATGCAGGCTGAAGAATTGCCGTGTGACTCTACTTGCTTTATTGGACCTCAG…
LXLOC_004887	1	LTCONS_00006685	1	6368	2341553	2347920	6368,	-	NW_011942160.1	coding	0.312206	noncoding	413	noncoding	-0.022528	noncoding	clear_noncoding	GAGAATTTAAAAAATCGCAAGTAGTATCCAGAATTTGCCCTGGGTTTTAAGCATGCGTTGCATCAGGCCGCCTGTGCTAGTCGGGCAACTCATCCTGTTCTCGCAGAGTTACACCAGACAACACAGCGtttggtctggtctggtctggtctgggaCGAGCACATGCCGGGCGCCCAGGGGTCCAGACACCTGCCAAATACCGATTCCTGTCTCTGCCGAAGGCAACCTAACATGGGAAACTACTGCTCCGTACTGGTTGTACTAGCATGTAATATAATTAGCTTTATTGACCTTTCGGAGAAGATTGTGGTGGATCCGTTGGCCTTCTCGAAGGTTTGCTAGCCAGGTTTCGGAGTACGTATGTAGTAACttatgtacggagtagtactagtagttaAA…
LXLOC_004894	1	LTCONS_00006694	2	611	2384367	2385041	373,238,	-	NW_011942160.1	noncoding	-0.670847	coding	591	noncoding	-0.0217088	noncoding	clear_noncoding	CCGTGCTCGAGCTTGCAGGACCTGGGCGGCAATGCGCGCGTCAGGATTCGCTGCAAATGGACCTGATTCCACACGAGGTCGCCAACCTGTCGCTTCCGACATGGACCTtgcatggatggcatggccaaccatggccaccagTTCTTCGTCGCACTCGCTCTATTTTTCAATCCATCTGCCTGCTGGTGCTTCTTGTTCGACAGTGCGAGTCCAGAAAGTATTTGTCTCGACGACCAAgCTCAAGGATGCAATGGCATACtggactacggagtattgtgCATAAGCCAATATATTCCGACCAAGTTGGCTGAGACGCTGCCGAGCGCCGAGTACAGACCACGGATGGCCAAGGAACAGTCTCACAGACCCATTCCGTCAATATCATCGACCTTTGGCCCC…
LXLOC_004906	1	LTCONS_00006711	2	523	2456474	2457055	329,194,	-	NW_011942160.1	noncoding	-1.28191	noncoding	239	noncoding	-0.0339968	noncoding	clear_noncoding	CGCAGCCCGTTTATGCGACATTCCTGTCAACCGCTGGTTGCAAAAGTGTCGTGAGCTCAGCTTCAGACATGGAGTTTCTCTAAAGCCGTCAATGGATTCAGCTGCCTGCCAGAATCATCTTCAAGCACTCCATCTGATCACTGTTGAGCTCACACCCACGAGCTGATCTCCACCTGGACTACGGGAACTTGGAATGATGCCGACGTGTCGAGAGTACCCTGGGTGAAAATTATGTATTCCAGCTAACTGGGCGCATCATATCCTCAGACGGCTACTATTCTCATATCTGAATGCAAACAAGCATTCTGTGTATTGACAAGGCAAAAGCTAAATCGTACCAGTTTCTTCTCCATTACCGTTGGTGGGCACTCGTTCCAACTGATAAGAAAGAGAAGGCAC…
LXLOC_004914	1	LTCONS_00006722	1	2661	2521548	2524208	2661,	-	NW_011942160.1	noncoding	-0.928244	noncoding	335	noncoding	-0.0200704	noncoding	clear_noncoding	CCAAGAGGAGCGAAAGCCATGTTCATCTTTTTGCATTGTGTTGCGTAATTTAGGCACGGACCACGCGAGTAACTTAATCTCGAGTCTTGGGCCTCAAGACCTGAGTCTCGAAGCGCCTCGCGGCTGTGAATGGCCATACTATGTATTTTAATAAGTTGCAACAGATCAGACTTCAGACTCAATGGGGCAGGCGCGACTTGGCGATGCGGGTCCGGTTTCCTGTTTGGCCAGTCAGCCTCAACCACCAACGGCCAGATCAACTTCCATCATTATCTCTTCACTCCATGTTGTTAGGCTCTTGATTTCTTCTCAGCGCGGACAGTGACCGCCGCTCTCGACCACACGTTGCCTCCCCGCCGCCACTCCCGATACGCAAGTTGGTGAACTTGGCCCTTTACT…
LXLOC_004918	1	LTCONS_00006730	2	4837	2538782	2543677	4096,741,	-	NW_011942160.1	noncoding	-1.03851	noncoding	357.5	noncoding	-0.0372736	noncoding	clear_noncoding	AGAAGCACGCCGCACACGCAGACGCAGAACGCAAGACTCGAATTGATGCAAGTCGCAGACACTCGTATGTACAACAATAAATACCACTACTAGTACAATTCGCCTTGTCGTTCGTtgttgctgcggcggctgaTGATCAAGGTTTCGGTCCAGGCTGCACTTGGACTTGGTCTGGGACCGTcgtgggccatggcctccatcttcatcctcgcgTCCTCTCTTGTCCTCCATTCGGCCaccatcctcctccaccctCTCTGTCTGAAAGCCCACTCACCCTGCGTACTCGCCGACTCCATCTTGGCACCATGTTGCCATCCAGCATCCTCTAGTCTTGCGTCTAGTGCGGTGCCACAGCCATGCATTGCGATACGGGCCACGATGGTGATTACTGTGTAG…
LXLOC_004923	1	LTCONS_00006737	1	1492	2568327	2569818	1492,	-	NW_011942160.1	noncoding	-1.11149	noncoding	347	noncoding	-0.0380928	noncoding	clear_noncoding	AGCCCGTGGTCTCAAGTCCCTGGGGTTCAccctgcagctgcagccagtGGCCGGTGGCCGCTGCAGAAGACCGGGTAGCAGTGTTGCactttatttttttcaaTGCGCCCTGATTGTGTCGAGTCAGCTTGGTAGTTGCCGTCCTTTTGCTTCCGTACAATAGGAAGCACCGAGTACGAAGtactccagatgtcgaggGCTGGGCGCTAGTTGAAGTGGCCCGAGGGATGGGATTAGGATGGATCAGAATGGATCAGCATCAATCAATGCCCGTGAATTGTCCGTCAATGCCAGGGCCGAAGGGGGTGGGGTCCAGGTTGAAGCCTCAATACAAATGTTGTCAATGTGCCTGCCTCCCTGTGTCGCTCGTGCCTGAATCGATTTGCTCCGTAGGCTTCT…
LXLOC_004938	1	LTCONS_00006758	1	573	2642372	2642944	573,	-	NW_011942160.1	noncoding	-1.19629	noncoding	241	noncoding	-0.0237568	noncoding	clear_noncoding	ACAGTCAACTACATTCAGAACCGAATGCAGAACCGAATGATGGAAGTCGTCAATTTCAGTATCATATATTGCTTATCATAAGCTCTTGGAACCACCGAGCCCGCAGCCGCGcatgtcaaggccaaaagcatgccaaaaaaaaaaagcaacaagGCCCAAAGCATTATCGAATTTATagcagagaagaaaaaaaaccttCGTGTTTCGAGTGCATTCCAATGGAGTTgaaaaattaaaataaacGCCCGAGGCGCTGAGTTCTCCAGCCGCTCTCACCGACCAAGGAAGCGTATTGACCCAGCGCCATGCTGAACATCCAGCCCAGATATTAAAGAAACCAAATACTATAACAAGAACAGGGGCGAAAAAGGTAAAAACTAAAAGTGAGCAAGATATCAA…
LXLOC_004941	1	LTCONS_00006765	1	275	2663892	2664166	275,	-	NW_011942160.1	noncoding	-1.25725	noncoding	222	noncoding	-0.0004096	noncoding	clear_noncoding	ATATGCATCGACTCGCAATATTGTTTGAGGGCTTCCTATATCATGCCTCTCCGACATAAACGACAGACAATTTGCCATCTGTGATAAGAATATCCCATGTACCGTATCCCATAATTTCGCAGAAAGAGGTATCGTGTTATACAATGCTGTTACAAGGCATCACTGCCGAGAGTCATCCTGCTCAACTCCAAATAATCCCGCTTTTAATCATCTCGTACACACTTTGACCACTTTGACCACCCAACGATAATCCACCAACGTAAACCCTGCCTTTA
LXLOC_004953	1	LTCONS_00006780	1	675	2742643	2743317	675,	-	NW_011942160.1	noncoding	-0.0111702	noncoding	281	noncoding	-0.036864	noncoding	clear_noncoding	GGCTGAGTCAAACCAGCCGTTCTTTGCACCTGCAGCCAATCTGGCATCTCGCTTGGTACTGCGGCCAATAAAAATCTTGGGGTTATCCTTGGTGAGAAAAATATGACGGTCGCAAAATTTGGATTTCAATTTCGGATCAACGGCTTTGAGGATGACCTGGACTGCAATATTAAACGTCGTTAGTATATTCACGTGGAGCTGGCTTGTTCGGTGATGGTAGTGTGAACTACTAGCCTTCGTCCTTGTATTTCGGCACCGTCATGATGGCTGTTCTGATACTGCTGCCTCGATAAACGCGAGTTTAGATATTCTGAAGAGGGTGTTACTTGACCCAAACGACGGGGCCAAAGACAAATAATCGATCGAGGCCAAAGCTGTTGCTTCACGATGACCAAAAGA…
LXLOC_004960	1	LTCONS_00006792	2	1287	2776214	2777556	886,401,	-	NW_011942160.1	noncoding	-1.20451	noncoding	329	noncoding	-0.024576	noncoding	clear_noncoding	CCCTCTGGGACCTGGTggctcaacaccaacaggTTGGGAGGGGAAGAGGGGGGAGGGCCGGCAACAACTCGCACTCCGTCGGAACACAACTTGTCCTTGAAGCAAGCCAACTGGGATGATTGGCCCGGCCacagcatcaattgatgccgATATGACAAATACAGCAAGGAAATGGAGCCAAGGCCGTCTTTTCTCCCTTGTTCGCTGTCGAGTTGACAAGCAATCGGCCCTGTTCAGAAGCTAGCTCAACAGGCGAACCAAGTCTGAAGCCATCACTACGCGCTTCTCTAATCCGTAAGTGGCAGTCTTTTGCGACAGACAGGGCATTCGGGGCTGTGTTTCAtttttctttaaaaaaaaaaaaaagccctGAGGATTATGCAGACGATATATGAGAAA…
LXLOC_004961	1	LTCONS_00006793	2	9040	2787899	2797035	1487,7553,	-	NW_011942160.1	noncoding	-1.28536	noncoding	299	noncoding	-0.0524288	noncoding	clear_noncoding	TAGGGTAGGgtgggcttgggcttttgGCTGGGTCCTAGTCGAATAACGAGATGGGCGGAGTGGAGTCCTCAGATGAGAGAGATCCGCGGCACTGGATTGTGCTTGTCTCTGCGCTTTGGGGGGCGCTGCTAGCGAGTTTGGCCTGGTAGCCGGGGCCGCGATACAACGTGGGAGGGCGATGGTGGAGGTGCGCCAGAGTCATCACTAGCCCGGGCTGGGAGGGCGTACGGCCACCAGCAGGACCCCGGAGATGGCGTGCGTGTAGGAATCAATCGATCCATTGACGACATGGGGGTCAAAATATGGAGTCGGGGAACCACCCAGCGCCAGGAGTCCAAGAGTCGCAACGATCACGATGGCCGTCCGAGAGGCGTGCAGGATCGATGAGCCGCCCTTCTG…
LXLOC_004981	1	LTCONS_00006827	1	295	2934178	2934472	295,	-	NW_011942160.1	noncoding	-1.44424	noncoding	222	noncoding	-0.0004096	noncoding	clear_noncoding	CCATAGCGTCAACGTCTAGGCCGTCACAGACCAATATCAGATCTCCGGGTGCAAATGCCCTCCTGTTGCTGCACAGCTCTTTCGACTTGCTGGATCAGTTCAGGGGGGATAAAAATAGGACCAGGGTTGGAATATACCCGGTAATCACACTGTAGTTGGAGAGGACGGTGCTTGAAGATGCGATGGAAGCCTGTGTTCCTCCGTAATTTAGTAAGTTGTTTGGTTTTCATGCCCCTCCAACCCTCCACGGCCCAGCAAAGCCTCGCAATAGGTTTGCTGCTGAGCCGAGGGAAga
LXLOC_005006	1	LTCONS_00006857	1	535	3095431	3095965	535,	-	NW_011942160.1	noncoding	-1.35554	noncoding	230	noncoding	-0.086016	noncoding	clear_noncoding	GTTGTAACTCGCACAAGGTCAAAAAACATGTTTGCCGTCATCCCAGTTGCTGAATGAGACGAATTCATTTAAGCAAGGCCCGCCAAAATTTTGCCTCAATTTACGGAAATAACATCAATCTCGGTAGTTTTCCGTGTGACAAACCGGGCCAACGCCGTTGACGGAACGGCGCAATGGGCCTTCGGGGCCGTATCGGTGCCGATCTCGGCAAATTTGTTTATTTTGCCCTGCAAGCCCCTCTCAATCGGCATTACTACCTCACTATGAATTAATATTCGTTTGCAATATGATTTTAGTGTCCAAGATCGGCGCTCATGACCAACCTTCTATGAGGTGGCGGGCTTTGCTTCGGCATCCGCCGTTGTGGCTGCCGATTGACTAGGGTCCCCATCCCATTCT…
LXLOC_005020	1	LTCONS_00006875	1	5973	3209803	3215775	5973,	-	NW_011942160.1	noncoding	-1.14902	noncoding	340	noncoding	-0.034816	noncoding	clear_noncoding	TCCCACTGCTTTAGTGTTGGCGTcggtactagtagtagtatgaAGTATGCAGGAAAATGTAGCCAACGGCCAAGGTAGATCGCCTACACTCTCTTCCAAGGCCAACCAATCTTGATACAAGACCGGATGGAGTTGAGCGGTCCCGACGCATAGGAATTCTGCCACAAGCTGGAGCTTTGATTTGGCCACCGGCAATGACCAACGGTTGAACATATTGTTCCCAGTTATTGAATATTGCCTACAATCAACTTCACGTTGGCTTAGAAATTTGATGTGCATCAAGTTAGCTGGAGGCTGGCTATACCACTGCCTGGCTAGCATGACGTTGTTTCATCACGGCATTCTTTCGCGGACTCGCCTGGTCGTTTGCTGACGAAAGGAACAAACAGACCAACGGAC…
LXLOC_005021	1	LTCONS_00006876	2	2135	3217548	3219741	1282,853,	-	NW_011942160.1	noncoding	-1.06788	noncoding	302	coding	0.192	noncoding	clear_noncoding	GCACAGAGTATACCTGGATGACGGTAGTTGCTACGTCCTGAACCTGGAGGCCAAGTTCGAAGCCAGAGTACCCAGACCCAAGTCAAGTACGAACTTGAGACTCAAGCAGAACATCCGGAGTCCACAGCAGCTGGCCAGCCATCTACTAGTATCAGCATGCGCATTTGGGCAACCGGCTCGACGCGCCTTGAACCTTGAAGGGCCGGCCAAATGGTCAGGGTCGTTGAACCGTTGTTACACTCGCCCGCAGGCTTTGGTCGACGTTTTGGTACATGTCAATGTTCCAATTGGATTCGTTGCGGTGAGAGCATCCCAACGCTCCGACATGGACCGTTCAAGTGGGCACCTGGTCCCAGGCATGcataagtacttaagtaatGAAGGAGCCGAGATAGGCAC…
LXLOC_005025	1	LTCONS_00006884	1	1181	3250601	3251781	1181,	-	NW_011942160.1	noncoding	-1.27671	noncoding	353	noncoding	-0.0155648	noncoding	clear_noncoding	GGCTTGGTGATTGACAGGTGAAGCCACGGCTAGTCGAGGAACTGTACATACAGTAACAATGAAACTTGACAGCCAGGGATTCCGTTTGCTTCTCGGGGAGAGGCGGTGCCGGAAACAAACCCGCACCATGTGTTTTAGTGAAACAAGGAATGAGGCAGTTAAAGTAGGCGTGCAATGCATTCTCAACTTGAGCATTATGTCATATTTGTGACATAGTACAGGACGAGACTCTATGGTCGACTCGACGCCATTACGTGAAATGAAAGTGGTGATAAGCCGCCTGCAAGGCGGCATGTTGCAGCATCGATACGACGACGGACGAGCCCGAGTCGAGAGTACATGACAGGCATGGACGTGTTTGGTTtccaagttggcgatgccttGTCCTCGTATCTACAA…
LXLOC_005026	1	LTCONS_00006885	1	1629	3252856	3254484	1629,	-	NW_011942160.1	noncoding	-1.1822	noncoding	287	coding	0.085	noncoding	clear_noncoding	CGTATAGACACCAGTCCTACTCAAGAAGGCTACCTCTAGCCTAGGTAAAGTACTTGAGTAGGTATGTACTTTTATTAGTAATACCTTAACAAGTAGGTTGGTCCTATTCAATAGGTACCCCAAGCGCAGGAGCGAGGCTAAACCACTGCTCGGTAGACAACGCTAGACTAGGGCTATGTCTAGTCTCTGGGCCTGTCTGGCAGAAGTTGGGCTGCAAAGCATGGATTATTTTGACTGCACTCAAAAGGACGGAGTAGTTTGCCATCAATCGATGTAGGTAACTACCTACTTAGACCCAAGTATGTAGGTGGGCAtgtacgccgccgccgagatgcaggtatcgccgtcatcatcgccagCCTGGACCTGCGTGTGGCTGACTGCAAATACATGCACGAA…
LXLOC_005030	1	LTCONS_00006889	2	2373	3268281	3270883	1017,1356,	-	NW_011942160.1	noncoding	-1.11897	noncoding	403	noncoding	-0.0331776	noncoding	clear_noncoding	CGGGCATACGGGCATAAAAGGGTCCAGTCACTCTGTACACATGACGAGTTTGCCGCTCACACTCGGCACTAGGTTTCCACGTTGGGCAAGCCGGGACGGTCAATCCTGTCGTCATGCCGTCGCGTGGGTTTTAAGAAACCCGTATCTTGGGATGGGGATTCTTGATGGACATTGATACTAATCGGAatcatgacggcgttgaccCGTAATGTGACACGAAAGGGCCGACAAAGACGGAAGCCAAGCCCTCCCACTGGCTTAGATGACTTTGATGCTCCCCGGATCTCCGAGGGCCTGTAGGTACTTAGATCTAGTAGGTAGGTGGCCTTGGCATTTGTACTCGAGCTTGCGAATTTTTAGcacatgtacggagtactgccAGCTATCATTGGTCTCTGT…
LXLOC_005031	1	LTCONS_00006890	1	468	3271089	3271556	468,	-	NW_011942160.1	noncoding	-1.0804	noncoding	266	noncoding	-0.045056	noncoding	clear_noncoding	GACGTTGTGTACAAGGTTTCAAGAATGAAGTAAGATGCGGGCTCTGTTTTGGCTGGTTTGTATGACAGACTGTAAGAAGAATTGTGTTCTGGGAGCATATGACAGATGAGAATGATGCAAGAAGAgaacttggagaagatggtATGGAAGACGCTCCAGTGGTTATAATACGTCTGGTGTCATTCACGTTCGCGCTtgacaaacattgaagcattACGTCTGATACTTTTAATAACATGAGCGACTGCCATTTTTAAAAACCTCGCGTTGAGCCTTTCGGCCGTCAACACATTGGGAAGTCGCAGTCGACTCGACCGTAGCTCCCAGCGTGTCGTACCTGCAAACACGGCAGGCATCATCAGTGCTGGTGGCACAATCTTCAAATGATCCTTCTCTGCG…
LXLOC_005058	1	LTCONS_00006927	1	992	3465025	3466016	992,	-	NW_011942160.1	noncoding	-0.964188	noncoding	299	noncoding	-0.006144	noncoding	clear_noncoding	ctttcttggtGCTAGCATGTCATGCCTGATATGCCCAGCTCTAGATTCCCATCCGCATTACCGAGTGGTTTGCTTTGCTTCACCATACTCGTCAAAAGCAAGTAAAATGGGATAGAAGGGATGAAAGATTCCAATGCTCGACCTTACTggctatgtatgtactcccTACAGAGTATTGTGCAGACGTACTCTGTACGAAGTATTTCTTTCTTCATTTGCATTTCGTAGCCATCCTCCCTCACGCCGTCTGCTACAATATCCTCTTAGCATGCTGGTCCATGGGCTAACTGACCTGCCTTGATCCTAGAGCTCGATTCGCATTGaccgcaacaacagccaggGTACGTGTCAGATTACGGCAATGTCATCAGCTCGAATTGACAGACCAAATTTTTCGCA…
LXLOC_005071	1	LTCONS_00006945	1	2503	3534634	3537136	2503,	-	NW_011942160.1	noncoding	-1.35754	noncoding	356	noncoding	-0.0258048	noncoding	clear_noncoding	TGGTCGTCATCCGCAATGACTGCGCAAGATAGGCTGCTCAGTCCAGAATGTATGGTGGCGGCAATGGGATGTAGAGCAATAGCACGAGTTCTGCGCCAGAAGGGGCGCGACAGACCCAAGTATTGGGGTCGCGATGCGCCTTTAAATAGCTGCGAAGGGCTTTTGCGATAGCTCCAAGTGGCGAGGAGCTTCGGTGGCAATGAGGGccggccgagggcgaggagtGTGTAGAGAGTATCGCAGCTGGCACCAGAGTTGCGATGCAACAGCGAAGTTGGCTGAAATAAACAAACAGGTGACGGCAGCAATAAATACAGAGGCGCAGGTCAGAGTGGCGCTCGCACAGTTGACAGCGTTGACAGCCGTTGACGGTTGGCAGCACGCGCGGCGCAAACAACA…
LXLOC_005076	1	LTCONS_00006951	2	4439	3555773	3560289	1282,3157,	-	NW_011942160.1	noncoding	-1.06502	noncoding	263	noncoding	-0.0704512	noncoding	clear_noncoding	CGGCAATGTTTGCTCCTGCAACTTGAAATGGATTGAACACCTGCAATCTTCCTGGTCATTTTCCATTGCTTCAGAAATGGCAGCACTTGGGCCTCGTTTTGTCACGACAAGCTTGCCTGTGTCTGAGGAAATCCCCTCGGTGAGGATGGGAGCATCCACCTTCCGTTGACATCAACAAAGCAAGCAATCATATGGGTGAAATAGGATACCGGCAGCATCAAAGAAAACGTTATCGGCAGCGAGGAGCGGCGGAGAAAGCAAGGTCGAAGGGCAGGTCAATACGAATCGTCAGACTTTTATAGCCTTGAGCATAGGCCACAACTCTGGCTTCGCTACTCAGCACGTACATATGCCATAcccggtactccgtacagagtagCATATCAGTGGCAGAATACC…
LXLOC_005093	1	LTCONS_00006976	2	443	3639116	3639630	145,298,	-	NW_011942160.1	noncoding	-0.237392	noncoding	349.5	noncoding	-0.045056	noncoding	clear_noncoding	CATGCAACCAGGCTTCTTTACTCGTCAATGTGCCATCATCCACAATGTTTGATTTGAGGAGCAAACACAAGATAACAAAGGACATCAAGGCTTTGTTTGCCGACCATCAACTAATCAGAAGGCACGTTCACATTGAACCACACTTGTCCCCTTCTTTACAGACCACAGGAAACATTTTTTCTATGTTGCAATTACTTGTCTATATCCAGCCTTGAATTGCGGAAAACAAAAGGGAAACAAATGACTAGCCGGATTTCCGAGAGTCCGGGGTATActtcaaaaaaagaaaaaaagtcaaATCCGATTCGGGTCGGGATCCGAATACAGATCCGAATACAGACTGCTGCTCCCAGAGTTTGTGTTGTTGTTCATCGGGTGCATGACAGTGGGAGGTCGCCG…
LXLOC_005100	1	LTCONS_00006988	4	1154	3676800	3678141	304,473,121,256,	-	NW_011942160.1	noncoding	-1.28643	noncoding	328	noncoding	-0.024576	noncoding	clear_noncoding	CCACCAACGAACGGACACCTGGAGGAGCccttgcagcagccagacGCATGTGCCAACTCGTAAAACAAGGGAGCATTGaatcgaccagacatggacccatCTGCCATGTCGACACTCGCAGGCGCCCCATGACCGCTCACGCAAGACGGCCAATCGTCCAGTCGACGAgatgctactccgtacaagagTAGAGAGAGTGAAGTGTGCCGTGCGAAgcaaagagaaaaaaattgGGCAATTGCGAAGGCGAGGCAAGCTAGCCCTACCTGAGAATTGGCAGCCCTTCATACGGACAATGTTGTACAAGATCTCGCTTCGAATCAGGGCTGTGACCTCTGCTCTGTCCCGGTGTATCAACGTTATTAGGATCATCAAATAGCCGACCACTGACCAGGTCGC…
LXLOC_005105	1	LTCONS_00006998	1	2676	3728810	3731485	2676,	-	NW_011942160.1	noncoding	-1.35085	noncoding	385	noncoding	-0.0647168	noncoding	clear_noncoding	TCCCAGTGAGCCTGTGTTGATGAGGGCGGCGAATAGGAGCACGAGGGGGCTGGTGGGTACCCACCCCACAGTACTTTGCCACTACAGCAGGCATTCCGAAGTGATTGGGCAGGCTGGCAGGCCCGCTAGACTTGATATGGCATGGAGCAAGCGCCAGTGCTTGCCAGTGCTCGCCGGTGCTGTCGTTTACGGGCGGGGGCCGTCCGTTAGACCCGCTAAACATACAGTGTCTGACAAGCTTGTCGCACGCGGGGCCCACAGAACCCTTGCCCGCGCCGGTTTTTGTGTGGCCGAGCTTGGTTGAGGCAGAGGCTCAGAGGCTCCTCTGGCGATCCATTGACGCCTGGGCTTCCACTTCCCACGCTCCGACGCTCCATCGTGCTGCACTGGGCTGTCTAG…
LXLOC_005107	1	LTCONS_00007000	1	2088	3741074	3743161	2088,	-	NW_011942160.1	coding	0.310179	noncoding	469	noncoding	-0.067584	noncoding	clear_noncoding	GATGACGCCGTCCAAGTGGTGCCAACGTGGCTGGATCGATCCGCCCGTGtctctcctcctctgctTACGtggaaatggcaaaaagAGTCGACACAAAGAAGACCCCATACAACACAGGAGATTCATGGTAAATTTAGATGGCGTGTGTCTATTTGGCGGCGTCATGCACGACCCATCTCGTGTGTCAATTGAGGGGATGAAATCGACTGGTCCGACTAACTACTTGAGTGCCCAGGTACATAGGTGGTTGATGAATAACGGTAGTCTGTTTTCCCGTTTCGATCCAGTTGACGGTGGTGTCAAGTTACTCGGTATGCTCAGTGCCGAGAAGCTGGTATGCAGTGTCCGGCATAAGAAAAACAGCTTATAGTACTTTCCCTCCATTCCGTGGTCATGATC…
LXLOC_005108	1	LTCONS_00007001	2	3908	3747819	3751792	2466,1442,	-	NW_011942160.1	noncoding	-1.27011	coding	590.5	noncoding	-0.0352256	noncoding	clear_noncoding	CAAAAGGACAGCTGCCAAAGGGCAAAGGGTCAATGTTTGAACTGGGTCTGGTGCAATTGTGCTTGAAGAATCTTGGAAAACTTGGCATCTTTGGACTCTGGGGTACTGTCTGGCCCACCAGAAAGTACGCTCAGTACTTGACCTCCTACTACTtaaagtacggagtacctaggtaccttTATAGGTGGTAGGCGGGCGGAAGATTAACAGGCTCTGCTTGAACATTGAATTTTACACGCAGAAAACCTGGCAATACGGGTCACCTCCCAGGACCCGATGCCAGGAAGGCACGACACGACCGAACCACgtgtgccatggccggctttggcCAGACAGGGAGCAATTGTCATCTATCACATTTTTCTGCGGAGGTCGATGACATGGACACTCACATCTACC…
LXLOC_005116	1	LTCONS_00007010	2	298	3804404	3804817	149,149,	-	NW_011942160.1	coding	0.0420267	noncoding	240.5	noncoding	-0.079872	noncoding	clear_noncoding	CCACAGTTTCGACAAATTCTGATGCGTTGGCGTCTCCCAAGAGAGAAAATGCAGCGGCAACATCCTCACTTGCACTggtgtccatggccacctcTTCCATGACACTTGCCATGTCGTATAAAGTGCGTTTCTGGAACATTTGCACGACGGACGCGACTCCATAAGCTTCGGAGCTTCcgttgacgacgagacgTTGCGGATACTCGCTTCACAGGGGCCTGGGCTTTTGTGCCATTGACGTTCTGGTTTGGGCTCGACTCTATGAATTGAAGGAGGCCGCTGGCCGTGTATTTCGCCA
LXLOC_005126	1	LTCONS_00007029	1	301	3868636	3868936	301,	-	NW_011942160.1	noncoding	-1.29852	noncoding	258.5	noncoding	-0.126976	noncoding	clear_noncoding	ATGGTATCAATTGACAATTGTCCAGAGGAATGTGTATTTGAGCTGTAACTATTCGTAGTACTGTCTGGATGATGAGAATGCGTGGTTCGTGGTAGGGATGGCGCTGCTCTACAAATTGTTGGGAGTGGCAAAACCAGGTGAGATGCGTCGACGTTGGCGCTGGGCTCGGGTCCAGGCTATGGGAGCACCTGAATGCGGCAATATCTCGACTTGGGCACGGAACGTCTAATTACTTGAGTCAAGAGGTCGGGATTCAGGAAGAGGGATAGGGAACATTTATCTCCACGAAGCTTGGTACAAG
LXLOC_005138	1	LTCONS_00007049	2	298	3967139	3967497	149,149,	-	NW_011942160.1	coding	0.152523	noncoding	229	noncoding	-0.004096	noncoding	clear_noncoding	TAAGGTTGAGCTTGATGTCGAAATCAATCCGGCGACCACGACTGCCCCGAACATGAATCTGAGGCTTGGGGGGTACCGTCGATTGTGCACGAATCAGTGACACAAGTGCCGCAGCGTTTGAAGACAAATATTCCGCCTTTGAGGACAAGGCAGTCCTGGATATCGAAGTATACCTTTCAAAGGCTCCGTCGGAATCCCATCGTCGACTTGTCCCTCGGTTccagaagacgacgggccTGAGTACGGAGGAGGCGTTAGTGTCTGAGAAGGAGTGTCGTGGTTTGACGCATCAAGCGAT
LXLOC_005145	1	LTCONS_00007062	2	1300	4015219	4016582	1046,254,	-	NW_011942160.1	noncoding	-1.22394	noncoding	313	noncoding	-0.0065536	noncoding	clear_noncoding	ATTAACATCGGGCGGTGCTTATTCTTCCAAATAAATCTTTACAGGGGGACAAAGCTGAGCCCAAGCACAGTATCTGGCACATTCAAACTCGACCTCCTGCTGACGGAAGCCAAGCAGCATATTTCACATGAAAACCCATCAGAAAAACACGTACCTTGTCTATGGGACGGGGATTGATCCCAGAAAATTGAAGCTTGGAAGTCTTTTCCTAGACCCAGCAAACCCACAAAAAAGGTCACCATTTATCTTTGACACCCCGAAATCCTCAAAGCATCTACGCGCAATCCTCAATATCATTCTTCGTGTTCTGTCGAATTCAAAGCCTCTAGTTGATGGCTAGCATCTTTTAACTTTCTCTCTGTTGTAGAAGTCTCTCTCTTGTAGAAGGCAACTCCTCTC…
LXLOC_005152	1	LTCONS_00007072	2	244	4056818	4057128	146,98,	-	NW_011942160.1	noncoding	-1.32117	noncoding	160.5	noncoding	-0.03072	noncoding	clear_noncoding	GGGACCCGTTTGGACTGGATCCTCCATTATACTTTCACCATTTGCACTCAATGAAGAAAGTTGCTCACACAACTCTGTGTGAACACTAGATCCAGGCATTAAAGTCTAGACATCTGTGTTTTAGCATACATCCAGTTCCGTACAAAACACACGACTTCAACCCATTTACTTGCAACCAACAGAAGCAAGGGTGAAGATTCCGCACAAAATACCATGAAGAGAACCAGTCATGGCACCACCGACC
LXLOC_005165	1	LTCONS_00007091	1	559	4138691	4139249	559,	-	NW_011942160.1	noncoding	-1.15364	noncoding	356	noncoding	-0.08192	noncoding	clear_noncoding	ACATTACTCGTGGGCAGGAGCCAAGAGGAGGATTCGAGGCACTGCCCACGACATGCCGCGGCACATGCCAAAAGTTTGTGTGTTTTTGTGGTCAAGATCTGGGGCGCTCACCGGGGGTTTAACCAAAACGGACAACGTCCTCCGAGAGGTACTTTGCCTTGTTAGCGTCCACTGCCGCCGGCCCAAGTATCTGCCCAGCCCAGTTTGAACGTAATCacaagcttttttttttttttttcattcaTGCTCCTGAGAAAATCCATGTGAATCAAAGGTGAGGCTGCGCGGTCGGGGGGTTGGACACCTTGGGCGACATGCGCCTCGTGAGTGTCACACGGCGGAAGGACCTGGACAAAGGTATCGGAGgacaaaggttacacaacaacaaagaaaggtaTC…
LXLOC_005166	1	LTCONS_00007092	1	1370	4140383	4141752	1370,	-	NW_011942160.1	noncoding	-1.25998	noncoding	216.5	noncoding	-0.018432	noncoding	clear_noncoding	TGAACCTTAAATGATAGGCATGGAGACCATGAAAACCTGATTTGACTCCCGCCAGTTTCGGTCGTCTCGGGTTCCCGGAGCCAATCACCAATAGCATCTAAAATGAAGAGGCGGGGTTGGACAACGAATTTTTAGCTCTAGAGTTTGGCTTGTCCAAAAGTTCTTAGAGTGGCACTGGGGGCAATGGGCTTTATGGCTTTTCTAGTTTTAAAAAATGTCGTTATAAAGGCATATTAGACCAGGGCGACGTTTTCAGGGAGGTTCTCAAAGGGGCAATAAAAATCTGGCCGACTTCCGCCTTTACATCACGTGGGTTCTCTTTTCCAGATACCCATTAAAGCTGCAAGAATTTGACTTTGCCTCCGTGATTAAGCTTCGACCAGATAAGTGGACGGCTGG…
LXLOC_005182	1	LTCONS_00007121	1	287	4251882	4252168	287,	-	NW_011942160.1	noncoding	-0.883409	noncoding	336.5	noncoding	-0.299008	noncoding	clear_noncoding	GTTGctcaattttttttttgcttgtccatgatgcAATACCTGGTATGAATCATCCTTACACGCCCGCAACCAAAAAAAATGCAGAGCCTGCCTAATCCAGCGACTATCATGCTTTCCCCGGTGCTCCGTCGTTGTTCCTCTTCGTTTTCCATCCCCAAAAAGTACCAAGAGGACGGTCATGGTTGCTTCTATAGATCGCATAGGTGGGACATGACCGTTGCtgatttttttctcttctctctcgTTCCCATTCCCGTTTTCTAATCACTCCCGTTGGACCACTTTAC
LXLOC_005188	1	LTCONS_00007130	3	1803	4280990	4282914	131,249,1423,	-	NW_011942160.1	noncoding	-0.0145345	noncoding	389	noncoding	-0.0106496	noncoding	clear_noncoding	CATTATCCGAATCTCGAGTTGTTGCTCCTCTTGTCTGTAGACGGAGCAAGGCTGGTATCGAATCTCGCCGGCAGTCTTTCGGTCCTCATGCAACGTTGACAGCTCGTAAGGATTGTTGGCAACATCAGCTCGGCGGTATTTTTGCTACGCGGTCTAGACGGACAGGAGTATCCGGAGTATTTATTTGAGGCTGTGGGCTGGTGTAGTTTACTGCCAAGACGACATCTTGTCATGTTTAAACCCTTCCATCCCCGACATGTTGCTCATTTGCGCTCAGAGTATCCGCAAAGGGACTATGTCGAGTCAGACGTCTGGGGTCTGCTTGTGGGTCAAAAATCCTCAACGCTGAAGGAAACCAGGTTACAAAATCAATTTTCAAGTTTGAAGGGAGTCAGCGTG…
LXLOC_005193	1	LTCONS_00007136	1	3764	4304738	4308501	3764,	-	NW_011942160.1	noncoding	-1.2207	noncoding	319	noncoding	-0.073728	noncoding	clear_noncoding	GTCAGCGAGTGGTGGACAGGAGATGCGTAAGTAGGAACTGCGCCTTGACATTAGCTCTTACCAAAAGGGAATGTGCCTGATCAAGTAAGGGAAGGTGCGAAGAACACTCTACACTCTTATCTTCTGGAGGACATTTGATGTTTTCTCCTTGCCTCTGCATCTTTTGACCAGGCTCTAGATGATACTATATCCAAACATCCATACGACAGATGACACCTGTGCAACTTGTACGGAGTGCCTTCAATGCCGTTTCCTGCCCATAGAAATCTACTCTATAGCTCTGTACTCGGTAATCACTATCAAAACTTCTCACGGTGGCCATTGGCTCGCCCATAACGAATACACGACGCGAGGTCCCTTACAGGACTGTTGGGACAAGGCACCGCCAAGCTCACCATC…
LXLOC_005205	1	LTCONS_00007153	2	299	4389874	4390223	153,146,	-	NW_011942160.1	noncoding	-1.15583	noncoding	384	noncoding	-0.201523	noncoding	clear_noncoding	TGGTCATTCAAGTCGTCCAAGACTTCTACACCACCATCGATATTATTGAGGGCtttgccaaacatgccagTTCGGCCGAGAGCCTTAACGGGATCCATCAACCGGGATGTCAAACTATGGGCAACGTCAGCCAGAATTGCGCAATGCCAGACCAGCCTGGGATATGCGATTGGGACACCCAACAACACTAGTAAATGCTCGACGTGGCCACGCCGTACCTCAGCATACATTCTATTGATGATCGTCTCCCATGTCTGGTTATTAATCACATCGTGCTCCGTTCTCTCGGTGCGACAGTC
LXLOC_005208	1	LTCONS_00007156	1	2117	4397810	4399926	2117,	-	NW_011942160.1	coding	6.30911	noncoding	438	noncoding	-0.0479232	noncoding	clear_noncoding	GTTTCTCGCCCCACAATTGCCAACACTCTGGCCTAACAGACATCTTCATCTCTGCAAGGCCACCAGCTTTCCTCAACATCCCAACTGCTGATCACATCTTGATCTCTTTTCCATTGTCACAATGCCGGGATTGTCGACATGTTGTGGCGGGCTTTTGAAGACCCCAAGTCCTTGACCCTGGTACTGCCAGCCTATCGTCATGTTTGCCATTTTAGGCTGATTTGGAGAGATTATCCGATAGTACACGGAGGACAACCAGAGGCGCATAGGACCACAACGAAAGAGGCGTCATGTGCGAAACAGACAGGTATGGCGCATTGGAAAGGCATAACACGCACAGACGAATCGTGTTCAGTGCCAAAAAACAAAGACACACAGCGGATCACGACATAAGTTATA…
LXLOC_005210	1	LTCONS_00007159	1	267	4406229	4406495	267,	-	NW_011942160.1	noncoding	-1.46556	noncoding	218.5	noncoding	-0.090112	noncoding	clear_noncoding	CGTGTGGCTGGCACATGACGTTGTCAGGTGACGGTCTATGATATATTACCAAGTACGTCAAAGCTAATACCCATCCGACGTACTGGAGAACCATGATTGTTATACACAAAAGCCAGACCTACCAAACGCCACGCTAATCCTATAAATCATAATTCCACACCAAGCCTTTACCCTGCCGAATTAGCAGACTCTTTTGTACGGGCATCCCCCCCTCGTGATGACGATACGAAGCGGATCTTGCGCATTGGAGCGTGGAAAGAATTCTAT
LXLOC_005238	1	LTCONS_00007200	1	1941	4604611	4606551	1941,	-	NW_011942160.1	noncoding	-1.33294	noncoding	260	coding	0.054	noncoding	clear_noncoding	CACGGGGGCTGGGAAGCATAAGTACTATGGAGTACGTACGGAATAACGACTTACTACAAAGTACAagagtaccgagtacaacATGAACAGGGTCGCAACTTGCTCAGTCGTTGGTTTAAGTGCGCGAAAGTGATCGCGGCTttactacggagtactccgtagaagCAGCCGATTTATTTGGAACTCGGCAAACTGTAAAGGTACACAGTGGGAGGCAGAAGGTATTTGACCGGATCAGATATCTGGCTGTCGCGCTCTACACTGTAACACATTATAGTATTTTAGTGCATACTTCTCGGCGAGCCAATATCTGCTACCACATGGCACAGACTGTACGCCACGAATGTCAATACTATTGCAAAGCAGCCAGAGACCCTGGTAAAATCGTGGAGAAAATAA…
LXLOC_005259	1	LTCONS_00007228	1	677	4730166	4730842	677,	-	NW_011942160.1	noncoding	-1.39225	coding	587	noncoding	-0.0487424	noncoding	clear_noncoding	GTGAGCAATATACTAGTACGGACCGATACACACACTATGGCGACTGGGCTAGTTTAAGTTGGGGGTTGTCAGGGGAGTTCATAATTTGCATTGGAGACAGGCTAGGCCAAACCATGGCCAGATTATAAACTACAACAGGACATCTCGATAGGACAATGTCCGACCAACAAAGTCAAGCTTCAACTATGCATCCCCGGCCTTTCAGCCAGGGATGGCAAATGACGCTCCGGCTTAATCGTGATCGAGTTTTGCTCTCTGCCCGAGCTATGAAAGCCGACAAAGTACCGAGAATGCATGGAGACGAGCAATCTCAGTTGCCGAAGCTAAAGAGCCTGGCTGTCGGGGCAATGTGTACTAGTAGTGAAGCCAAAGTTATAGAAAATATTTGTCCAAGACTGC…
LXLOC_005266	1	LTCONS_00007238	1	4081	4767155	4771235	4081,	-	NW_011942160.1	noncoding	-1.35041	noncoding	259.5	noncoding	-0.034816	noncoding	clear_noncoding	CTTGTTGTTATCCCTCGTAACATTACTGGCCGTCATTATCCATGTCACATTCACATTGTGCCTTTCTCGTCGTTCCGCCCTGCTGCATTCTGTTTTTGTTTCGTCAGGTCCGCCGCCCCTTGTCAAACCCAAGCCAAAATGGGTCAATCCAGTCAGACCCCTGCGTCTACAACCAAGAGACGTCTGGCTAGCAACCGTCATCCAATATTCCTCGCACTGATTGATGAACGATCAGCGCCACCGTAACGGGAAAAGCCTGTCAACCTGGTTGCGCGACAACAGACACACGCATGTCTTTGGTgccatgcagccagccatgtAGTACTATtaactagtagtactccgtatctgAGCGGAGGACAATTTGCTCACCTTGCAGCAGGCGACAGGCGCCCTGCA…
LXLOC_005325	1	LTCONS_00007318	1	1460	5272943	5274402	1460,	-	NW_011942160.1	noncoding	-1.31327	noncoding	320	noncoding	-0.0339968	noncoding	clear_noncoding	CTTGTGACAGAATCTCTTGCTCAAGCTTGGCGTCTAATTGTCTCGGACCATTATAGTCTTCCTCGACATCCTCAAAGCCATATCACGCATCTCTGCTGCTGATGGTCGATCAATATGCCGCCACTACCCTCCCTCTAACAGCAGTAGTATCTACATCACATCTTCAATCTATTTTCCAGCCAGCCATTTCGCTTCTCGCTCGCCGCAACTTGCAGGTCTAGAGAGCCACGAGATTGAAGTTTGTTCGTGGCATTTAAAGCCAGACTGGGAGATACAGGAGATAAAGCCGAATTCTGGATTAGAAACTTTATTTGCATTAGGGAATAGTGAGCTGTTGAAGCCACGAATCCCGCCACCCTCACCAGTCGCCCATCAACCGTTTCCATGCCTATTCTGTTC…
LXLOC_005339	1	LTCONS_00007335	1	441	5337913	5338353	441,	-	NW_011942160.1	noncoding	-1.02404	noncoding	242	noncoding	-0.069632	noncoding	clear_noncoding	CGGGGCTTGACGTCTTGTGCAAGCTGTCGGgcgccgctgttgctgccgccgttgcccTGCTCCAAGCAAATAGACCAGTCGCTTGTCAAGCAACTGACCGACTATTCTGGTCAAGTGACCGGCAGCGAGACCATACACAGCTGGCAGACACATAGTTTCATATCAAGAGCCATTTCTCATTGTTCAACGTCTTTTGCAAAGTTAGATTGGCCACTAGCCCCCTAGCTTGGCATCTTCCTACCGGCTGTTTCCTGGTCTTTTCTCTCACtgttttcttccttcttgacTTTGTCGTATCAAGTGACGACCAGGACGACTATGCAGGGCGAAGGAGGAAACTATTCTCCTCGGCCCACCTGAACGACTTGTTGCTGCAACAAATATCACCTGCTCAGCATC…
LXLOC_005344	1	LTCONS_00007344	1	731	5379409	5380139	731,	-	NW_011942160.1	noncoding	-1.35754	noncoding	335	noncoding	-0.0049152	noncoding	clear_noncoding	ATCTGTGATTGCGACTGTTGTGAACCACAGCGCCGGTGTTATATTTTTGGATATAAATTTTTTCAAGTATTTCAACAAGGGCTCGTAGAAAAACTTACGAGACCGATTATTTGAGTCGATCCGGGCCCCGGGGCATCTCATAGCGTCCTTATTCGACAACGGGACGTTCACTCTGAAATTGACGTCCAGGGTTTCCGAGACCGGAGTACAGAATGAACGCACCAGATCGGTAAGTCTGCATGAAACTTTTTCAGCCAAGGATGATACCCGATACCTTCGGAGATTTTGATGTTTGAACCCATTTGTGGCCGGTCAGCGAGTGCCGAAACTGGATGATGCGAGCATGGAGAGGACTGTTTGTTCAGGCGTACTTTCCCTAAACAAATATGATGGCGAATT…
LXLOC_005346	1	LTCONS_00007347	3	1958	5472290	5474382	409,1400,149,	-	NW_011942160.1	coding	0.276641	noncoding	293	noncoding	-0.0417792	noncoding	clear_noncoding	AGAGTAAGAAAATACACACTCTAACCTGTATTCATATTGAACGACTTTCTCGAATCGACACAATGACCTGCGACTGCGGATCGACCTGCAACTGCAGTGGCCCTAGTTCCTGTACCTGCGGCCAAGACTGCACCTGTAAAAACTGCGGTAAATAATGAACGTGATCGCGACGGGGTATTGATGAGGAGTGCTTTACAATCGACCCTGCCACCGTCACCGGGCTCTGCGCAAACTAGATTGCAACACAGAGCAttgactacggagtactccgtaggtagTTTAATAAAAATTCCTATCACAAGGAGATTTCAAACAGAATAAATAAGACTGTGAGACTTTATCTTGGGTTGTTCGCAGGTTCTATGAGGCTGCTCTATATTGGAGGAGCGTCGAAAAGAG…
LXLOC_005363	1	LTCONS_00007371	1	1524	5600133	5601656	1524,	-	NW_011942160.1	noncoding	-1.40967	noncoding	413	noncoding	-0.0180224	noncoding	clear_noncoding	GTTTGAACGTCCAGCGATATCCAGATTCCAACGTGCCAGAAGGTATCACTTCGCAAACGGTTCACTGCGATTCAGGAAACCGACTTCTGAAAACGATGTTTTATTGCTCTACTTCTCACCTTCTTTTTCGTGCCATCGCTACGATGGGTGCTGTCTTTTCCGGTAAGACAAGTGACGTTTGGTTTGTCTCACCTCAAACGTCAAATCAGATCTGTATGATTCAGCCGTCAACAACTTAAAGGTTGACTAGAGATGCGTTCGGAGCTACCACAAATTATTCCCGCTTCTCTCTATTGCTGCCTAGTAGCTCGCGTGCAATGTTTCCTCATCTTGAAGGCCTTCCGTATGTCGCATTTGGACGAGCGACTAACTTTCAATCAGCATTCCAGTCTCGGACAT…
LXLOC_005364	1	LTCONS_00007372	1	2912	5602611	5605522	2912,	-	NW_011942160.1	noncoding	-1.16592	noncoding	278	noncoding	-0.0520192	noncoding	clear_noncoding	GGCTGTTCACGTCCAAGGTTATTTGGGAGGGGTTTCGCTCCCGTCGGCGCATTGTGTATTTCATCATAGGCTTTGCGTGGTGGCCTCGAGCATGCCCATTCTTTTCGCCACTCCCGCCTTCCGGCaagtattattattattattagaCGCGAAACAGTTTGACAGTTGACCAAGCGCCTGGCCCTGCGAGTGGGTTTGGTGGAGGAGCATCGTGGTTCCTCCCACTCCGTAGACAAGTTTAGAATGCGTGCAGGGGCCCCGGTTTCAAGGTCGCCCCAACAGGCAAACAGCCAGACAGCCCGCCAGCCTGCCCCTTGCCAAGCTTCACTGGTGCTCCGTAATCGACTGAATTAGCATGTAAGTGGTTAGCACACGGTGCGCACGGCATCGCGGCAAAGC…
LXLOC_005373	1	LTCONS_00007384	1	3055	5653425	5656479	3055,	-	NW_011942160.1	noncoding	-0.395791	coding	539	noncoding	-0.03072	noncoding	clear_noncoding	CAgcagctggcagctggcagtTGGCGGTTGCAGGGCACGGAGGGGTGCCCAGGCTTGGTCATGAAAAATAAATATGAACACCAAATCACAAAATCTAAGCACACAGTCGAAGGGTTGGCCGCTCCCAATCAAGGACGAAACATACCCTTCGAGCCAGACCAGATAGCAGGGAACCAACGAGTCTGCAGAAaaggacgaagacgagggaTTGATGGAAAGGGTCCagctggctggcttggccAACGTGGAGAGCATTCGAGACCAGACACTGGCTGGGGCAGTGTTATCCTTAAGAGCCCAGGCAAGATGAGGAAGTACCAGCAACCAACACCTGTCTGCCGGCCGAGGAATAGGACACTGGGCGCTGGCTGCTTGGTGCTGGGATCAACAGTTGCTTAG…
LXLOC_005387	1	LTCONS_00007408	1	1913	5759410	5761322	1913,	-	NW_011942160.1	noncoding	-0.543528	noncoding	347.5	noncoding	-0.0004096	noncoding	clear_noncoding	ATCCCGGTAAGCTATTTGGACCGCTATTTGCATGATGGGGAGGAAAGCCCTCTCTGACTGATTGCAGAGCGCCTGAGGGCAGGTTCACGGCAAGTTATGCTGGCAGACAGATGCCTCACAATTTGTTTCTTGGAGTTGGCTTGGCCCGCCATAATGGCCCGCAGCAATGGCCCTCAAGTCGGACGTTGAAATGTTTAATTTATGGGGGCCGAGTCGTTTGGGTAGGGCATTATGCTTTTCGGGAACTCTGGATACCGGTTTCCAAgtcgtctttggccatcATTCCCGACACCAATGTGGAAGAGTTTTGGGGGCCAACCGCCAACTCTTAATGGTCCCCCCCCTTTTAGACCTGACGAGCCGGGATGTTGAGGATCAATtggttgtatgtacatgtac…
LXLOC_005388	1	LTCONS_00007409	1	960	5763362	5764321	960,	-	NW_011942160.1	noncoding	-1.20322	noncoding	318.5	noncoding	-0.0069632	noncoding	clear_noncoding	GGGCATTGGGCATAATGACAGTGAAGGCATCTACAATAAGGCAGTGACGTGTTGTAGCCATCATGTCAACCGGTGCAAGTTACCGGATTCTTCGGTCTTGTCTTCACCTTGTCCGCTAGTCGTCCCCGTCGCATAATAATCCATGATGCGTTGCGATGCCCATCttgcctcatcatcagccacTTGTTGCCTGGCCCGTTTCCACCCGCTCCAACCGTCCCATCGTCTTCGATACCAGACCCATCCAGCCGTTGGCTTGTTTTTGGCCTCCCACACCACTTTTAGTACTAGCATTGAGAGATGCTGGGGCGAGAGATGGAGGTCGCGTGAGGCACccaccacatgtgcagcttAATCTTCTCTAAAGTGTCTGGTAACGTTGGTACCGGCCTCTCTCAC…
LXLOC_005394	1	LTCONS_00007417	1	821	5803371	5804191	821,	-	NW_011942160.1	noncoding	-1.31092	noncoding	298	noncoding	-0.0364544	noncoding	clear_noncoding	CATGGCGAGAGATGAAAGaagcagatgatgatgttgcgCGCGAAACGTCCGGGGGGTGGTTGAAACGAGTGCCGATGCCGATTACTTACGCCAgaagccaagggcaagagagACGTTGACAAGAAGCTTCGGAGGGCAAGCTTCTGAGCCGTCTGCGTATTTATGTTTTCAAAGAGCCTTCGAGCGGCGATTCAGGGTGGGTATGACTCCCCGTCGCCGTAGCACCGAGACGATCACGGATTCAGAAAGCGTCATGAAAATCTCGGTACGAGTCACATCTTGCTCCGTGTTCAGCAGCAATCAACTTTGGTCCTTGATATGCTCTCCAGTCCGTGGGTCAAACTCTCTTCCCGAGGGAGAGGAGTGCGGCTAGTCAGCGGcgcaggaaaaaaaaaagga…
LXLOC_005395	1	LTCONS_00007418	1	335	5805219	5805553	335,	-	NW_011942160.1	noncoding	-1.13628	noncoding	344	noncoding	-0.036864	noncoding	clear_noncoding	GACGGGCCATGGATTCGCCGTATATTCAACTAAAAAGCGAATTAATAGTCCTATCTGTATTTATGGTACAATTTACTAAAGCTGGTTCGATGCCATCATTTTATTTCAGCACTGTTCTCGTTCCTCCAACCCCTCCATGCTGGATATTATAAACGAGCTCTCATATGACTCGTTCCTCCCATGTGATTCATGCGGGTTGTGCCGTATTAAGACGCCACAGGTATTACATTATTAACGGCATCCATTATCGAGGCGGCTTCCCTGACTGCGTTTCGGGCAAGATGCATATCGGGCCCGTCGGCTCCATCAGAAAACCTacccccctcctccctcac
LXLOC_005397	1	LTCONS_00007420	1	273	5809900	5810172	273,	-	NW_011942160.1	noncoding	-1.44599	noncoding	184	noncoding	-0.0004096	noncoding	clear_noncoding	CATTTTTGATGTGTTTTGTGTACGATCTGTTTTCTTTGTGGTGTTTGAGACGCCCGACGTCAATCGATTCTGGGCTCGCTCGTGAATCCTAGAGAACAGAGTTttgggagggagggaggaaAGTCAGAGGAGGTGGTGCGACAGCGCGAGGCCAGGTTGTTATACGTGTGGTAAGTGAGAATGGAAGCTCCTCGTTCGTCTTAAGCTCAGACTGGCTGGATTGAATACGTATCAGCAAGTGCAAGCAGAAATTCGTGTGTCATCGGTTTCctc
LXLOC_005401	1	LTCONS_00007424	2	3881	5822477	5826501	2645,1236,	-	NW_011942160.1	noncoding	-1.39409	noncoding	286	noncoding	-0.0569344	noncoding	clear_noncoding	GGCCAAATGAACCGAATACTACTCAATCTATTGTTGTTTTTTGACGTAGCCGTCATTCAGTATAGTCTTTGTTCCAATGCAGCCTCGCCACCATTGTACACTAGAGCCAAATATAAATTCTCCCCCATTTGGAGCGCTGGCTACCCATCACATAATACTGGAGATAGTGCAGTACATTATGTAAATATTTAAAAACTATTGTATTGAACCAATAGTTCATTTTCCTGTCTTGATGTGAAATTATAATAGATATAAAAGTAACCATTGTCACAACTACATTTTATCGAGTGTACTAGGTCTAGGGTAGCCCGGCTGTCTGGTGGGCCAAATCTGATTGAGAATTTGAGAGGTTAGGTGTCCTAGAGTCGTGATATGATCGCTGCCTTATTGCCGTAGGTA…
LXLOC_005403	1	LTCONS_00007427	1	314	5835058	5835371	314,	-	NW_011942160.1	noncoding	-1.28288	noncoding	275	noncoding	-0.049152	noncoding	clear_noncoding	TAATAAGTAATTAGCCGACGTGTTGTCCACGCCCAAATATGACTGTGATTGTGACTGCGCTCTATGGCTGCCCTGGCAGCGGGTATTATACAAGTGTATACAAAACCATCTAGCTGACCCCGAACAGCAACTAGAATGGTTTGTCAAGCACCTACCGAGGTAGATACTCAAAAAGTGGAGATGAGCCTCCAAAATCAACGCCGTGTATGCTCTAACCGGAACTCCAAACAAGATTCCCACCCGTTCTCGTACACAAAGCACCATTCGATAGTCTCTGCCCCCGGGCCATTTGACTGTCGACTCTCAAGGCCTAC
LXLOC_005412	1	LTCONS_00007436	2	914	5879769	5880752	146,768,	-	NW_011942160.1	noncoding	-0.571005	coding	520	noncoding	-0.03072	noncoding	clear_noncoding	CTTCCACAAAAAACAGTGTAGAGGCTGGTGTGcactcttcaatgttggctcaTCAGCTTCAGACCCCAATTCGGGCATCAGCGAATCTGAGCAGTCAAGGCTCTTTACACCGGGCACCAaaattactccgtagtgctCGgtatttctttttctgtgaGACTCAATCTCCGATCGAGCCTCGGCACCGCCAAGACTTGGAGTCGTACATTATGAGGCTAAATCGAGTTTGGTGCGACTACATTGATGTACATAGCCAGCTGGCCGGGCTTGgcaaggcacaaggcacAAGGCGAAAACACTTGAGCAACAATGCCTGGCGCCGGTCTTTACAAATTGAAGCAACCGGGCTTTCCTTGCCAAGCAAACACCGGCAGGATCCCGCACGCATCATGCGAACCT…
LXLOC_005424	1	LTCONS_00007452	1	394	5943334	5943727	394,	-	NW_011942160.1	noncoding	-1.12683	noncoding	298	noncoding	-0.0106496	noncoding	clear_noncoding	CGATCGGTACTATTCGAAGCGAGAAGCCAACGTCAATCCcagggtggtggtggtggtggctcgTCCTTCAACAACCCATACACGCTGGCATGCAGTATGGTAGCAAAAAACACACTTGCTAGTAATCAAGATCGCTGCGTGGAATATGATGCACCGCAAATCAAGCAAcgcaaaaaagaaagcaaaccCTGCTGTGGTTAGTAGTAACAAaggctgttggtgatgatgttgacgatgaggatgttTGTCGAGAGAAAGGTTGCTGCTTTTTCGTTGGACGTCGTTAAAGTTCGGGCACAGACGCCTGAGAGAAAGAAAGCCTTAGGTTGTCCTGCTCACAGAATAGCGTCGTCCCGGTGTGCGTTGAGCCCGCCCATGGCCAGTGGTTCCGTGA
LXLOC_005427	1	LTCONS_00007456	2	4497	5960435	5965029	4052,445,	-	NW_011942160.1	noncoding	-1.28763	noncoding	268	noncoding	-0.022528	noncoding	clear_noncoding	GGTGCGtgttcttttttcttttttcgtTTTTTCTCTCACATTTCAGCTATAATTCTAGTTACTGGAATGTTAATTTAAGCTCAAGCGCACCTCGCCCTAGTGAAGACAACCTTCGTCTTTATAATAACCAACTCGATGACCCTCAGAAAGTCACCATACTTGGAGAATTCAGGACTCCTTTCTCCAACAATTCAACTCCTTTACAGCAAAGTCCCGCCCCATTGTTCATCTCTCAACTTTCAGGGATATTCAATATCTAGGTCGTTGATGGTTACACCAGCCCTGAAGGCCCAGCCGATTAGCCCACGAACCTAGCAAAACATGTCTACCATTCGACAGGAACTTCCAAAGTATTCATGCTCTACTACATTTCTACAGTTTGATTTGGCATGTGGGTCG…
LXLOC_005429	1	LTCONS_00007458	3	1196	5992835	5994246	129,234,833,	-	NW_011942160.1	noncoding	-1.18689	noncoding	485.5	noncoding	-0.0385024	noncoding	clear_noncoding	CCATGATAGGCTGTGGTTGTGATGGCACGGCAGCCACAGACGATGCATACGTTTGTGAAATGGACTAGGGAACAATGGTCGAGCGAGCTTTCACCccatcaccaagaccaaagGCCAGAGGACGGCTAGATATATACATACGTGGACAGATCATCGGCAGTCCTTGGTCATGTCGTGGATGCACATTAGATGCCATTTTGGGAACAGTCAAGGCTTGGGCGCTAACCAGCAGTCAATTGTCGTCGGGACCCGAAGCGGCCGCCGGACCGTTCAAATGGCGCCTAAGTCGTAACCTCTGCATCGAGGCGGCATGGCAACATGGGTCCAGCCAGATTCATCAACTGGGGATGAAAGAGGAGCGCCTGAGTCGATTGCTTCCATGCGTTCCGATTAAAAGTG…
LXLOC_005443	1	LTCONS_00007476	1	328	8820	9147	328,	.	NW_011942160.1	noncoding	-1.09175	noncoding	296	noncoding	-0.0004096	noncoding	clear_noncoding	ACCGCACCTGCTCTTTCAATTAGCGTTTCTTGTTCCGttccttcctcctcttcatgGTGGAGAAGGGTGTTGCAAGAAAGATACATAATATCTGGAACCTCGAGACAAGGAAGGAACTCGAGAATTCACATGATTGGGTTGCCCAATAGCTGAACCTGCCTTGTCCTCTTTCTACGCCGAGTCGGAGGATGCAGAAGCAGATCTGTGACggtatacatacatacgatTGCCCGTGATGAAACGGGCGGTTCCTAGTGGGCAAAAATAGCATGACGTAGATTTTTTTTGTGGGTTTCTAGAAAAACAAGACCATCCCGGCAAATCTGAG
LXLOC_005444	1	LTCONS_00007477	1	1152	60078	61229	1152,	.	NW_011942160.1	noncoding	-1.17224	coding	575	noncoding	-0.002048	noncoding	clear_noncoding	GCCAGGCGACGTGTTGGATTCTGGATTGAGCCTAGACGCCTCTCGGCCAATTCAGTTTGCGTGTTCCTGGCGTTGTTTGACTGCGCTTTTCGCTGCACCAATATCCACCATGCAATTTCCGCGTCGATGAACGACCCCAGTCAGATCACAGTCAGATCATGCAACCCGCCGCGCCTGAGATATGCAGGCCCGTTGATTCTAAAACACGTCTGGCTTTCTTCTCGTGTTGTCAGCCCAACAAGCCATCGCAACTTTCCATCATGGATAATTCGCTGCCCTGCGCCTTCCCCGCATCTCCCCGTCGTCCAACCGCCTTGCAGAGCCTGTTCCCGTTTCACCAGTTCGGCCTTCACACAGCGATTGTCGCCCTCGACGGTTAAACCCCCGAGTAACCCGGGC…
LXLOC_005445	1	LTCONS_00007478	1	562	159603	160164	562,	.	NW_011942160.1	noncoding	-1.20297	noncoding	359	noncoding	-0.0212992	noncoding	clear_noncoding	GGCTCCGTCAGCACTTCACAGGGTCCGCACTTGGCCATCGCCATGTCGAACGGTGTGTGGTATCGTGCGGTCAAACAGTCAATACAACAGGAACAGCCGACTACGCTAGTTGCCAGAAACCCGCCTAAGTCCGTACTGAATAGAAAATTGGTAAAAATTTACTCAAAAGTAATAGAACATTTACCTCAATATAATCTCTAGCTTCCTTTGGAAGATCATGGCAAACATTTTATACTTGTTGTCGGCGTCTGCCATCCTGGCATTTCATGATAAACAACCTCAGCTTGGTCCAAAGTGTCCAGGTTTGCAAGGTAAACTCTTAGGTCGACGGCATCTGTCGAGGACAAATGTTCTATCCCAAACGTTTAGAAGTCCCTTCTTGTAGAGTTCATCAATTTC…
LXLOC_005446	1	LTCONS_00007479	1	3308	292083	295390	3308,	.	NW_011942160.1	noncoding	-1.24513	noncoding	419	noncoding	-0.0110592	noncoding	clear_noncoding	GGCCTGGCGACCTAGGGACCTTGGTGCCGATGTGACtggactactccgtacgcccAAAATGACTGGTACTTGCGTTTGTACCTACCCACATGCTTCAACTTCACTTTGGAGATGGTCGCATACGCGAAAGCTCTGCAATCTGCAATACGAACATGAATATCGAATACTGGCTCACTTCGTACAGAACTCGGGCACTCAATGTCGGGACCTTGAAGGTTTGGGCTGGCTGTTCTTCCAGGCCTCTGCAAAGGCCCAAATGTACAGCTTTGAGTTGCCATGATTAGTACACACTATTCCGTACACAATAAAACAACCTCACCCTGTGCGAAGAAGTCCAATGTCCTAGTCCTTGAGATGTGAGACGACAACTTGCGCATCTGAGCCGGGGTTTGATGGTTT…
LXLOC_005447	1	LTCONS_00007480	1	514	317771	318284	514,	.	NW_011942160.1	noncoding	-1.09875	noncoding	257.5	noncoding	-0.0090112	noncoding	clear_noncoding	CGTTCCACTACATTGCAAGGTGTGCAACACCAAGCGTGTGCTTTCTTTTGTTCACATCGTGTCCTCCGTACCTGTTGCAAGCTATATGTTATGGTTTGTGTTCCCTTCGGGAATTGGCACTGCCGCGAAGTGGTGGCGTTACGACGGTGAGGGGTTCAATGGAGAAGGCTGGATTCAAGCCCGCAAGAGAGGACAGGACGAGAAGGGCTGCAGTCTTTGACAAGATGTGTCGCCTCCCGTCAAGCATTGATTATACACACCACTAACATATAACACCTAACCTAGAATGCCATCGTGAGCGACATGCAGGTACCTGAGGTACTAGGCACGAACGACACGTTGTACCTGCCACTGGATATTATGCTCCATCCAACCAGTGTCACATCCCCAAACGGACCt…
LXLOC_005448	1	LTCONS_00007481	1	484	327587	328070	484,	.	NW_011942160.1	noncoding	-1.2255	noncoding	294.5	noncoding	-0.057344	noncoding	clear_noncoding	GACAGAGTAGCTCAGtagcacggagtactacttGGGTCCTGAGGCTTAAGTCGGCAATCTGTATTTTTCACCCGTTGGCAAATAAAAGTGGGCAAGCCACTTAAAAAAAGAGGCCTACAATGTAGTACATAACTTTATGTACTTAGGTGTTAATCAGTCGACCTTTGGGAAGAGCGAGTAGCCTCCCGCTCATACACAATttcggcgttgatgaagccacTCCGAGTATCCAGGGGGAAACACGCGCAAATAGTGGCACTTGTCAGCCTTTGCCATGCTGTGGGTGATCCCTGCCGGCCATGTGTCTCAAAGAAGCGCAAAACGGCCAAATCGTCCATGTTTGCATCTGCAGCGGattgttgtttttttgtttgtttgtttgtgaCGTTCCATTTGCCA…
LXLOC_005449	1	LTCONS_00007482	1	977	450298	451274	977,	.	NW_011942160.1	noncoding	-1.3012	noncoding	294	noncoding	-0.0483328	noncoding	clear_noncoding	AGCTCTTGCGCCTTGCTTAAAAGACTGGCATCGTTTGACATTGACTGAACCTGCTCCCCCGCGTGAACATGTCGACTGGGACTAGTAGGAGTAGATAGAGTTTGGGCGCCAATATTCAagcatgtactccatacaaGCCACTAATCAAACAGTCCATCACGCGATTCGGCCTCAACCACCGGCGTCCCATTTTAAAAGGGTCACGTTCCAATGTCTATGGAGGTGTTCCGGGTGATGTGTTTATCAATGGCTTCCGTTTTGACAATCCCTCGGATGGTGATGCTACAGATGACCCTACCTCGCCAGGTAGGTAGGTTACCTAGGTACATGCACGTGGGATTGCAGAGTAATGAATGCATCGAGACAATGTCCATTGTATCCCTCcgaatgtgcgcaggt…
LXLOC_005450	1	LTCONS_00007483	1	473	480832	481304	473,	.	NW_011942160.1	noncoding	-1.50036	noncoding	315	noncoding	-0.024576	noncoding	clear_noncoding	GTCAGAATAGACTATTACTATGCCTGCCTAGGTGAGTCCTTAAGAAGTTTAAGGCTCTTTATATCTTGATTTTGATAGCTTTTCCTACAGAATAAAATGTGTTACGAGTCCACTAGCTTTCATAGTCTGGCGGCATGTAACTGGTAATTTAGCCAAGTATCCTATACTTCACCCCAGTGGCTGTCTTGGATTGAAATCTGACCCTTATCCGTCACTTATAGAGGCAAATTTTGAATAGAAACCAATGGATTTGGAATTTCCCTTCGTACTGGTGAATGACACAGCTTGCCCTATCCCGCGGGACGGACGCCGAACGGCCTTTGAGACGCCACTTTTCATCGTTGTTAGGATTGACTCGATTGAGAGTCTGAGACAGGCTCACGGACGAAGCGAGAGCAA…
LXLOC_005451	1	LTCONS_00007484	1	869	520878	521746	869,	.	NW_011942160.1	noncoding	-1.12333	noncoding	345	noncoding	-0.024576	noncoding	clear_noncoding	CCGGTCTTTGTGTTGggagcttggcgatgctcaAGGCTCCGTTGCTCCATCCCCAAATGTTACGATCGATGCAGTAGCCAGGCAGTGAGTGGTCAACATAGGGTTTATGATCTACCCTACACTCCAGCACTTGGTGGATTGAGTGGAGTGGCTTTCAACCTTGGTCAGCAAGGAACGGAATATGAAGCTCGCCCAGCGAGGTGAAGCGGGCAGACAAGCTCGAACTCGGGGTCCAAAGGAATGAATGGGATGCGACCAGTCGCCGGCGGGAAAGACGAAGAAGGGgaggaaaaaaacaaacaacgTTGTACAATGAACAAACTCAGTTGGCTTGTCATGCTTGCCCAAGTGCGCATAATTCTCTTTTGTGTCAAGTTCGGAAGTGCAATGCTTGGTCAG…
LXLOC_005452	1	LTCONS_00007485	1	346	628045	628390	346,	.	NW_011942160.1	noncoding	-1.36413	noncoding	302	noncoding	-0.02048	noncoding	clear_noncoding	GCACTAATAGATAATTCATTGGACAACATCGACATAAGTTCTTTTACTGCCTGCGTCCGGCACCATGTCCTGAAGGACCAGGTATATGATACCCGCAACATCATGTTTGGGTCCATGGTCCTACAAAAGTACCAGACGCCATCAAAATAAAAATAGGTCTGCCAAGACGACCGAGTACCCGGCCCGTAAAGGCCATGCAGCGGAGGCTCAAATGCCGAGTATTCTAGGAGCAATAGTAACGTTGAATCCTGCTCAAGAGAGTTTTGGACGAGGCTTTCCATGTCCCCCAGGTGCCTTAAGCCGCCATGAATCAGTAATCCAAACAGATGCTGATGTTCCCCGTGGC
LXLOC_005453	1	LTCONS_00007486	1	957	634970	635926	957,	.	NW_011942160.1	noncoding	-1.07296	noncoding	278	noncoding	-0.0057344	noncoding	clear_noncoding	GCCTCCTATTACCGCTGGCTATGACAATACTAACATCCATCTCGCAACAACATACACATGGTTGGCGTTGCCTCGATTGGCAAAGGAACGATTGCTGACGCTCAGCACTCGTTGCCGGTTCGTAACAGTCGATACGATGCCCAAAACAATAAGCAGTACTAATACACTTTTCACCGCCACCACACATCATCTAACAAACCGAAGAGTCAGTGGTTGTGTCAAATTCCGAAACAAGCCACGACTACGAGGGAGCAGGAGTACCATAATTTATGGAGCACGGAGTATTTTAGGCCAGCCGTCCAATGCATAACGGAGCCAAGAAAAAATAAGCATTTTAGCCCCTGACCAAACTGGGAAATGCGCTGCTAGCTCACGGCTAGGCCCGTGGTGCAAAGTCAA…
LXLOC_005454	1	LTCONS_00007487	1	2439	653128	655566	2439,	.	NW_011942160.1	noncoding	-1.19015	noncoding	239.5	noncoding	-0.0098304	noncoding	clear_noncoding	GCCGTTCATAACTTGCAGAAAACAAAGGTGAAACCTGCCGGATCATATTTTGGCCGGGCGGAAACTGCGAGCACCACTTGGGTATTTTGCTGCCGCCGAAGATccggccaagaagaaaagtccatgtttctttctttgcaTTTGACGCTCCAAATTCCAATCCTGGtgtcaaagccatcaatttCTTTACCCCCCCGCCGCTCGCAAGCCTGAGCCCTGCATGAGTGACTGATGGAGCATACGCACAAACATCTTGCAGAGATTGACCGCAGTCGGCGTTCCCAAACGAACGAAGTCGTTGAGAGTAGACTTTTTGGTTGACGAATCTTGACCAATTTCAAGGCTCCAGCTTTTGCGCCGTGAGAAATCGGCAGACGAAGATTAAGGCCAGTCTTGATA…
LXLOC_005455	1	LTCONS_00007488	1	290	732525	732814	290,	.	NW_011942160.1	noncoding	-1.19249	noncoding	242	NA	NA	noncoding	clear_noncoding	ATAAATTCGGAACAAAGAGTATTCCGCTTGCTCTTAGCGGCCATGCTTTCATAATCGGGCTGTACGCTTTGTCCTATGGGCAGAGCACAAATATGCAATGGGGCGATGCTTAGCAATACACGGATGTGATGGAATCACGTCTGGTGCCTCGAGGTGCATATAAGGGGTTGAACCCGGATCAACAAACAGCATCTTCTCACATCGACACCATTACACTATTAACAGTTTAGGATTACCGTCTTCCTACAACCTTTGACTCCAATCACagccagggtggcgatcaactcaNN
LXLOC_005456	1	LTCONS_00007489	1	322	777197	777518	322,	.	NW_011942160.1	noncoding	-1.20912	noncoding	369	noncoding	-0.1024	noncoding	clear_noncoding	GTTGGTGGAAGCCCAGCGCGAACATGCAAAGCATATAGACGTTGTACGGAGATTGGCGAATGGAATGATATCGAACTTGCCAAGAAGTTATATGAACCAGCAATTGAGTTCTTGTTGTAGGATTCGAAACAGACACGAACTCCTGGGTCTCAGGGCTGAGGCCCTAGGCGACTGGGGGGATGAAAATAGACAGCCTGGTTTGggggcggcgtcgtcttccatCGTGTCTATTGGGAGGCCGCACGTCAGTTGAACATGACGTTGGCCAGAATACAAGGCCATCTGTCAGTGTGGTGCAGAGCAAAGGATATGGGGAGACGAG
LXLOC_005457	1	LTCONS_00007490	1	1120	828209	829328	1120,	.	NW_011942160.1	noncoding	-1.16492	noncoding	485	noncoding	-0.004096	noncoding	clear_noncoding	TATGGCTGTATTTGTTCCCTTTGCtacattgatgatgctgtgGGCAGGTGCCGGACAAAATGGACACTGCAGAACTCGACATCTTTCTACAAGACAATTTCGACGCCTTCCAACACCAGATGATGACCAATACACACCAGAGGTCCTTGTACCTACTGCTACGGCCTGGCCTTTGAACGGTTCCAGCGGTCGGGTAAGCTGGGCAATCTTGAAGAAGCTATTCATGCTGAGAAACAAGCTTCCGagcaacgacggcaagaagcgGACGTTTTGCGGCGGGGTATAATAATGCGATTGCAATCGGGGGTCGATATGAGTGAATGGCGAAGCTTGGCGATCTTGACGAAGCGTTTAGTTTGTTCCAACAAGCGATTGAGCTTATACCTGACGATCGTCCCG…
LXLOC_005458	1	LTCONS_00007491	1	623	924173	924795	623,	.	NW_011942160.1	noncoding	-1.36843	noncoding	292	noncoding	-0.0344064	noncoding	clear_noncoding	GGTCTCTCTGCTCATCAACCGTGACTCGCACACTCATTAATTTTCTGCCCATTTTCCGGTTTTGGCACCCACCATAATCCATCCATATTTGCACATGCCAAGCCGCTGGTGGGCTCTCTAATAACTGCATATATGTGTGCAATATATTGATGGATCACTACTTTGCTATGGAATATtccctactccgtactagtacaCAATCCATTAGATACACGGTAGTCGAGCGCTTTAACCATGAACTCGAACATTTGGGTTGCGGATAGTAGTTGGGCGAAATCGGCCTACTCTGTACTTCCGCACCACTGTGGACTTGACTTTGGCATGTCTTGTCGCTCATCATGCGCAAAAACCCTTGGGGAAAAATGGCATAGTACATATTAATATACATATTTGCTCGGt…
LXLOC_005459	1	LTCONS_00007492	1	402	1109935	1110336	402,	.	NW_011942160.1	noncoding	-1.38062	noncoding	225.5	noncoding	-0.0917504	noncoding	clear_noncoding	CAAGCTTTGACAGCAACTTTGCGAGCACTTTGGAGTCATCCTCTGTATGTATACTTGGGAAATAGATTCAATTGCTTAGTGTGTAGCCTGTCAGGGCGATAGCGGCGgtgatggccatgatgaaagGCATGGCCAGCCGATGGTCGCAGTGATGTTGAGAGAGAACAAACGCCCAGCACTAGAAAGGCGTGGTGGTATACGGTGAAACTTGGGGAGATAATCCATCGACTGGCTAACACAGTTTGCTTGCTGACCCGTTGAAGCCAATAACCCGGGCCATCAGAGTGAAGCAAAAGGCGAGAAGAGGGTGAAGCGTCTCTCTACGACCAGGGTAACATTGGCGAGCTGATAGGACATGACGACACACAATCGCATCTACAGTCCCAGTGCTGGCACTCA…
LXLOC_005460	1	LTCONS_00007493	1	1399	1128257	1129655	1399,	.	NW_011942160.1	noncoding	-1.1998	noncoding	242	noncoding	-0.008192	noncoding	clear_noncoding	GAGCGAATGATAGGATAACGGCAGTGGGTTTTTTTCGGTATAAGCTGGGAGCAAAACAATGCCAACACTCTGCAGAAGAGAGACCCTGGCCGGTATAGAGAGGTAAATCGTTGATGATGTGAAATGGTAGAAGTATTAAACACCAACCTCTATTTAGAAGACGGCCCCTGATCGCCGTGATTGGTGAGCAAAGCCGACTTGACCCAAGTGCCGATGCAATTTGACCATAAAGGCAAGTTGAGATGTGGACAAAATCAGCCACGGCGCAGAAGAATGTGTACAAGTGCAAATGGTTGGAGCTGATCGAATCACAACACGATGAAACGTCCGCCACACCTGATGTCGTTTTCAAGCCCAGCTCGAGCTGTCTCACGGAAGACGAGTGAAAATGGTTAGGTG…
LXLOC_005461	1	LTCONS_00007494	1	296	1131320	1131615	296,	.	NW_011942160.1	noncoding	-0.945255	noncoding	401	noncoding	-0.0630784	noncoding	clear_noncoding	CTTCGAAATGGCTGCTACCAACTGCCTTCGAAGCTTTCGTGCTTTTTATACCCATCAGATGTCAGAGCGACATAATTGGGTGAGCCCAATTCCTTCAATGGCCAGTTTGCGGCGAAAATGGCCCGCTGAAATGGCTGAGGATTGGGTTACAACTCAAACCAccttgccttggcagcctgcACAGGAACTTGGACACCGGCTCCAATGATACATAATTCAACTAACATAGAGGATTGCATCGACGAAACCGATGACCCGATGGCTTTGCGGTTACTACAAGTGAGTCATGTCTCGTG
LXLOC_005462	1	LTCONS_00007495	1	986	1151879	1152864	986,	.	NW_011942160.1	noncoding	-1.13994	noncoding	300	noncoding	-0.108954	noncoding	clear_noncoding	GCAGGTAGTCAACACTAGTCAGTCAGTGGTTCTCAGGGAGCCAATGGCGCTGAACGTGTCTGGTTGGAAGCAGGCATGAGTCCGGTGGCCCGTGAATCGCCGAAAGCACTGTCGCACTGTACTCTGGTCGTGGCACGGTCCTAGGGAACGACGAGAACGTCTGTCGAGCCCTGACAGCATTCTAGTTGGGTTTGCTGTTCATCCCAAGTGAAGCCCTGTCGCCACACTCGCCATGAAGAgccctccagatgtccctcCTCTCCTGGAGTGCTGGCTGGCTACGGGAGCAGATCAGTCTTGGATCAGCACGGGAGTCCTCTCTACCTGGGTAGCAGCCTTCGCTGCCAAACTATCTTCGAATGCTGCACGAGCGCACCTACTATTTCCACCTGTCATTTT…
LXLOC_005463	1	LTCONS_00007496	1	638	1180701	1181338	638,	.	NW_011942160.1	noncoding	-1.39578	noncoding	217	noncoding	-0.004096	noncoding	clear_noncoding	ATTTTCTACATCTCAGGGAAACAAAATCTTGAATGCAGTCAGACGTGTTAAGTGGCTCGACCTCCACCAGGCCTTGCGAAGACAGCCAGCAAAAGTGCCAAACAGAACTTGTCATAGTTCTCGTTCCGGCCATCTCATTTCATAGTTAAACAATCCCACGGAAATGCACCTTCTGGCAACACGTGCGATTCATACGAGGGCGACCGTAATTTATTACAGCTGTATAATTTAGAATAAGAACGTAGTTTCATATCGGCCGCGTGGCCTAATGGCTAAGGCGCTAGATTTCGGTTAAAGCGAGCCACCGAGCTCTCTAGAGATTCCAGGTTCGACTCCTGGCGTGGTCGGAGTGGTTTAACaccatttctttttttgatttttttaAAAATCTTTTTATTT…
LXLOC_005464	1	LTCONS_00007497	1	775	1213716	1214490	775,	.	NW_011942160.1	noncoding	-1.24504	noncoding	325.5	noncoding	-0.026624	noncoding	clear_noncoding	CGAGTCTGCTACTTTGGTCAATAGTGGGCTACTTAGAAGTAGGcatacagagtacggagcCCTGAgagggtctggtgctcgTGTGTTGAATGTTACGCCTGCTTTCCGTCACTGTGTTCCTTGGTTGCACAggcacaacacaacaccaGGGTGCCACGAGCGCGTTCGAgggtacagagtacggagaGGAGGCGATGAATGGGCAGATAGCGCTGAGATTATGGGCACGAAAAGAGGAGTGACAGACGATCAAAGGGCCGGGCAATCGTTCGTGAGCCGTCTTTATTGAAGGGAGAGAGAGTGTAACGGGGTGACGGCCGAGGGTGGGAATGATATTGGACGAAGACAGTTTCAGTGGCATGGAGGGCAAAGGCGATGCACAACGCACAACGCACCAGA…
LXLOC_005465	1	LTCONS_00007498	1	681	1226455	1227135	681,	.	NW_011942160.1	noncoding	-1.28335	noncoding	296	noncoding	-0.032768	noncoding	clear_noncoding	CAGGATGAGACAGGCTGTCGCTGAGGCGCTGAATGGCTCCATGATTCCCGGCGCAGTTGTGTGGTGTCCAGTTTGTGGCACCCATCTACGCCTGCCATGAGGGAGGGCCTGGAAGGCTCTCACGAGGCCAATCCGAGGGTCCGAATGTTGAATGCATCGCACTCGAGGCGCAGTGGTCTGGTCCCGGCAGTCGAGGTGGTCGAAGAGATCAGAGCTATTGTCGTCTGATATGGGGCACTTCGTAGCGGACAGAGAGCTGGCTGAGAGCTGAGTCTGGCACAACCAGTGGACAGGGGagtgtaccgagtactcgGCACATTGCCCACGAAGCAGAATTGGGCCCGGTTTTCGATTTCGAAGCTCGACGGAAGCATTGACACGATGGTCGAAGGCAGGGTG…
LXLOC_005466	1	LTCONS_00007499	1	1790	1227428	1229217	1790,	.	NW_011942160.1	noncoding	-1.2901	noncoding	356	noncoding	-0.0004096	noncoding	clear_noncoding	CGGCGAACGACTTTTCGGACACATGGACCGCCCTGATGCAACACCACGACATTTCAATGCACCCTTCTTTTACAAACACGTCACGGCGATATGTTGTGTGGTACTCTTGAAGTTGACTGCGGCACGATTGGCTTTCTTGTGCTTCTCTGACAATAGCATGCGTCTGTCTGATCTTTGATCTCTGATTCCCAACCACTGACTATTTGATACAGGTCGGCCACATCATCCATATATATACTCCCGCGTTTCCATTTCCAAGCTGGTTACTGATGTGACAGGGTGGTTGGTCACTCAAAACCGacctacatgtactccgtatgcatCGCTGCATGTCTCGTGGCCGACACCGAGCAACCCCAGCAAAGGCTACTCCATATTTCGGCCCCGTCACTGTTGACC…
LXLOC_005467	1	LTCONS_00007500	1	379	1359312	1359690	379,	.	NW_011942160.1	noncoding	-1.31988	noncoding	139	noncoding	-0.0004096	noncoding	clear_noncoding	GTCTGCATCAGTCGACTCACCGGCCTCATCGTCGGCATCAACTTCCAcccgcttcttctccgtTAGATGCAAAACGTTGGGAGAAAATTGTCACCGGCAGATTGAATCCCCCGACTTCCAtctcgacatctggacctgTATCGCATTTGGTCCCCATCATCAGCGGCCAAGGGCAAACGACAAAGGACCGCTTCCCATGTCTCACATAGTCACGGACCAAAAACGCCAATAGAAATCCTCAAATTGAGCTGAATTCGCTGCCCCTGCTTGTTACTTGATCACATGTAGCTGGCCTTTATTCGGATGTGGCCCCTATTTAGAATCATCTCTTTGTTGCACAGCTAATCTCCCCTCCCACCAGAGTACATAAACATTCGGC
LXLOC_005468	1	LTCONS_00007501	1	1087	1374727	1375813	1087,	.	NW_011942160.1	noncoding	-1.34558	noncoding	278	noncoding	-0.077824	noncoding	clear_noncoding	GTAATACCCAGTCGAAACAAGTCGTAATGGTGTCCACACCACCTTCCACTCCATTGCATGAGACGCGGGTGGGCGCGAGGCCTGCTGGTAACTCTTATGTATAAGGGCTGTCTTGAAGATGCAAGGAGAAGAATAGTAGTTGATGGGTCTAAAGCCGCGCAAGCAGAGCGCATGCCATAAATGCTGGCGAGCAGTTGGAGAAGAGCTAGGAAGGAGCACTCGAGCAAGACAAATGACAATCTACGGGGTGCACCTCTCAGTTCGTGATGGCAGGCGCAAACGCGAGGAGAGTGCTCTTGCAATACCATTAATGGTGTATTAATTGTGTTCGCCATGCCGACACATTTATCTATCTCTCTACTCCATTCAATGAATGACTGACTCTTACTGCTCTTGCAG…
LXLOC_005469	1	LTCONS_00007502	1	431	1456948	1457378	431,	.	NW_011942160.1	noncoding	-1.41755	noncoding	227	noncoding	-0.0172032	noncoding	clear_noncoding	GCTCGGGATAAAACTATCTTTGCCTCGTATTGGGTCTCGACGGAATGGTGAATAACATGATACGTGTGTAAGCCTTCAAATACTGCACGAAACTTTGCGACATCCTCATTGCTATTTCTCATTTACCTTTGTGAGCTGCGGGTGAGATTTGTCACGAAGTCAGAGAGTCGCGTTCTGCCGCGGTCTTGTGTGTTTCGGAGTAATGGTAGAAGGTCCTATTCGAAACCAAAACCAGCGACTTGATGAACTCTATTGAGGCCGTTGATTCCCTGGTTCGATGTGTCTCGGCTGCAACATTCCCGTCGAGTATCTGCGGGCGTTTAGATGGTAAATACTTCGCTCATCACAAGAACTCAAGCCCTCAACGCCTGGACCGCCATTGGCGCACCCGGGTAGCAA…
LXLOC_005470	1	LTCONS_00007503	1	724	1560437	1561160	724,	.	NW_011942160.1	noncoding	-1.2311	noncoding	294.5	noncoding	-0.0032768	noncoding	clear_noncoding	CTGTTGGCTACCTGATGAAAGGGATGTTGACAGGGGTCATGATAAAAGaaagtactagtactaccaCCACGCCGGCAACATACCCCTGCCTTCAGACTAATAGACACGACTCGGATGGATAGTGCTTTTCCGTTTCTGCCGTTGTAAGTCTTCTGCATGACCAGAAATGTGTCATTGTTAGAGCATACTCGTGATGTATTAGTTTTTCTTGACAGCGAACCTCTGAGCAAACATGTCCTGAATACTGCTCTCGATGCTCTGGGCTGTAGACCAATGTAACGCTTCTTTTTCGAGTTGTGCGCAATGGAGTACGTGCCGTCACATCTGGTTTTGCTGGCCACGAGCCAACTGGCAACTGAGTGCCTATGAGCCCGGACTCGGAGATCTCAAACGGCTTGT…
LXLOC_005471	1	LTCONS_00007504	1	2121	1613849	1615969	2121,	.	NW_011942160.1	coding	0.547852	noncoding	302	noncoding	-0.0356352	noncoding	clear_noncoding	gccatggtggagaTGTTCAACTTGGTGTTGTCTTGTATAGTCCAGTACGTGAAAGGAAGCTTGGGCCTGTTTCAGGTTGGCAGTAGGCTGTATCAGCCTTGCTGACGGACTCGATACGGCATCTGGTTAGAGCCACGGACGTGGCGGAGTATGGCGCACCGATGGCTCAACGAGGTGTCAAGAGAGCTCACGAGGACGCTGCTGCTAGAGCGTTGGATGGACGATGGCGCGCGGCTCGGGAACCAACTTGGCGATAACGATGCCGTAGGACGCCGTCGCGAGACTAGCAGATCAACCTGGAGGCTAGCAGCGCAGAATGAACCAAGGGTCGAGGCTTGAAGCTAAAATGGTCGTCAAAGCAGCGCAGTGGTAAGTAGATCATTTCACGGTGCGGGGCCG…
[truncated: 1,372 more rows]
