# Supplementary material for: Genome-Wide Identification and Functional Prediction of Long Non-coding RNAs Involved in the Heat Stress Response in Metarhizium robertsii
Source: Front Microbiol. 2019 Oct 9;10:2336. doi: 10.3389/fmicb.2019.02336 (PMC6794563; doi:10.3389/fmicb.2019.02336)
Supplement: Supplementary file 1 [file Data_Sheet_1.zip › Data Sheet 1/Supplementary Materials/Table S4.xls]

## Sheet: Table S4
Table S4. All differentially expressed lncRNAs in the heat-treated and control conidia samples
Gene_ID	length	CK Readnum	Heat Readnum	log2Ratio(Heat/CK)	Up-Down-Regulation(Heat/CK)	corrected p-value
LXLOC_009883	1512	2761	360571	7.61956	Up	0
LXLOC_012667	722	894	129799	7.7724	Up	0
LXLOC_004235	813.12	1291	63974	6.22154	Up	0
LXLOC_012494	409	1669	58908	5.73202	Up	0
LXLOC_006997	1781	156616	20565	-2.33835	Down	0
LXLOC_011038	3248	3279	35153	4.01294	Up	0
LXLOC_001001	1042	311	31932	7.27256	Up	0
LXLOC_005879	369	89769	136705	1.19739	Up	0
LXLOC_008061	880	59996	93697	1.23375	Up	0
LXLOC_012310	1033	1692	19492	4.1167	Up	0
LXLOC_000562	3915.58	21995	55	-8.05291	Down	0
LXLOC_000360	5963	32457.8	4562.74	-2.23998	Down	0
LXLOC_009737	779.19	21713	2228	-2.69412	Down	0
LXLOC_008345	9053	895	9150	3.94443	Up	0
LXLOC_006567	530	54657	16536	-1.13418	Down	0
LXLOC_003507	3468	16336	26139	1.26876	Up	0
LXLOC_002981	9988	506	6182	4.20148	Up	0
LXLOC_001309	1293.58	574.89	6026.51	3.98058	Up	0
LXLOC_009551	2617	35	5423	7.86621	Up	0
LXLOC_000765	881	14002.4	21254.2	1.19269	Up	0
LXLOC_001836	2018	68	4321	6.5803	Up	0
LXLOC_006804	6768	375	4570	4.19785	Up	0
LXLOC_010059	1304	6243	111	-5.22299	Down	0
LXLOC_000602	5671	455	4503	3.89756	Up	0
LXLOC_000089	1748	366	4295	4.14336	Up	0
LXLOC_010192	772	364	4180	4.11211	Up	0
LXLOC_007660	2486	955	5040	2.99047	Up	0
LXLOC_011948	1719	5215	149	-4.53867	Down	0
LXLOC_001173	821.84	8296.78	1064.57	-2.37167	Down	0
LXLOC_009121	4268	10540	1848	-1.92122	Down	0
LXLOC_010670	2306	216	3086	4.42725	Up	0
LXLOC_003583	1329	358	3328	3.80724	Up	0
LXLOC_012441	3462	174	2917	4.65794	Up	0
LXLOC_001831	1676	98	2798	5.42609	Up	0
LXLOC_011620	625	1945.94	5729.19	2.14848	Up	0
LXLOC_000138	1600	1305.49	4798.27	2.46854	Up	0
LXLOC_001691	5727	5592	9910	1.41614	Up	0
LXLOC_011354	1758	474	3357	3.41483	Up	0
LXLOC_000424	2514	640	3625	3.09245	Up	0
LXLOC_006570	2442	84	2607	5.54647	Up	0
LXLOC_011172	843	383	3103	3.60886	Up	0
LXLOC_000722	5038	306	2824	3.79675	Up	0
LXLOC_007013	6585.96	703	3477	2.89686	Up	0
LXLOC_012064	1901	286	2632	3.79269	Up	0
LXLOC_007948	6034	552.77	3098.37	3.07737	Up	0
LXLOC_003520	4110	1017	3755.44	2.47528	Up	0
LXLOC_010015	5536	107	2067	4.86247	Up	0
LXLOC_001705	3327	75	2017	5.33979	Up	0
LXLOC_001600	7374	381	2418	3.25657	Up	0
LXLOC_011540	345	294	2250	3.52665	Up	0
LXLOC_011250	4735	1408	3903	2.06155	Up	0
LXLOC_011724	574	5866.97	936.33	-2.05691	Down	0
LXLOC_004698	4273	73	1786	5.20331	Up	0
LXLOC_006883	670	159	1927	4.18987	Up	0
LXLOC_010790	771	4916	693	-2.23594	Down	0
LXLOC_011962	546.96	955	3132	2.30413	Up	0
LXLOC_005346	1958	9437	2458	-1.35023	Down	0
LXLOC_009594	455	5442	949	-1.92904	Down	0
LXLOC_000621	6997	1408	3506	1.90679	Up	0
LXLOC_001237	3243.96	2151	4388	1.61917	Up	0
LXLOC_009746	1261	420	2069	2.89109	Up	0
LXLOC_009073	590	2854	221	-3.10025	Down	0
LXLOC_005938	849	2172	63	-4.51691	Down	0
LXLOC_010391	1856	39	1342	5.69538	Up	0
LXLOC_006710	7382	672	2374	2.4114	Up	0
LXLOC_001932	5775	247	1661	3.34008	Up	0
LXLOC_008938	1254	91	1360	4.49221	Up	0
LXLOC_003454	933	9	1433	7.90551	Up	0
LXLOC_005713	2172	1028	2690	1.97838	Up	0
LXLOC_000173	6926.16	877	2486	2.09379	Up	0
LXLOC_009198	1203	50	1179	5.15011	Up	0
LXLOC_005706	2052	4718	6594	1.07359	Up	0
LXLOC_009864	768.45	1846	3647	1.57292	Up	0
LXLOC_002860	2305	141	1342	3.84123	Up	0
LXLOC_000502	7448	304	1629	3.01246	Up	0
LXLOC_007464	3217	17	1175	6.7016	Up	0
LXLOC_009437	3358	1427	3132	1.72471	Up	0
LXLOC_005030	2373	170	1361	3.59168	Up	0
LXLOC_002969	2807	3087	402	-2.35032	Down	0
LXLOC_003595	367	39	1100	5.4085	Up	0
LXLOC_006055	2513	169	1329	3.56586	Up	0
LXLOC_010244	1023	25	1074	6.01554	Up	0
LXLOC_002134	1736	33	1066	5.60421	Up	0
LXLOC_008829	2624	2769	329	-2.48259	Down	0
LXLOC_005929	1257	177	1313	3.48166	Up	0
LXLOC_000800	1579	72	1111	4.53833	Up	0
LXLOC_008659	3039	44	1048	5.16461	Up	1.37e-307
LXLOC_001610	3333.32	5465.89	1322.35	-1.45674	Down	2e-306
LXLOC_010899	3159	612	1972	2.27867	Up	2.38e-306
LXLOC_011422	3111	420.1	1690	2.59883	Up	1.23e-305
LXLOC_010021	1953	152	1240	3.61881	Up	2.41e-305
LXLOC_005892	2466.05	2050	146	-3.22097	Down	7.84e-305
LXLOC_000780	1495	97	1121	4.12127	Up	7.75e-301
LXLOC_005862	2281	4321	893	-1.68402	Down	2.93e-299
LXLOC_002775	871	1653.1	3214.27	1.54993	Up	1.7e-297
LXLOC_000875	5775	150	1208	3.6002	Up	2.14e-296
LXLOC_003662	889	182	1264	3.3866	Up	1.6e-295
LXLOC_002152	1319	38	981	5.2808	Up	2.64e-289
LXLOC_010546	12042	1383	2868	1.64286	Up	7.45e-289
LXLOC_008066	3243	203	1244	3.20605	Up	1.17e-277
LXLOC_008663	1198	93	1038	4.07105	Up	8.34e-277
LXLOC_007502	3544	308	1416	2.79143	Up	1.26e-276
LXLOC_005904	1789.53	416	1579	2.51497	Up	1.38e-275
LXLOC_000790	2482	65	978	4.50194	Up	1.03e-274
LXLOC_007686	4511	163	1150	3.40931	Up	1.4e-270
LXLOC_008991	1949	2379	286	-2.46565	Down	1.21e-269
LXLOC_007074	3133	143	1103	3.53796	Up	2.53e-267
LXLOC_000645	2600	157	1120	3.42528	Up	1.38e-264
LXLOC_003070	1311	647	1863	2.11641	Up	1.77e-264
LXLOC_009282	1838	1740	3129	1.43723	Up	2.75e-259
LXLOC_000172	5848.96	1969	3344	1.35473	Up	2.08e-253
LXLOC_001538	1792	2522	3885	1.21396	Up	2.78e-248
LXLOC_010341	1231	69	898	4.29266	Up	7.34e-247
LXLOC_007403	820	220.59	1140.34	2.96064	Up	1.02e-236
LXLOC_005814	1491	363	1362	2.4983	Up	2.57e-236
LXLOC_001543	1072	3468	731	-1.65555	Down	5.18e-235
LXLOC_012433	432.21	1802	3056	1.35266	Up	2.8e-231
LXLOC_000683	1891.37	260	1186	2.78014	Up	3.6e-231
LXLOC_008939	1287	45	787	4.71898	Up	8.97e-226
LXLOC_002149	1736	136	956	3.40402	Up	4.18e-225
LXLOC_005939	1302	1258	51	-4.03388	Down	4.26e-222
LXLOC_012139	1039	1920	225	-2.50249	Down	8.29e-222
LXLOC_011786	4442	329	1256	2.52329	Up	1.43e-220
LXLOC_009914	5574	502	1501	2.17078	Up	1.91e-220
LXLOC_001929	2647	249	1107	2.74305	Up	5.54e-213
LXLOC_003415	5010	61	772	4.25233	Up	1.42e-211
LXLOC_005520	1529	11	680	6.54057	Up	1.22e-199
LXLOC_007355	1211	69	743	4.01931	Up	2.11e-197
LXLOC_011151	4316	413	1284	2.22705	Up	5.92e-195
LXLOC_008425	1907	140	863	3.21455	Up	6.9e-194
LXLOC_001905	1506	2044.15	3101.08	1.19188	Up	4.18e-193
LXLOC_012138	2672	9	660	6.78701	Up	1.14e-191
LXLOC_000128	2811	879	1847	1.66186	Up	5.08e-190
LXLOC_000563	1397	1023	4	-7.40798	Down	1.48e-189
LXLOC_008387	2289	231	999	2.70321	Up	1.5e-189
LXLOC_005673	726	4322	1222	-1.23184	Down	2.43e-188
LXLOC_010776	5948	2963.59	3947.23	1.00411	Up	2.79e-186
LXLOC_003508	1971	270	1039	2.53478	Up	7.69e-184
LXLOC_001642	1187	1064	2012	1.50975	Up	3.19e-180
LXLOC_002941	1463	40	633	4.57475	Up	5.91e-180
LXLOC_004005	3013	70	678	3.86647	Up	4.73e-176
LXLOC_009442	7221.87	2915	681	-1.50715	Down	4.64e-173
LXLOC_011774	1674	79	685	3.70679	Up	7.82e-173
LXLOC_000207	966	4	644	7.92153	Up	3.21e-172
LXLOC_008000	1941	64	652	3.93934	Up	1.98e-171
LXLOC_003046	1007	81	684	3.66862	Up	2.55e-171
LXLOC_006123	2340	85	682	3.59485	Up	2.58e-168
LXLOC_000905	6875	218	902	2.63941	Up	3.93e-167
LXLOC_007888	1679.63	1624	228	-2.24183	Down	1.75e-165
LXLOC_009191	2496	228	901	2.57311	Up	1.99e-162
LXLOC_007312	1484	4	587	7.78783	Up	4e-159
LXLOC_011782	474	9	539	6.49483	Up	4.46e-159
LXLOC_009887	653	254	927	2.45836	Up	8.63e-159
LXLOC_000240	1007	195	834	2.68719	Up	1.07e-157
LXLOC_001002	2128	21	530	5.24815	Up	2.31e-157
LXLOC_003158	2190	216	864	2.59062	Up	5.09e-157
LXLOC_011010	2873	1090	89	-3.02376	Down	2.82e-154
LXLOC_006084	2451.78	895	1694	1.51109	Up	2.35e-152
LXLOC_010953	773	58	576	3.90256	Up	7.25e-151
LXLOC_001207	3189	938	1733	1.47623	Up	1.35e-150
LXLOC_001768	3604	1667	271	-2.03027	Down	3.62e-150
LXLOC_011666	5489	80	611	3.52372	Up	8.18e-149
LXLOC_002335	3068	441	1140	1.9608	Up	8.42e-148
LXLOC_005852	1345	91.55	626.22	3.36465	Up	5.62e-147
LXLOC_002051	1395	144	715	2.90249	Up	1.4e-146
LXLOC_000108	716	1499.43	229.35	-2.11818	Down	9.59e-143
LXLOC_011570	2601.22	1050	1797	1.36582	Up	4.28e-139
LXLOC_000478	774	60	538	3.75519	Up	1.51e-137
LXLOC_004261	1775	443	1098	1.90011	Up	1e-136
LXLOC_007777	683	1744	329	-1.81563	Down	1.31e-135
LXLOC_003576	2443	156	686	2.72728	Up	3.28e-132
LXLOC_008511	525	835	53	-3.3871	Down	3.72e-131
LXLOC_012485	1695	71	538	3.51233	Up	4.96e-131
LXLOC_012818	519	39	477	4.20306	Up	6.04e-131
LXLOC_001574	2599	626	1290	1.63375	Up	2.27e-130
LXLOC_004372	1856	165	693	2.661	Up	3.81e-130
LXLOC_011873	647	811	1	-9.07294	Down	1.8e-127
LXLOC_009754	4506	1790	366	-1.69943	Down	4.02e-127
LXLOC_009078	970	155	665	2.6917	Up	1.66e-126
LXLOC_009983	2908	121	610	2.92442	Up	2.29e-126
LXLOC_010380	893	20	425	5.00001	Up	2.24e-125
LXLOC_008419	3013	92	552	3.17558	Up	1.18e-123
LXLOC_012371	395	74	518	3.39797	Up	5.11e-123
LXLOC_010148	3817	47	467	3.9033	Up	7.73e-123
LXLOC_003686	1113	260	805	2.22109	Up	7.97e-123
LXLOC_012480	8993	255	795	2.23107	Up	5.47e-122
LXLOC_001465	1189	242	774	2.26794	Up	3.49e-121
LXLOC_001739	5447	186	687	2.47562	Up	2.64e-119
LXLOC_006904	3576	1116	150	-2.30469	Down	2.28e-118
LXLOC_011749	2941	99	542	3.04341	Up	6.78e-117
LXLOC_008577	1101	166.41	648.66	2.55334	Up	1.05e-116
LXLOC_004961	9040	228	734	2.27736	Up	1.26e-115
LXLOC_011107	662	572	9	-5.39933	Down	4.99e-114
LXLOC_000927	1147.77	580	4	-6.58929	Down	5.22e-114
LXLOC_007238	2972	725	47	-3.35663	Down	2.14e-113
LXLOC_007965	442	12	374	5.55255	Up	1.25e-112
LXLOC_005020	5973	192	662	2.37634	Up	7.5e-110
LXLOC_006246	4390	537	1094	1.61723	Up	2.14e-109
LXLOC_010556	479	27	385	4.42444	Up	6.33e-109
LXLOC_003614	944	2	419	8.30142	Up	7.1e-109
LXLOC_003466	1027	1255	214	-1.96139	Down	8.22e-109
LXLOC_008569	1624	42	412	3.8848	Up	2.33e-108
LXLOC_006747	752	24	376	4.56024	Up	7.69e-108
LXLOC_009181	2821	277	771	2.06746	Up	7.8e-108
LXLOC_011589	3413	332	836	1.92293	Up	2.21e-106
LXLOC_001979	1858	1240	214	-1.94404	Down	2.56e-106
LXLOC_011528	547.19	198	655	2.31661	Up	1.46e-105
LXLOC_011174	1164	1606	353	-1.59512	Down	1.15e-104
LXLOC_003082	1864	8	347	6.02941	Up	1.21e-104
LXLOC_011032	1265.11	1328	249	-1.82442	Down	1.43e-104
LXLOC_007068	684	158	592	2.49629	Up	3.92e-104
LXLOC_012089	1074	158	592	2.49629	Up	3.92e-104
LXLOC_010367	514	12	344	5.43192	Up	1.35e-103
LXLOC_011147	3170	107	509	2.84067	Up	6.28e-103
LXLOC_004749	3315	291	762	1.97939	Up	6.79e-101
LXLOC_005860	2711	10	331	5.63937	Up	4.45e-100
LXLOC_001230	1580	501	1010	1.60209	Up	7.12e-100
LXLOC_011753	3783	1432	301	-1.65958	Down	6.14e-99
LXLOC_011169	790	61	417	3.36378	Up	9.59e-99
LXLOC_006915	646	101	485	2.85424	Up	1.16e-98
LXLOC_008466	3505	696	1216	1.3956	Up	4.58e-98
LXLOC_002232	2645	8	324	5.93047	Up	5.38e-98
LXLOC_010318	812	10	319	5.5861	Up	1.7e-96
LXLOC_011136	1464.21	514	1009	1.5637	Up	2.03e-96
LXLOC_009523	4300	954	138	-2.19871	Down	4.72e-96
LXLOC_006204	2135	117	500	2.68603	Up	1.43e-95
LXLOC_003170	666.33	690	61	-2.9091	Down	4.2e-95
LXLOC_002010	2467	83	442	3.00348	Up	1.18e-94
LXLOC_008217	1282	1608	388	-1.46052	Down	2.25e-92
LXLOC_007996	2411	518	23	-3.90263	Down	3.57e-91
LXLOC_010201	10151.9	1728	441	-1.37964	Down	3.93e-91
LXLOC_005193	3764	132	506	2.52921	Up	1.1e-90
LXLOC_002306	1048	110	471	2.68884	Up	2.79e-90
LXLOC_002461	440	49	365	3.48766	Up	2.84e-89
LXLOC_006453	717	443	5	-5.87862	Down	2.94e-89
LXLOC_009194	508.9	740	1215	1.30597	Up	9.02e-89
LXLOC_003435	838	440	4	-6.19074	Down	2.88e-88
LXLOC_000286	2804	668	66	-2.7487	Down	3.99e-87
LXLOC_007779	527	29	320	4.05456	Up	5.59e-87
LXLOC_008132	2955	105	451	2.69335	Up	1.04e-86
LXLOC_010743	9773	334	754	1.76533	Up	6.27e-86
LXLOC_010598	1242	53	361	3.35855	Up	9.85e-86
LXLOC_004887	6368	62	375	3.18717	Up	3.97e-85
LXLOC_008732	1783	518	30	-3.5193	Down	7.26e-85
LXLOC_000493	1897	76	395	2.9684	Up	6.04e-84
LXLOC_001123	1687.34	1072	204	-1.80305	Down	1.32e-83
LXLOC_002130	4771	50	347	3.38555	Up	4.8e-83
LXLOC_006083	6291.93	1343	309	-1.52917	Down	7.27e-83
LXLOC_002202	1972	15	278	4.80267	Up	5.79e-82
LXLOC_012397	1016	2	298	7.80978	Up	6.12e-82
LXLOC_002888	515	37	319	3.69857	Up	8.68e-82
LXLOC_010332	1638	75	383	2.943	Up	8.11e-81
LXLOC_012827	792	20	279	4.39281	Up	2.1e-79
LXLOC_009393	1684	580	53	-2.86137	Down	4.36e-79
LXLOC_010333	2064	20	275	4.37197	Up	3.94e-78
LXLOC_000292	3504	122	446	2.46078	Up	7.28e-78
LXLOC_001552	928	3	266	7.06093	Up	1.21e-77
LXLOC_004017	2646	350	737	1.66492	Up	1.29e-77
LXLOC_006712	1516	326	704	1.70132	Up	1.73e-76
LXLOC_005315	2194.3	904	1309	1.12469	Up	6.36e-76
LXLOC_002090	1520	1374	343	-1.41149	Down	1.77e-75
LXLOC_005076	4439	226	576	1.94036	Up	5.54e-75
LXLOC_006026	2817	525	44	-2.98613	Down	8.16e-75
LXLOC_008215	2130	335.24	702.7	1.65833	Up	1.01e-73
LXLOC_008027	959	23	266	4.12234	Up	2e-73
LXLOC_007534	3882	22	264	4.17558	Up	2.11e-73
LXLOC_010997	1330	1445	382	-1.32881	Down	1.66e-72
LXLOC_004735	938	44	302	3.36959	Up	2.42e-72
LXLOC_001303	665	16	248	4.54481	Up	6.24e-72
LXLOC_011961	922	41	295	3.43763	Up	7.48e-72
LXLOC_008636	1558	361.82	8.41	-4.83641	Down	2.35e-71
LXLOC_010209	1525	516	891	1.37867	Up	2.81e-71
LXLOC_002049	6062.56	626	1004	1.27214	Up	5.72e-71
LXLOC_006742	4386	93	378	2.6137	Up	7.48e-71
LXLOC_004753	3269	740	115	-2.09528	Down	7.61e-71
LXLOC_010926	463	19	246	4.2852	Up	1.7e-69
LXLOC_008495	5701	163	469	2.11533	Up	1.58e-68
LXLOC_012043	622	396	20	-3.71681	Down	4.09e-68
LXLOC_002503	1070	365	13	-4.2207	Down	5.43e-68
LXLOC_003442	989	80	346	2.70332	Up	2.17e-67
LXLOC_009722	1144	4	221	6.37852	Up	4.63e-67
LXLOC_009855	1483	1283	332	-1.35965	Down	6.78e-67
LXLOC_007218	2163	1050	239	-1.54469	Down	2.69e-66
LXLOC_001442	2065	162	457	2.08682	Up	9.66e-66
LXLOC_007327	4293	35	264	3.50573	Up	1.49e-65
LXLOC_005490	1777	28	250	3.74904	Up	2.9e-65
LXLOC_006743	2382	107	378	2.41139	Up	6.45e-65
LXLOC_008145	2189	44	278	3.25012	Up	7.42e-65
LXLOC_010905	1320.31	503	52	-2.68336	Down	1.18e-64
LXLOC_010955	1702.9	270	586	1.70856	Up	1.78e-64
LXLOC_007522	821	432.82	35.33	-3.02419	Down	7.23e-63
LXLOC_007308	1703	104	366	2.40588	Up	8.87e-63
LXLOC_005535	2103	3	208	6.70609	Up	1.83e-62
LXLOC_009815	2980	93	346	2.48608	Up	1.11e-61
LXLOC_000813	509	22	227	3.95773	Up	1.38e-61
LXLOC_004106	4550.36	982	227	-1.52242	Down	6.47e-61
LXLOC_001745	2401	668	111	-1.99867	Down	1.44e-60
LXLOC_002180	454	42	260	3.22067	Up	2.31e-60
LXLOC_008139	3146	1106	280	-1.39124	Down	5.32e-60
LXLOC_009455	2831	772	1087	1.08429	Up	5.38e-60
LXLOC_007441	1088	33	241	3.45911	Up	1.83e-59
LXLOC_007140	2091	1395.06	406.46	-1.18853	Down	2.75e-59
LXLOC_010360	1051	15	206	4.37022	Up	3.55e-59
LXLOC_006057	5493	1292	363	-1.24095	Down	8.4e-59
LXLOC_008762	854	364	23	-3.39362	Down	9.35e-59
LXLOC_009372	919	94	334	2.41973	Up	6.91e-58
LXLOC_000417	1773	31	232	3.4944	Up	8.74e-58
LXLOC_006134	3635	112	357	2.26304	Up	3.57e-57
LXLOC_012166	3365	20	209	3.97605	Up	4.56e-57
LXLOC_000236	3175	74	296	2.59062	Up	1.57e-55
LXLOC_004247	983	471	57	-2.45608	Down	2.85e-55
LXLOC_003175	1526	430	718	1.33026	Up	5.34e-55
LXLOC_009787	1575	9	182	4.92848	Up	5.48e-55
LXLOC_000287	1572	434	722	1.32492	Up	5.77e-55
LXLOC_001378	1491	315	16	-3.70859	Down	1.24e-54
LXLOC_008911	1980	394	36	-2.86151	Down	1.44e-54
LXLOC_008334	2868	695.63	134.1	-1.7844	Down	2e-54
LXLOC_006549	1089	1370	414	-1.13586	Down	2.22e-54
LXLOC_012825	1006	32	223	3.39151	Up	2.22e-54
LXLOC_012311	6201	429	711	1.31949	Up	7.66e-54
LXLOC_009300	2683	127	364	2.10973	Up	1.34e-53
LXLOC_000644	3262	458	56	-2.44123	Down	1.84e-53
LXLOC_007727	1971	354	27	-3.1221	Down	2.2e-53
LXLOC_007367	1642	170	416	1.88166	Up	8.91e-53
LXLOC_012828	1054	24	203	3.67099	Up	1e-52
LXLOC_008642	1292	388	37	-2.79984	Down	1.18e-52
LXLOC_001353	4071	773	169	-1.60283	Down	4.4e-52
LXLOC_005489	1039	267	8	-4.47008	Down	8.21e-52
LXLOC_000956	2467	20	192	3.85365	Up	1.22e-51
LXLOC_000354	3295	78	288	2.47514	Up	1.57e-51
LXLOC_001704	1210	31	211	3.35752	Up	3.48e-51
LXLOC_004764	597	434	53	-2.44302	Down	7.75e-51
LXLOC_001677	1244	23	192	3.65202	Up	7.89e-50
LXLOC_003014	782	10	167	4.65239	Up	9.81e-50
LXLOC_005105	2676	38	218	3.11087	Up	1.55e-49
LXLOC_000355	354	2	165	6.95694	Up	1.88e-49
LXLOC_011392	5489	98	309	2.24737	Up	1.95e-49
LXLOC_007357	3558	74	274	2.47919	Up	3.07e-49
LXLOC_007391	3314	24	192	3.59062	Up	3.08e-49
LXLOC_010235	959	83	285	2.37039	Up	1.19e-48
LXLOC_010323	760	21	184	3.72186	Up	1.74e-48
LXLOC_003550	1474	302	20	-3.32586	Down	2.07e-48
LXLOC_005505	3930	17	175	3.95436	Up	4.75e-48
LXLOC_000764	2018	179	406	1.77214	Up	1.03e-47
LXLOC_005071	2503	99	303	2.20443	Up	1.89e-47
LXLOC_010476	1798	16	171	4.00847	Up	2.19e-47
LXLOC_003883	380	90	290	2.27867	Up	2.66e-47
LXLOC_006203	430	22	182	3.63898	Up	2.98e-47
LXLOC_008629	914	140	356	1.93707	Up	3.07e-47
LXLOC_001665	2086	461	68	-2.17055	Down	4.75e-47
LXLOC_008916	314	6	152	5.25358	Up	5.14e-47
LXLOC_010153	823	254	11	-3.93864	Down	2.7e-46
LXLOC_001188	2598	324	29	-2.89125	Down	8.89e-46
LXLOC_002135	1043	37	204	3.05359	Up	9.11e-46
LXLOC_002213	1104	25	181	3.4466	Up	3.53e-45
LXLOC_009736	2006	159	371	1.81301	Up	3.86e-45
LXLOC_005875	1034	4	144	5.76054	Up	4.9e-45
LXLOC_000806	2605	225	6	-4.6382	Down	1.02e-44
LXLOC_012771	2687	616	844	1.04493	Up	1.5e-44
LXLOC_000650	1139.29	237	9	-4.1282	Down	1.54e-44
LXLOC_011379	580	39	203	2.97055	Up	1.95e-44
LXLOC_001779	2013	362	42	-2.51691	Down	3.21e-44
LXLOC_010271	1407	78	261	2.33312	Up	5.52e-44
LXLOC_002338	1654	425	62	-2.18651	Down	5.96e-44
LXLOC_005107	2088	936	262	-1.24633	Down	1.38e-43
LXLOC_009292	596	512	738	1.11809	Up	1.51e-43
LXLOC_002670	1298	245	12	-3.76106	Down	1.81e-43
LXLOC_011498	1371	14	154	4.05005	Up	3.5e-43
LXLOC_007373	638	6	139	5.12459	Up	5.2e-43
LXLOC_007995	1031	217	1	-7.17094	Down	5.81e-43
LXLOC_008467	2782	324	33	-2.70484	Down	6.56e-43
LXLOC_005975	959	256	15.62	-3.44406	Down	1.45e-42
LXLOC_007070	748	1	150	7.81943	Up	1.68e-42
LXLOC_000626	1643	302	28	-2.84043	Down	3.94e-42
LXLOC_001336	1732	13	148	4.09963	Up	7.01e-42
LXLOC_005494	1314	1	147	7.79029	Up	8.33e-42
LXLOC_003072	3910	258	469	1.45283	Up	1.01e-41
LXLOC_009047	933	0	166	8.96565	Up	1.28e-41
LXLOC_006243	2859	130	320	1.89018	Up	1.99e-41
LXLOC_010848	647	51	212	2.64611	Up	2.15e-41
LXLOC_004782	2098	247	15	-3.45086	Down	3.19e-41
LXLOC_011863	2672	10	140	4.39797	Up	3.67e-41
LXLOC_002185	2748	93	270	2.12827	Up	7.62e-41
LXLOC_005778	2442.78	207	408	1.56955	Up	9.55e-41
LXLOC_005093	443	243	447	1.46993	Up	1.52e-40
LXLOC_001667	1481	362	48	-2.32427	Down	1.52e-40
LXLOC_007351	2930	8	133	4.6459	Up	4.1e-40
LXLOC_007448	928	15	146	3.87355	Up	5.17e-40
LXLOC_005165	559	211	8	-4.13048	Down	6e-40
LXLOC_009325	1971	502	707	1.08464	Up	6.06e-40
LXLOC_001679	1395	205	401	1.55859	Up	1.04e-39
LXLOC_004195	1911	214	9	-3.98093	Down	1.17e-39
LXLOC_011035	1450	314	35	-2.57472	Down	1.25e-39
LXLOC_007787	1979	205	7	-4.28151	Down	1.34e-39
LXLOC_012033	1067	20	153	3.52607	Up	3.02e-39
LXLOC_009474	3185	371.52	54.51	-2.17823	Down	1.42e-38
LXLOC_010553	922	181	368	1.61433	Up	1.95e-38
LXLOC_008582	1719	239.68	16.53	-3.26734	Down	2.11e-38
LXLOC_005692	4603	25	159	3.25964	Up	2.72e-38
LXLOC_005446	3308	17	144	3.67308	Up	3.64e-38
LXLOC_005871	1053	181	2	-5.90923	Down	5.36e-38
LXLOC_010628	1465	27	161	3.16664	Up	7.98e-38
LXLOC_006034	2028	447	82	-1.85596	Down	9.79e-38
LXLOC_006888	6185	768	212	-1.26643	Down	4.45e-37
LXLOC_002199	2411	29	162	3.07248	Up	4.52e-37
LXLOC_007333	1546	123	293	1.84286	Up	6.01e-37
LXLOC_010752	777	397	586	1.15238	Up	1e-36
LXLOC_003058	2473	378	60.2	-2.05994	Down	1.06e-36
LXLOC_011554	1679	80	236	2.15133	Up	1.77e-36
LXLOC_006836	1335	32	165	2.95694	Up	1.9e-36
LXLOC_003605	1038.12	207	11	-3.64344	Down	2.4e-36
LXLOC_010904	3241.02	193	8	-4.00184	Down	4e-36
LXLOC_010501	3140.21	189	366	1.54407	Up	5.26e-36
LXLOC_012574	1126	18	137	3.51872	Up	2.36e-35
LXLOC_000920	1616	17	135	3.57997	Up	2.63e-35
LXLOC_007684	1362	348	53	-2.12441	Down	2.99e-35
LXLOC_008576	3558	160	329	1.63063	Up	4.25e-35
LXLOC_005467	379	289	35	-2.45503	Down	6.86e-35
LXLOC_001627	3450	380	558	1.14488	Up	9.43e-35
LXLOC_009823	3031	305	483	1.25383	Up	9.64e-35
LXLOC_000167	2036	173	5	-4.52209	Down	1.23e-34
LXLOC_007396	1043	14	127	3.77194	Up	1.48e-34
LXLOC_009342	563	9	117	4.29105	Up	1.99e-34
LXLOC_006730	6571	513	115	-1.56671	Down	2.34e-34
LXLOC_009563	3128	369	62	-1.98267	Down	2.85e-34
LXLOC_002182	479	244	23	-2.81656	Down	2.95e-34
LXLOC_010115	2320	208	14	-3.30247	Down	5.99e-34
LXLOC_003703	935	4	107	5.33208	Up	6.25e-34
LXLOC_008920	2067	12	121	3.92452	Up	7.34e-34
LXLOC_007356	622	50	184	2.47032	Up	8.88e-34
LXLOC_003934	1949	46	178	2.54279	Up	9.16e-34
LXLOC_007197	1001	161	1	-6.7403	Down	2.64e-33
LXLOC_011189	1456	23	139	3.18599	Up	3.6e-33
LXLOC_004223	1836	15	124	3.63792	Up	5.31e-33
LXLOC_002162	955	3	103	5.69215	Up	6.17e-33
LXLOC_007576	1507	237	23	-2.77457	Down	7.14e-33
LXLOC_004259	2456	51	182	2.42598	Up	8.43e-33
LXLOC_012542	616	154	2	-5.67617	Down	1.02e-32
LXLOC_007336	1810	59	193	2.30043	Up	1.12e-32
LXLOC_011374	2604	387	72	-1.83565	Down	1.47e-32
LXLOC_004064	974	117	266	1.77553	Up	3.21e-32
LXLOC_010460	6102	88	229	1.97039	Up	5.94e-32
LXLOC_007716	1043	42	164	2.55585	Up	1.79e-31
LXLOC_010171	1830	192	13	-3.29391	Down	1.81e-31
LXLOC_002910	714	1	103	7.27712	Up	3.19e-31
LXLOC_002206	9352	107	248	1.80334	Up	8.23e-31
LXLOC_011505	2871	21	127	3.18698	Up	1.57e-30
LXLOC_008929	1891	30	142	2.83347	Up	1.67e-30
LXLOC_002172	897	80	212	1.99661	Up	3.03e-30
LXLOC_009709	627	39	155	2.58134	Up	3.47e-30
LXLOC_010329	5124	178	326	1.46361	Up	4.46e-30
LXLOC_005604	625	0	109	8.3588	Up	4.58e-30
LXLOC_008744	2116	68	195	2.11048	Up	6.54e-30
LXLOC_006127	865	218	22	-2.71814	Down	7.62e-30
LXLOC_011033	1997	254	33	-2.35368	Down	1.32e-29
LXLOC_008522	1845	213	21	-2.75178	Down	1.45e-29
LXLOC_012380	606	10	103	3.95519	Up	2.48e-29
LXLOC_009559	2434.19	322	56	-1.93295	Down	2.59e-29
LXLOC_007342	678	20	121	3.18755	Up	3.26e-29
LXLOC_009988	863	1	95	7.16047	Up	3.3e-29
LXLOC_006733	1225	185	14	-3.13341	Down	3.33e-29
LXLOC_012563	812	71	196	2.05558	Up	3.86e-29
LXLOC_005835	911	9	100	4.06455	Up	5.48e-29
LXLOC_011951	863	350	67	-1.79451	Down	7.44e-29
LXLOC_008936	2055	31	138	2.74494	Up	7.73e-29
LXLOC_008935	1500	491	122	-1.41823	Down	8.26e-29
LXLOC_001808	2346	112	245	1.7199	Up	1.09e-28
LXLOC_009334	1604	6	93	4.54481	Up	1.41e-28
LXLOC_007377	3109	5	91	4.77648	Up	1.65e-28
LXLOC_010152	7729	230	373	1.28816	Up	1.78e-28
LXLOC_002179	2483	48	162	2.3455	Up	1.99e-28
LXLOC_004701	1261	148	6	-4.03388	Down	2.05e-28
LXLOC_000961	2005	207	21	-2.71055	Down	2.17e-28
LXLOC_004166	4628	127	261	1.62984	Up	2.39e-28
LXLOC_005620	947	46	158	2.37083	Up	4.13e-28
LXLOC_003395	1783	10	99	3.89804	Up	4.73e-28
LXLOC_005453	957	6	90	4.49751	Up	1.27e-27
LXLOC_004539	2008	16	108	3.3455	Up	2.29e-27
LXLOC_010960	2694	383	515	1.01784	Up	4.32e-27
LXLOC_005363	1524	366	78	-1.63968	Down	8.87e-27
LXLOC_011899	1214.94	295	428	1.12751	Up	1.21e-26
LXLOC_008903	1672	3	82	5.3632	Up	1.3e-26
LXLOC_003485	1809	265	42	-2.06692	Down	1.37e-26
LXLOC_005998	964	231	31	-2.30694	Down	1.43e-26
LXLOC_005462	986	13	100	3.53403	Up	1.44e-26
LXLOC_002156	2451	2	81	5.93047	Up	2e-26
LXLOC_005524	1168	18	107	3.16216	Up	5.93e-26
LXLOC_005521	1394	2	79	5.8944	Up	7.68e-26
LXLOC_008190	1557	162	286	1.41064	Up	2.16e-25
LXLOC_005373	3055	54	159	2.14861	Up	2.31e-25
LXLOC_011292	1625	177	17	-2.78953	Down	2.59e-25
LXLOC_000655	5577	10	90	3.76054	Up	3.56e-25
LXLOC_009591	2861	48	150	2.23447	Up	3.83e-25
LXLOC_007922	994.33	140	8	-3.53867	Down	6.73e-25
LXLOC_005999	1592	131	6	-3.85785	Down	8.42e-25
LXLOC_012403	2535	7	83	4.1583	Up	8.92e-25
LXLOC_012421	934	5	79	4.57247	Up	1.04e-24
LXLOC_012402	2016	10	88	3.72812	Up	1.55e-24
LXLOC_004392	554.99	134	7	-3.66812	Down	1.59e-24
LXLOC_009448	5705.19	156	275	1.4085	Up	1.84e-24
LXLOC_011939	270	146	10	-3.27728	Down	1.96e-24
LXLOC_000400	4006	249	41	-2.01183	Down	2.34e-24
LXLOC_012382	516	8	83	3.96565	Up	3.69e-24
LXLOC_001299	2195	174	18	-2.6824	Down	5.07e-24
LXLOC_007378	639	11	88	3.59062	Up	6.14e-24
LXLOC_003286	396	16	97	3.19053	Up	6.21e-24
LXLOC_008901	1088	31	121	2.55528	Up	7.13e-24
LXLOC_004432	1203	147	11	-3.14963	Down	8.05e-24
LXLOC_005188	1803	320	68	-1.64385	Down	8.35e-24
LXLOC_003298	1494	102	212	1.64611	Up	8.51e-24
LXLOC_009197	599	1	74	6.80007	Up	9.25e-24
LXLOC_005501	2395	19	100	2.98654	Up	2.81e-23
LXLOC_005401	3881	170	283	1.32588	Up	4.16e-23
LXLOC_004676	715	35	124	2.41553	Up	4.82e-23
LXLOC_012288	2812	69	169	1.88297	Up	5.81e-23
LXLOC_003176	1618	30	116	2.54171	Up	7.23e-23
LXLOC_003045	710	164	17	-2.67947	Down	9.26e-23
LXLOC_005562	345	0	76	7.83854	Up	9.65e-23
LXLOC_005476	2390	73	173	1.83542	Up	9.86e-23
LXLOC_008216	1070	28	112	2.59062	Up	1.38e-22
LXLOC_010080	4352	62	158	1.9402	Up	2.06e-22
LXLOC_005474	1898	26	108	2.64506	Up	2.59e-22
LXLOC_004814	3051	39	127	2.2939	Up	2.73e-22
LXLOC_007194	1240	7	75	4.01208	Up	3.28e-22
LXLOC_000903	2978	154	15	-2.76928	Down	3.37e-22
LXLOC_006194	658	168	19	-2.55377	Down	3.42e-22
LXLOC_011775	910	5	71	4.41843	Up	3.7e-22
LXLOC_007589	2823	96	197	1.6277	Up	5.69e-22
LXLOC_009981	2181	328	76	-1.51901	Down	5.72e-22
LXLOC_010124	918	315	71	-1.55885	Down	6.39e-22
LXLOC_005737	1052	103	0	-7.09589	Down	8.24e-22
LXLOC_008507	760	620	205	-1.00603	Down	8.78e-22
LXLOC_000191	1622	145.38	249.29	1.36861	Up	1.48e-21
LXLOC_001479	1443	107	4	-4.15085	Down	1.51e-21
LXLOC_002908	2248	6	71	4.1554	Up	1.52e-21
LXLOC_002127	2168	19	94	2.89728	Up	1.85e-21
LXLOC_007328	1822	19	94	2.89728	Up	1.85e-21
LXLOC_002146	535	26	105	2.60442	Up	1.93e-21
LXLOC_012821	1198	11	80	3.45311	Up	2.1e-21
LXLOC_007379	1064	2	64	5.59062	Up	2.13e-21
LXLOC_008084	1669	119	7	-3.49685	Down	2.32e-21
LXLOC_006012	1313.26	182	25	-2.27332	Down	3.96e-21
LXLOC_009741	666	49	136	2.06337	Up	4.5e-21
LXLOC_005443	328	3	64	5.00565	Up	4.71e-21
LXLOC_007967	562	229	41	-1.89104	Down	5.12e-21
LXLOC_005325	1460	7	71	3.93301	Up	6.28e-21
LXLOC_006145	814	108	5	-3.84234	Down	7.82e-21
LXLOC_005486	1586	35	116	2.31931	Up	8.14e-21
LXLOC_003618	743	29	107	2.4741	Up	1.01e-20
LXLOC_010166	958	146	15	-2.69232	Down	1.26e-20
LXLOC_011152	1886	4	64	4.59062	Up	1.62e-20
LXLOC_002666	1138	80	172	1.69495	Up	1.66e-20
LXLOC_012422	420	91	1	-5.91718	Down	2.4e-20
LXLOC_010327	961	12	78	3.29105	Up	3.32e-20
LXLOC_007533	1098	0	65	7.61298	Up	3.73e-20
LXLOC_008931	2893	170	23	-2.29521	Down	4.22e-20
LXLOC_009382	1251	10	74	3.47814	Up	4.4e-20
LXLOC_005777	230	6	66	4.05005	Up	6.11e-20
LXLOC_008955	783	0	64	7.59062	Up	6.48e-20
LXLOC_000116	3263	2	59	5.47326	Up	6.91e-20
LXLOC_012749	684	3	60	4.91254	Up	8.46e-20
LXLOC_007315	980	10	73	3.45851	Up	9.11e-20
LXLOC_007029	2952	214	309	1.12061	Up	9.4e-20
LXLOC_007389	810	4	61	4.52135	Up	1.46e-19
LXLOC_002163	2091	49	130	1.99827	Up	1.58e-19
LXLOC_000678	2454	202	35	-1.93831	Down	2.24e-19
LXLOC_001327	298	105	6	-3.53867	Down	2.72e-19
LXLOC_012390	633	2	57	5.42351	Up	2.81e-19
LXLOC_011150	2400	50	130	1.96913	Up	3.36e-19
LXLOC_003500	653	0	61	7.52135	Up	3.44e-19
LXLOC_011149	2897	3	58	4.86363	Up	3.61e-19
LXLOC_004246	430	171	263	1.21168	Up	3.92e-19
LXLOC_006348	962	112	8	-3.21674	Down	4.79e-19
LXLOC_012279	1095	83	169	1.61646	Up	4.95e-19
LXLOC_002207	2423	25	95	2.51661	Up	5.48e-19
LXLOC_005509	1229	63	145	1.79324	Up	6.43e-19
LXLOC_000415	1052	377	106	-1.23989	Down	6.45e-19
LXLOC_004120	1259	332	87	-1.34148	Down	7.74e-19
LXLOC_010344	486	13	75	3.11899	Up	1e-18
LXLOC_005491	1147	0	59	7.47326	Up	1.05e-18
LXLOC_010338	1909	23	91	2.57485	Up	1.06e-18
LXLOC_003347	2686	142	231	1.29262	Up	1.15e-18
LXLOC_002219	1415	12	73	3.19548	Up	1.21e-18
LXLOC_003284	590	1	55	6.37197	Up	1.39e-18
LXLOC_008902	529	3	56	4.81301	Up	1.54e-18
LXLOC_003451	274	2	54	5.3455	Up	2.32e-18
LXLOC_008366	1098	236	50	-1.64817	Down	2.92e-18
LXLOC_011869	1034	10	68	3.35615	Up	3.46e-18
LXLOC_008922	952	261	60	-1.5304	Down	3.74e-18
LXLOC_001968	311	81	0	-6.74923	Down	5.55e-18
LXLOC_010368	1399	1	51	6.26304	Up	1.86e-17
LXLOC_005487	3309	95	175	1.47197	Up	2.04e-17
LXLOC_007347	2245	112	193	1.37572	Up	2.34e-17
LXLOC_009965	1626	129	15	-2.51372	Down	2.43e-17
LXLOC_006172	1021	62	137	1.73445	Up	2.65e-17
LXLOC_010426	904	10	65	3.29105	Up	3.04e-17
LXLOC_003088	1248	33	100	2.19008	Up	3.27e-17
LXLOC_002923	755	99	7	-3.23139	Down	3.55e-17
LXLOC_005849	300.03	82	3	-4.18197	Down	3.81e-17
LXLOC_002092	400	8	61	3.52135	Up	4e-17
LXLOC_007390	2472	4	53	4.31854	Up	5.36e-17
LXLOC_001385	3694	195	274	1.08132	Up	6.27e-17
LXLOC_001897	2039.5	170	29	-1.96079	Down	6.52e-17
LXLOC_004358	1377	130	16	-2.43175	Down	6.74e-17
LXLOC_008627	2142	31	96	2.22138	Up	7.17e-17
LXLOC_004497	3181	48	118	1.8883	Up	7.95e-17
LXLOC_010909	914	2	49	5.20532	Up	8.07e-17
LXLOC_006624	690	76	2	-4.65731	Down	8.92e-17
LXLOC_010841	2185	19	78	2.62809	Up	1.08e-16
LXLOC_005444	1152	10	63	3.24597	Up	1.29e-16
LXLOC_010369	668	26	88	2.34961	Up	1.35e-16
LXLOC_007412	1890	250	60	-1.46828	Down	1.35e-16
LXLOC_005166	1370	245	58	-1.48804	Down	1.37e-16
LXLOC_001131	1591	298	80	-1.30663	Down	1.43e-16
LXLOC_001310	1629	79	3	-4.1282	Down	1.67e-16
LXLOC_005861	1090	0	50	7.23447	Up	1.81e-16
LXLOC_005522	915	11	64	3.13118	Up	2.19e-16
LXLOC_008919	3307	5	53	3.99661	Up	2.22e-16
LXLOC_011004	2230	101	176	1.39184	Up	2.76e-16
LXLOC_011407	2923	150	226	1.18198	Up	3.14e-16
LXLOC_008909	1064	422	137	-1.03245	Down	3.52e-16
LXLOC_002955	1807	109	11	-2.71814	Down	3.73e-16
LXLOC_011705	1647	126	16	-2.38666	Down	3.77e-16
LXLOC_006659	609	19	76	2.59062	Up	4.12e-16
LXLOC_008926	3575	45	111	1.89318	Up	5.1e-16
LXLOC_006465	1408	81	4	-3.74923	Down	5.28e-16
LXLOC_009562	677	24	83	2.38069	Up	5.32e-16
LXLOC_011287	817	0	48	7.17558	Up	5.81e-16
LXLOC_001313	1717	164	29	-1.90896	Down	6.52e-16
LXLOC_005058	992	8	57	3.42351	Up	7.41e-16
LXLOC_011405	1032	183	36	-1.75516	Down	7.63e-16
LXLOC_005603	487	0	47	7.1452	Up	1.05e-15
LXLOC_010328	1883	2	45	5.08247	Up	1.41e-15
LXLOC_000902	1448	158	230	1.13232	Up	1.53e-15
LXLOC_007450	1078	8	56	3.39797	Up	1.54e-15
LXLOC_005481	2032	3	46	4.52921	Up	2.34e-15
LXLOC_005492	2098	93	162	1.39131	Up	3.56e-15
LXLOC_002165	1062	14	65	2.80563	Up	3.62e-15
LXLOC_006838	650	65	131	1.60167	Up	3.96e-15
LXLOC_002217	1708	36	96	2.00565	Up	4.08e-15
LXLOC_010243	1223	13	63	2.86746	Up	4.72e-15
LXLOC_002697	2702	154	223	1.12473	Up	5.27e-15
LXLOC_005471	2121	17	69	2.61168	Up	5.83e-15
LXLOC_009244	3249	32	90	2.08247	Up	6.5e-15
LXLOC_011141	1309	99	167	1.34496	Up	6.61e-15
LXLOC_008684	681	84	6	-3.21674	Down	6.86e-15
LXLOC_004350	929	1	42	5.98293	Up	7.13e-15
LXLOC_002139	1660	36	95	1.99055	Up	7.37e-15
LXLOC_011268	1059	10	57	3.10158	Up	9.5e-15
LXLOC_000684	3380	96	163	1.35438	Up	9.74e-15
LXLOC_005575	487	0	43	7.01688	Up	1.13e-14
LXLOC_002203	1126	9	55	3.20205	Up	1.15e-14
LXLOC_006321	1447	48	109	1.77384	Up	1.23e-14
LXLOC_002083	1550	221	54	-1.4424	Down	1.28e-14
LXLOC_007319	470	1	41	5.94817	Up	1.4e-14
LXLOC_006727	1455	169	34	-1.7228	Down	1.7e-14
LXLOC_011763	1821	11	57	2.96407	Up	3.15e-14
LXLOC_002194	1728	7	50	3.42712	Up	3.26e-14
LXLOC_011790	694	7	50	3.42712	Up	3.26e-14
LXLOC_010079	5689	279	80	-1.21158	Down	3.43e-14
LXLOC_003288	838	35	91	1.96913	Up	3.64e-14
LXLOC_007371	977	3	42	4.39797	Up	4.5e-14
LXLOC_004154	2892	156	219	1.08	Up	5.44e-14
LXLOC_004209	1732	96	159	1.31854	Up	6e-14
LXLOC_004914	2661	102	165	1.28451	Up	6.58e-14
LXLOC_005412	914	126	20	-2.06474	Down	6.61e-14
LXLOC_012817	430	0	40	6.91254	Up	6.88e-14
LXLOC_010346	1258	230	60	-1.34798	Down	7.08e-14
LXLOC_002137	1909	29	82	2.09019	Up	7.45e-14
LXLOC_005715	718	5	45	3.76054	Up	8.35e-14
LXLOC_006609	689	3	41	4.3632	Up	9.43e-14
LXLOC_001777	565	48	105	1.7199	Up	1.09e-13
LXLOC_000314	1211	161	33	-1.69591	Down	1.13e-13
LXLOC_003345	254	0	39	6.87602	Up	1.26e-13
LXLOC_002193	2647	95	156	1.30616	Up	1.44e-13
LXLOC_004546	2813	118	179	1.19179	Up	1.69e-13
LXLOC_010355	481	0	38	6.83854	Up	2.32e-13
LXLOC_010343	2219	59	2	-4.29203	Down	3.7e-13
LXLOC_005394	821	4	41	3.94817	Up	3.93e-13
LXLOC_011806	589	12	55	2.78701	Up	3.96e-13
LXLOC_011111	730	11	53	2.8591	Up	5.19e-13
LXLOC_001480	2062	156	213	1.03992	Up	5.35e-13
LXLOC_008085	2068	84	141	1.33785	Up	7.15e-13
LXLOC_005538	2101	97	154	1.25749	Up	8.63e-13
LXLOC_003650	646	42	94	1.75289	Up	8.85e-13
LXLOC_005466	1790	42	94	1.75289	Up	8.85e-13
LXLOC_002671	980	81	8	-2.74923	Down	9.6e-13
LXLOC_002136	1011	2	36	4.76054	Up	9.72e-13
LXLOC_008948	514	2	36	4.76054	Up	9.72e-13
LXLOC_006359	610	57	2	-4.24227	Down	9.9e-13
LXLOC_012479	1712	11	52	2.83162	Up	1.04e-12
LXLOC_001236	1346	81	137	1.3488	Up	1.05e-12
LXLOC_012529	725	152	32	-1.65731	Down	1.06e-12
LXLOC_000677	1758	97	13	-2.30886	Down	1.41e-12
LXLOC_011765	671	6	43	3.43192	Up	1.43e-12
LXLOC_010357	1269	132	25	-1.80992	Down	1.62e-12
LXLOC_000273	2014	135	190	1.08366	Up	1.64e-12
LXLOC_009012	419	11	51	2.80361	Up	2.08e-12
LXLOC_012219	2327	114	19	-1.99435	Down	2.37e-12
LXLOC_005705	792	55	107	1.55072	Up	2.57e-12
LXLOC_000746	2497	65	118	1.45089	Up	2.6e-12
LXLOC_009791	1476	220	61	-1.26001	Down	2.75e-12
LXLOC_009419	831	220	61	-1.26001	Down	2.75e-12
LXLOC_007858	1425	141	28.86	-1.69794	Down	2.75e-12
LXLOC_009180	679	82	9	-2.59701	Down	3e-12
LXLOC_011722	3826	267	82	-1.11253	Down	3.03e-12
LXLOC_005364	2912	5	40	3.59062	Up	3.35e-12
LXLOC_008476	1954	75	128	1.3618	Up	3.62e-12
LXLOC_003544	399	4	38	3.83854	Up	3.64e-12
LXLOC_001326	245	257	78	-1.12961	Down	4.12e-12
LXLOC_008940	2600	55	106	1.53718	Up	4.25e-12
LXLOC_007317	1167	13	53	2.6181	Up	4.52e-12
LXLOC_002904	519	49	0	-6.02409	Down	4.69e-12
LXLOC_007344	2733	33	80	1.86815	Up	4.87e-12
LXLOC_009968	296	70	6	-2.95371	Down	5.19e-12
LXLOC_002916	516	10	48	2.85365	Up	5.45e-12
LXLOC_001258	298	48	0	-5.99435	Down	7.33e-12
LXLOC_007380	2197	11	49	2.74589	Up	8.28e-12
LXLOC_000278	1831	241	72	-1.15235	Down	8.42e-12
LXLOC_011791	511	13	52	2.59062	Up	8.88e-12
LXLOC_009420	1394	76	8	-2.65731	Down	9.31e-12
LXLOC_002204	1105	0	32	6.59062	Up	9.75e-12
LXLOC_005601	834	5	38	3.51661	Up	1.47e-11
LXLOC_003525	1023	166.37	40.76	-1.43855	Down	1.47e-11
LXLOC_002406	2643	44	91	1.63898	Up	1.56e-11
LXLOC_008343	979	174	44	-1.3929	Down	1.6e-11
LXLOC_005495	1038	123	24	-1.76694	Down	1.62e-11
LXLOC_012675	647	181	47	-1.35464	Down	1.7e-11
LXLOC_005790	348	3	34	4.09312	Up	1.71e-11
LXLOC_002349	406	120	23	-1.79271	Down	1.79e-11
LXLOC_010384	561	2	32	4.59062	Up	1.85e-11
LXLOC_000054	758	7	41	3.14081	Up	2.22e-11
LXLOC_012472	2179	181	47.72	-1.33271	Down	2.86e-11
LXLOC_002151	435	5	37	3.47814	Up	3.06e-11
LXLOC_000522	1041	110	20	-1.86882	Down	3.35e-11
LXLOC_002909	329	0	30	6.49751	Up	3.47e-11
LXLOC_002205	479	2	31	4.54481	Up	3.87e-11
LXLOC_008346	854	7	40	3.10519	Up	4.55e-11
LXLOC_008308	507	53	3	-3.55234	Down	6e-11
LXLOC_011275	2273	49	94	1.53049	Up	6.11e-11
LXLOC_005463	638	11	46	2.65475	Up	6.45e-11
LXLOC_005455	290	0	29	6.4486	Up	6.6e-11
LXLOC_012540	680	44	1	-4.86882	Down	7.57e-11
LXLOC_005523	635	84	12	-2.21674	Down	8.83e-11
LXLOC_007363	1072	40	83	1.64373	Up	9.2e-11
LXLOC_008907	422	12	47	2.56024	Up	9.21e-11
LXLOC_007366	2763	9	42	2.81301	Up	1.16e-10
LXLOC_005429	1196	259	85	-1.0168	Down	1.22e-10
LXLOC_002514	565	0	28	6.39797	Up	1.26e-10
LXLOC_001576	1297	95	16	-1.97924	Down	1.33e-10
LXLOC_004779	2681	83	12	-2.19946	Down	1.34e-10
LXLOC_005534	367	4	33	3.63501	Up	1.49e-10
LXLOC_002907	760	2	29	4.4486	Up	1.71e-10
LXLOC_003649	291	41	0	-5.76694	Down	1.74e-10
LXLOC_009001	393	26	65	1.91254	Up	1.78e-10
LXLOC_002183	2578	42	1	-4.8017	Down	2.01e-10
LXLOC_002516	571	6	36	3.17558	Up	2.33e-10
LXLOC_003221	1053	54	4	-3.16427	Down	2.66e-10
LXLOC_002142	815	40	0	-5.73131	Down	2.74e-10
LXLOC_002201	788	4	32	3.59062	Up	3.12e-10
LXLOC_007292	298	56	98	1.39797	Up	3.57e-10
LXLOC_008910	745	7	37	2.99271	Up	3.87e-10
LXLOC_010506	2755	48	89	1.48139	Up	4.22e-10
LXLOC_010370	765	9	40	2.74262	Up	4.61e-10
LXLOC_005718	413	0	26	6.29105	Up	4.62e-10
LXLOC_002512	554	0	26	6.29105	Up	4.62e-10
LXLOC_012728	366.74	56	5	-2.89481	Down	6.3e-10
LXLOC_005475	1328	12	44	2.46508	Up	6.79e-10
LXLOC_007348	541	7	36	2.95319	Up	7.87e-10
LXLOC_012764	293	39	1	-4.69479	Down	8.7e-10
LXLOC_005619	1701	0	25	6.23447	Up	8.94e-10
LXLOC_007340	689	6	34	3.09312	Up	9.85e-10
LXLOC_009014	517	119	27	-1.54932	Down	1.06e-09
LXLOC_010587	4347	74	114	1.21405	Up	1.15e-09
LXLOC_005100	1154	171	49	-1.21253	Down	1.27e-09
LXLOC_005694	284	58	6	-2.6824	Down	1.33e-09
LXLOC_007370	695	4	30	3.49751	Up	1.37e-09
LXLOC_012187	1583	89	128	1.11488	Up	1.62e-09
LXLOC_012394	381	13	44	2.34961	Up	1.75e-09
LXLOC_008956	536	1	24	5.17558	Up	1.94e-09
LXLOC_004125	294	1	24	5.17558	Up	1.94e-09
LXLOC_011200	1330	16	48	2.17558	Up	1.95e-09
LXLOC_003724	1772	200	63	-1.07596	Down	2.27e-09
LXLOC_004220	592	37	1	-4.61884	Down	2.33e-09
LXLOC_009745	2491	108	145	1.01564	Up	2.53e-09
LXLOC_010335	1153	41	2	-3.76694	Down	2.73e-09
LXLOC_011162	934	4	29	3.4486	Up	2.87e-09
LXLOC_009853	1616	18	50	2.06455	Up	2.95e-09
LXLOC_001630	297	45	3	-3.31628	Down	2.98e-09
LXLOC_003879	607	13	43	2.31644	Up	3.34e-09
LXLOC_009210	1487	123	30	-1.44501	Down	3.36e-09
LXLOC_001947	747	0	23	6.11418	Up	3.38e-09
LXLOC_007597	743	69	10	-2.19598	Down	3.42e-09
LXLOC_003960	3604	104	140	1.01946	Up	4.01e-09
LXLOC_002161	330	6	32	3.00565	Up	4.13e-09
LXLOC_005484	769	20	52	1.96913	Up	4.2e-09
LXLOC_005021	2135	184	57	-1.10006	Down	4.83e-09
LXLOC_006741	626	65	9	-2.26183	Down	4.95e-09
LXLOC_011777	543	5	30	3.17558	Up	5.09e-09
LXLOC_005456	322	18	49	2.0354	Up	5.4e-09
LXLOC_011234	712	45	80	1.42069	Up	6.88e-09
LXLOC_002566	798	87	17	-1.76487	Down	8.12e-09
LXLOC_008900	403	1	22	5.05005	Up	8.28e-09
LXLOC_012269	501	153	44	-1.20734	Down	8.3e-09
LXLOC_005457	1120	78	113	1.12539	Up	9.06e-09
LXLOC_004109	1576	127	33	-1.35368	Down	9.38e-09
LXLOC_005465	681	8	34	2.67808	Up	9.79e-09
LXLOC_002154	683	18	48	2.00565	Up	9.84e-09
LXLOC_008501	559	161	48	-1.15534	Down	1.1e-08
LXLOC_001528	783	86	17	-1.74819	Down	1.17e-08
LXLOC_002214	493	4	27	3.3455	Up	1.25e-08
LXLOC_003132	255	53	6	-2.55234	Down	1.28e-08
LXLOC_011785	403	0	21	5.98293	Up	1.3e-08
LXLOC_002148	686	0	21	5.98293	Up	1.3e-08
LXLOC_010390	673	9	35	2.54997	Up	1.4e-08
LXLOC_012154	378	74	13	-1.9184	Down	1.64e-08
LXLOC_003296	772	6	30	2.91254	Up	1.71e-08
LXLOC_003549	445	1	21	4.98293	Up	1.72e-08
LXLOC_002184	549	1	21	4.98293	Up	1.72e-08
LXLOC_000496	1289	68	11	-2.03742	Down	1.77e-08
LXLOC_003750	512	31	0	-5.36358	Down	1.83e-08
LXLOC_011459	298	37	2	-3.61884	Down	1.98e-08
LXLOC_001655	1604	24	54	1.76054	Up	2.26e-08
LXLOC_006581	1257	9	34	2.50815	Up	2.75e-08
LXLOC_000890	573	32	1	-4.40938	Down	2.77e-08
LXLOC_008648	298	30	0	-5.31628	Down	2.95e-08
LXLOC_011796	1188	18	46	1.94425	Up	3.22e-08
LXLOC_007766	1374	75	14	-1.83085	Down	3.28e-08
LXLOC_006271	1008	75	14	-1.83085	Down	3.28e-08
LXLOC_002221	1375	12	38	2.25358	Up	3.35e-08
LXLOC_000411	964	1	20	4.91254	Up	3.58e-08
LXLOC_009512	298	57	8	-2.24227	Down	3.84e-08
LXLOC_007445	966	24	53	1.73357	Up	3.93e-08
LXLOC_004811	2460	16	43	2.01688	Up	4.17e-08
LXLOC_006350	298	29	0	-5.26737	Down	4.76e-08
LXLOC_010330	489	0	19	5.83854	Up	5.13e-08
LXLOC_007362	1116	0	19	5.83854	Up	5.13e-08
LXLOC_011144	1411	59	9	-2.1221	Down	6.03e-08
LXLOC_007372	1487	29	58	1.59062	Up	6.04e-08
LXLOC_000528	966	99	24	-1.45378	Down	6.63e-08
LXLOC_012280	1182	81	17	-1.66177	Down	7.11e-08
LXLOC_007334	652	29	57	1.56552	Up	1.01e-07
LXLOC_009606	1744	7	29	2.64124	Up	1.05e-07
LXLOC_007318	1515	4	24	3.17558	Up	1.13e-07
LXLOC_009427	363	66	12	-1.86882	Down	1.2e-07
LXLOC_008336	328	102	26	-1.38137	Down	1.21e-07
LXLOC_011120	782	29	1	-4.26737	Down	1.24e-07
LXLOC_012651	629	27	0	-5.16427	Down	1.25e-07
LXLOC_003517	462	27	0	-5.16427	Down	1.25e-07
LXLOC_002169	1421	3	22	3.46508	Up	1.32e-07
LXLOC_011734	1845	79	17	-1.6257	Down	1.44e-07
LXLOC_005541	395	2	20	3.91254	Up	1.45e-07
LXLOC_010378	1102	1	18	4.76054	Up	1.57e-07
LXLOC_009595	1002	1	18	4.76054	Up	1.57e-07
LXLOC_002515	403	1	18	4.76054	Up	1.57e-07
LXLOC_006252	1409	115	32	-1.25487	Down	1.7e-07
LXLOC_011297	2959	157	51	-1.03158	Down	1.77e-07
LXLOC_011333	526	28	1	-4.21674	Down	2.04e-07
LXLOC_006885	1291	78	17	-1.60732	Down	2.04e-07
LXLOC_000313	1513	32	2	-3.40938	Down	2.34e-07
LXLOC_007812	482	43	5	-2.51372	Down	2.44e-07
LXLOC_001798	1446	113	32	-1.22956	Down	3.04e-07
LXLOC_008867	718	55	9	-2.02082	Down	3.06e-07
LXLOC_008621	1077	1	17	4.67808	Up	3.31e-07
LXLOC_006608	705	1	17	4.67808	Up	3.31e-07
LXLOC_005621	1025	11	33	2.17558	Up	3.34e-07
LXLOC_007239	705	35	3	-2.95371	Down	3.68e-07
LXLOC_005514	940	9	30	2.32758	Up	3.86e-07
LXLOC_005472	1310	12	34	2.09312	Up	4.12e-07
LXLOC_005643	249	0	16	5.59062	Up	4.17e-07
LXLOC_008726	628	151	50	-1.00393	Down	4.63e-07
LXLOC_010351	1069	4	22	3.05005	Up	4.82e-07
LXLOC_008930	527	4	22	3.05005	Up	4.82e-07
LXLOC_012467	1045	69	94	1.03668	Up	5.27e-07
LXLOC_007321	963	75	17	-1.55074	Down	5.74e-07
LXLOC_004416	372	34	3	-2.91189	Down	5.91e-07
LXLOC_001103	464	18.46	41.27	1.75131	Up	6.69e-07
LXLOC_005506	1336	101	28	-1.26024	Down	6.86e-07
LXLOC_011795	769	1	16	4.59062	Up	7e-07
LXLOC_005823	289	20	43	1.69495	Up	7.04e-07
LXLOC_002158	724	7	26	2.4837	Up	8.01e-07
LXLOC_007345	827	0	15	5.49751	Up	8.48e-07
LXLOC_002140	337	0	15	5.49751	Up	8.48e-07
LXLOC_010316	433	0	15	5.49751	Up	8.48e-07
LXLOC_002796	562	23	0	-4.93295	Down	8.75e-07
LXLOC_006794	730	23	0	-4.93295	Down	8.75e-07
LXLOC_011156	737	10	30	2.17558	Up	9.37e-07
LXLOC_004040	788	4	21	2.98293	Up	9.9e-07
LXLOC_002113	508	87	23	-1.32877	Down	1.37e-06
LXLOC_011113	318	22	0	-4.86882	Down	1.43e-06
LXLOC_005116	298	22	0	-4.86882	Down	1.43e-06
LXLOC_001477	300.47	22	0	-4.86882	Down	1.43e-06
LXLOC_004741	1009	1	15	4.49751	Up	1.49e-06
LXLOC_007326	410	7	25	2.42712	Up	1.56e-06
LXLOC_008311	607	43	66	1.20874	Up	1.58e-06
LXLOC_005774	435	0	14	5.39797	Up	1.74e-06
LXLOC_004625	379	10	29	2.12667	Up	1.75e-06
LXLOC_008369	423	35	4	-2.53867	Down	1.93e-06
LXLOC_005503	638	8	26	2.29105	Up	2.07e-06
LXLOC_010536	561	11	30	2.03807	Up	2.14e-06
LXLOC_006201	429	41	6	-2.18197	Down	2.36e-06
LXLOC_002125	377	27	2	-3.16427	Down	2.71e-06
LXLOC_009040	934	2	16	3.59062	Up	2.95e-06
LXLOC_005479	703	18	38	1.66862	Up	2.99e-06
LXLOC_011935	653.37	70	17	-1.45121	Down	3.05e-06
LXLOC_010231	661	5	21	2.661	Up	3.09e-06
LXLOC_004161	1723	1	14	4.39797	Up	3.16e-06
LXLOC_003543	532	1	14	4.39797	Up	3.16e-06
LXLOC_010375	386	1	14	4.39797	Up	3.16e-06
LXLOC_005693	405	1	14	4.39797	Up	3.16e-06
LXLOC_003880	940	14	33	1.82765	Up	3.4e-06
LXLOC_005473	467	14	33	1.82765	Up	3.4e-06
LXLOC_008493	768	43	7	-2.02829	Down	3.59e-06
LXLOC_004697	651	0	13	5.29105	Up	3.59e-06
LXLOC_002153	850	34	55	1.28451	Up	3.6e-06
LXLOC_001865	295	20	0	-4.73131	Down	3.86e-06
LXLOC_000165	1157	20	0	-4.73131	Down	3.86e-06
LXLOC_010334	393	22	42	1.5235	Up	3.98e-06
LXLOC_008352	582	22	1	-3.86882	Down	4.16e-06
LXLOC_007335	406	9	26	2.12113	Up	4.96e-06
LXLOC_010364	300	3	17	3.09312	Up	5.28e-06
LXLOC_008229	1418	43	63	1.14163	Up	5.62e-06
LXLOC_005717	358	14	32	1.78326	Up	6e-06
LXLOC_006035	1740	10	27	2.02357	Up	6.02e-06
LXLOC_003630	244	29	3	-2.6824	Down	6.16e-06
LXLOC_005339	441	2	15	3.49751	Up	6.24e-06
LXLOC_003647	407	2	15	3.49751	Up	6.24e-06
LXLOC_006053	1694	19	0	-4.65731	Down	6.36e-06
LXLOC_007737	279	19	0	-4.65731	Down	6.36e-06
LXLOC_008937	884	1	13	4.29105	Up	6.74e-06
LXLOC_011811	221	1	13	4.29105	Up	6.74e-06
LXLOC_011158	397	1	13	4.29105	Up	6.74e-06
LXLOC_008924	702	1	13	4.29105	Up	6.74e-06
LXLOC_009009	298	21	1	-3.8017	Down	6.88e-06
LXLOC_007316	1926	54	73	1.02555	Up	7.05e-06
LXLOC_003283	663	0	12	5.17558	Up	7.44e-06
LXLOC_008048	622	0	12	5.17558	Up	7.44e-06
LXLOC_008942	1134	0	12	5.17558	Up	7.44e-06
LXLOC_005571	335	0	12	5.17558	Up	7.44e-06
LXLOC_004248	777	51	70	1.04747	Up	7.49e-06
LXLOC_000384	3497	79	22	-1.25373	Down	7.51e-06
LXLOC_002189	665	27	46	1.35929	Up	7.92e-06
LXLOC_009113	640	41	7	-1.95958	Down	7.98e-06
LXLOC_012392	1233	30	49	1.29843	Up	8.41e-06
LXLOC_010361	931	6	21	2.39797	Up	8.51e-06
LXLOC_010379	1301	37	56	1.18852	Up	8.79e-06
LXLOC_005026	1629	19	37	1.55214	Up	9.28e-06
LXLOC_005512	575	59	14	-1.48467	Down	9.92e-06
LXLOC_005459	402	7	22	2.24269	Up	1.12e-05
LXLOC_007644	895	7	22	2.24269	Up	1.12e-05
LXLOC_000870	777	51	11	-1.62238	Down	1.13e-05
LXLOC_003005	1474	24	2	-2.99435	Down	1.16e-05
LXLOC_007397	314	5	19	2.51661	Up	1.22e-05
LXLOC_002210	1093	2	14	3.39797	Up	1.32e-05
LXLOC_011703	585	53	12	-1.55234	Down	1.38e-05
LXLOC_005531	595	18	35	1.54997	Up	1.46e-05
LXLOC_007394	1145	12	28	1.81301	Up	1.47e-05
LXLOC_002124	299	0	11	5.05005	Up	1.56e-05
LXLOC_012383	372	0	11	5.05005	Up	1.56e-05
LXLOC_012293	218	17	0	-4.49685	Down	1.74e-05
LXLOC_009989	612	22	39	1.41659	Up	1.78e-05
LXLOC_003007	1060	22	39	1.41659	Up	1.78e-05
LXLOC_008089	432	30	4	-2.31628	Down	1.78e-05
LXLOC_007568	478	30	4	-2.31628	Down	1.78e-05
LXLOC_001381	297	19	1	-3.65731	Down	1.89e-05
LXLOC_007358	508	10	25	1.91254	Up	2e-05
LXLOC_006437	556	3	15	2.91254	Up	2.26e-05
LXLOC_005539	685	3	15	2.91254	Up	2.26e-05
LXLOC_004906	523	88	28	-1.06146	Down	2.56e-05
LXLOC_002376	824	47	63	1.01331	Up	2.58e-05
LXLOC_000758	495	46	10	-1.61102	Down	2.65e-05
LXLOC_010759	1198	20	36	1.43861	Up	2.69e-05
LXLOC_011148	310	63	17	-1.2992	Down	2.8e-05
LXLOC_000480	297	16	0	-4.40938	Down	2.88e-05
LXLOC_000861	294	16	0	-4.40938	Down	2.88e-05
LXLOC_012719	272	16	0	-4.40938	Down	2.88e-05
LXLOC_010638	3332	28	44	1.24269	Up	3.19e-05
LXLOC_007313	351	0	10	4.91254	Up	3.29e-05
LXLOC_003616	371	0	10	4.91254	Up	3.29e-05
LXLOC_002665	597	0	10	4.91254	Up	3.29e-05
LXLOC_011388	755	0	10	4.91254	Up	3.29e-05
LXLOC_010419	922	0	10	4.91254	Up	3.29e-05
LXLOC_007381	369	4	16	2.59062	Up	3.41e-05
LXLOC_004522	1170	55	14	-1.38339	Down	3.68e-05
LXLOC_005508	2262	17	32	1.50315	Up	3.87e-05
LXLOC_010317	313	7	20	2.10519	Up	4e-05
LXLOC_010350	1462	7	20	2.10519	Up	4e-05
LXLOC_009413	526	28	4	-2.21674	Down	4.23e-05
LXLOC_003585	809	20	35	1.39797	Up	4.4e-05
LXLOC_002196	510	3	14	2.81301	Up	4.65e-05
LXLOC_008464	373	3	14	2.81301	Up	4.65e-05
LXLOC_004529	420	21	2	-2.8017	Down	4.9e-05
LXLOC_011673	298	21	2	-2.8017	Down	4.9e-05
LXLOC_001534	282	17	1	-3.49685	Down	5.19e-05
LXLOC_009422	410	63	18	-1.21674	Down	5.59e-05
LXLOC_008925	299	2	12	3.17558	Up	5.92e-05
LXLOC_008945	555	2	12	3.17558	Up	5.92e-05
LXLOC_002403	3858	16	30	1.49751	Up	6.13e-05
LXLOC_005388	960	40	54	1.02357	Up	6.49e-05
LXLOC_006025	1058	1	10	3.91254	Up	6.74e-05
LXLOC_007343	652	19	33	1.38708	Up	6.94e-05
LXLOC_007388	1472	0	9	4.76054	Up	7.03e-05
LXLOC_001553	659	0	9	4.76054	Up	7.03e-05
LXLOC_010359	362	0	9	4.76054	Up	7.03e-05
LXLOC_002178	526	0	9	4.76054	Up	7.03e-05
LXLOC_003617	1270	7	19	2.03119	Up	7.5e-05
LXLOC_001909	315	14	0	-4.21674	Down	8.04e-05
LXLOC_005461	296	14	0	-4.21674	Down	8.04e-05
LXLOC_001811	604	35	7	-1.73131	Down	8.17e-05
LXLOC_003671	291	16	1	-3.40938	Down	8.62e-05
LXLOC_012165	1745	29	5	-1.94544	Down	9.72e-05
LXLOC_007365	651	9	21	1.81301	Up	0.000102132
LXLOC_002222	987	18	31	1.37489	Up	0.000109505
LXLOC_001352	2469	58	17	-1.1799	Down	0.000123785
LXLOC_005451	869	44	11	-1.40938	Down	0.000124019
LXLOC_011733	1787	2	11	3.05005	Up	0.000125026
LXLOC_000705	1946	2	11	3.05005	Up	0.000125026
LXLOC_011020	711	2	11	3.05005	Up	0.000125026
LXLOC_008904	348	2	11	3.05005	Up	0.000125026
LXLOC_002155	686	39	9	-1.52486	Down	0.000126187
LXLOC_002510	461	13	0	-4.10982	Down	0.000134626
LXLOC_011381	278	13	0	-4.10982	Down	0.000134626
LXLOC_009708	262	15	1	-3.31628	Down	0.00014305
LXLOC_003743	215	15	1	-3.31628	Down	0.00014305
LXLOC_007322	213	1	9	3.76054	Up	0.000146195
LXLOC_007711	670	36	8	-1.57931	Down	0.000148069
LXLOC_005238	1941	0	8	4.59062	Up	0.000151375
LXLOC_012513	507	0	8	4.59062	Up	0.000151375
LXLOC_002212	300	0	8	4.59062	Up	0.000151375
LXLOC_005526	696	0	8	4.59062	Up	0.000151375
LXLOC_002198	526	18	30	1.32758	Up	0.000176971
LXLOC_002147	1050	9	20	1.74262	Up	0.000181988
LXLOC_001848	753	3	12	2.59062	Up	0.000193669
LXLOC_004894	611	40	10	-1.40938	Down	0.000207678
LXLOC_010387	1320	6	16	2.00565	Up	0.000216306
LXLOC_005205	299	12	0	-3.99435	Down	0.000225976
LXLOC_007547	265	2	10	2.91254	Up	0.000262536
LXLOC_010365	368	29	40	1.05456	Up	0.000264572
LXLOC_009828	1242	4	13	2.29105	Up	0.000265453
LXLOC_004345	3354	26	37	1.09963	Up	0.000277871
LXLOC_005709	277	29	6	-1.6824	Down	0.000283992
LXLOC_005635	637	39	10	-1.37286	Down	0.000288329
LXLOC_009090	697	46	13	-1.23251	Down	0.000291088
LXLOC_010020	1056	1	8	3.59062	Up	0.000318401
LXLOC_011797	617	1	8	3.59062	Up	0.000318401
LXLOC_007350	900	1	8	3.59062	Up	0.000318401
LXLOC_002588	282	17	2	-2.49685	Down	0.000323093
LXLOC_010358	608	0	7	4.39797	Up	0.000329926
LXLOC_005537	1185	0	7	4.39797	Up	0.000329926
LXLOC_005528	760	0	7	4.39797	Up	0.000329926
LXLOC_004062	338	11	0	-3.86882	Down	0.000380082
LXLOC_000850	282	11	0	-3.86882	Down	0.000380082
LXLOC_008468	277	11	0	-3.86882	Down	0.000380082
LXLOC_010795	286	11	0	-3.86882	Down	0.000380082
LXLOC_004094	276	11	0	-3.86882	Down	0.000380082
LXLOC_009613	2447	12	22	1.46508	Up	0.000391516
LXLOC_012188	556	28	6	-1.63178	Down	0.000410554
LXLOC_010385	500	21	31	1.15249	Up	0.000445869
LXLOC_006827	451	25	5	-1.73131	Down	0.000468606
LXLOC_004378	274	16	2	-2.40938	Down	0.000512405
LXLOC_007346	1235	4	12	2.17558	Up	0.000515298
LXLOC_005210	267	2	9	2.76054	Up	0.000547661
LXLOC_012564	402	5	13	1.96913	Up	0.000631511
LXLOC_011839	293	10	0	-3.73131	Down	0.000641717
LXLOC_006422	281	10	0	-3.73131	Down	0.000641717
LXLOC_010336	1250	10	0	-3.73131	Down	0.000641717
LXLOC_002186	720	10	0	-3.73131	Down	0.000641717
LXLOC_007984	1492	52	17	-1.02236	Down	0.000646381
LXLOC_004759	573	24	5	-1.67242	Down	0.000684857
LXLOC_000218	281	24	5	-1.67242	Down	0.000684857
LXLOC_007354	326	1	7	3.39797	Up	0.000692626
LXLOC_011155	1260	29	7	-1.46001	Down	0.000709291
LXLOC_005445	562	0	6	4.17558	Up	0.000724964
LXLOC_007339	776	0	6	4.17558	Up	0.000724964
LXLOC_000922	225	0	6	4.17558	Up	0.000724964
LXLOC_002181	1457	0	6	4.17558	Up	0.000724964
LXLOC_002166	570	21	4	-1.8017	Down	0.000769552
LXLOC_002128	532	15	2	-2.31628	Down	0.000808013
LXLOC_011206	443	7	15	1.69015	Up	0.000819992
LXLOC_000272	1021	7	15	1.69015	Up	0.000819992
LXLOC_009156	278	18	3	-1.99435	Down	0.000824739
