# Supplementary material for: Genome-Wide Identification and Functional Prediction of Long Non-coding RNAs Involved in the Heat Stress Response in Metarhizium robertsii
Source: Front Microbiol. 2019 Oct 9;10:2336. doi: 10.3389/fmicb.2019.02336 (PMC6794563; doi:10.3389/fmicb.2019.02336)
Supplement: Supplementary file 1 [file Data_Sheet_1.zip › Data Sheet 1/Supplementary Materials/Table S5.xls]

## Sheet: Table S5
Table S5. The lncRNA–mRNA pairs that function in the cis-regulatory mode
lncRNA_class	Overlap_class	lncRNA	mRNA	LncRNA_CK_FPKM	LncRNA_Heat_FPKM	mRNA_CK_FPKM	mRNA_Heat_FPKM	Lnc_log2Ratio(Heat/CK)	Lnc_Up/Down	Lnc_p-value(corrected)	mRNA_log2Ratio(Heat/CK)	mRNA_Up/Down	mRNA_p-value(corrected)
cis_mRNA_up10k	NA	LTCONS_00000049	MTCONS_00000050	3.8	0.886667	6.21333	14.8367	-2.10404	Down	1.45002e-08	1.26074	Up	3.11203e-34
cis_mRNA_dw20k	NA	LTCONS_00000064	MTCONS_00000058	0.456667	3.78	213.857	88.2133	3.14081	Up	2.12024e-11	-1.28981	Down	4.85743e-283
cis_mRNA_dw20k	NA	LTCONS_00000064	XM_007819694.2	0.456667	3.78	19.7933	75.6467	3.14081	Up	2.12024e-11	1.92256	Up	0
cis_mRNA_dw20k	NA	LTCONS_00000064	XM_007819692.1	0.456667	3.78	32.31	68.37	3.14081	Up	2.12024e-11	1.07218	Up	1.4312e-91
cis_mRNA_dw20k	NA	LTCONS_00000064	XM_007819691.1	0.456667	3.78	30.9633	1.63667	3.14081	Up	2.12024e-11	-4.19165	Down	5.55244e-145
cis_mRNA_up10k	NA	LTCONS_00000064	XM_007819693.2	0.456667	3.78	2.44333	0.606667	3.14081	Up	2.12024e-11	-2.12559	Down	1.00476e-06
cis_mRNA_up10k	NA	LTCONS_00000064	XM_007819696.1	0.456667	3.78	7.36667	1.53	3.14081	Up	2.12024e-11	-2.40218	Down	4.7969e-52
cis_mRNA_dw20k	NA	LTCONS_00000078	XM_007819713.1	1.17	6.4	8.92	4.37	2.40254	Up	2.66855e-29	-1.02997	Down	2.06518e-10
cis_mRNA_up10k	NA	LTCONS_00000078	MTCONS_00001599	1.17	6.4	17.5133	8.14667	2.40254	Up	2.66855e-29	-1.10617	Down	1.252e-112
cis_mRNA_up10k	NA	LTCONS_00000078	XM_007819710.1	1.17	6.4	2.79667	0	2.40254	Up	2.66855e-29	-7.19559	Down	4.48314e-23
cis_mRNA_dw20k	NA	LTCONS_00000109	XM_011412322.1	8.95	154.46	6.94333	21.9333	4.14336	Up	0	1.66219	Up	1.12612e-78
cis_mRNA_dw20k	NA	LTCONS_00000109	XM_007825708.2	8.95	154.46	9.65667	1	4.14336	Up	0	-3.27357	Down	1.76791e-37
cis_mRNA_overlap	Lnc-AntiOverlap-mRNA	LTCONS_00000109	XM_007825704.2	8.95	154.46	4.79	0	4.14336	Up	0	-8.10982	Down	2.35317e-38
cis_mRNA_up10k	NA	LTCONS_00000109	XM_007825706.1	8.95	154.46	2.61333	20.7433	4.14336	Up	0	3.00451	Up	2.47932e-90
cis_mRNA_up10k	NA	LTCONS_00000109	XM_007825705.1	8.95	154.46	241.4	7588.39	4.14336	Up	0	4.97285	Up	0
cis_mRNA_up10k	NA	LTCONS_00000109	XM_007825707.2	8.95	154.46	68.5667	20.84	4.14336	Up	0	-1.71058	Down	1.16272e-259
cis_mRNA_up10k	NA	LTCONS_00000109	MTCONS_00001630	8.95	154.46	11.44	3.14667	4.14336	Up	0	-1.84716	Down	9.04269e-97
cis_mRNA_overlap	mRNA-CompleteIn-LncExon	LTCONS_00000137	XM_007825654.1	98.9267	23.0567	52.7833	4.10333	-2.11818	Down	9.18427e-143	-3.53341	Down	9.3491e-38
cis_mRNA_up10k	NA	LTCONS_00000137	XM_007825655.2	98.9267	23.0567	149.743	15.7167	-2.11818	Down	9.18427e-143	-3.19811	Down	1.33229e-90
cis_mRNA_up10k	NA	LTCONS_00000137	XM_007825657.1	98.9267	23.0567	800.247	150.67	-2.11818	Down	9.18427e-143	-2.39375	Down	0
cis_mRNA_up10k	NA	LTCONS_00000137	MTCONS_00000141	98.9267	23.0567	27.6233	102.83	-2.11818	Down	9.18427e-143	1.89772	Up	0
cis_mRNA_up10k	NA	LTCONS_00000137	XM_007825651.1	98.9267	23.0567	18.6767	46.4067	-2.11818	Down	9.18427e-143	1.27636	Up	6.35162e-97
cis_mRNA_up10k	NA	LTCONS_00000137	MTCONS_00000139	98.9267	23.0567	29.25	13.3367	-2.11818	Down	9.18427e-143	-1.13902	Down	1.57759e-139
cis_mRNA_dw20k	NA	LTCONS_00000153	XM_007825644.1	0.0233333	1.12333	3.03333	1.17333	5.47326	Up	6.60967e-20	-1.48911	Down	8.91934e-08
cis_mRNA_dw20k	NA	LTCONS_00000153	XM_007825633.1	0.0233333	1.12333	192.6	30.0233	5.47326	Up	6.60967e-20	-2.68388	Down	0
cis_mRNA_dw20k	NA	LTCONS_00000153	XM_011412331.1	0.0233333	1.12333	4.95667	0.183333	5.47326	Up	6.60967e-20	-4.74192	Down	2.37146e-60
cis_mRNA_up10k	NA	LTCONS_00000153	XM_007825639.1	0.0233333	1.12333	31.5233	8.59667	5.47326	Up	6.60967e-20	-1.89107	Down	6.33909e-158
cis_mRNA_up10k	NA	LTCONS_00000153	MTCONS_00000156	0.0233333	1.12333	7.85667	0.806667	5.47326	Up	6.60967e-20	-3.25466	Down	1.7797e-249
cis_mRNA_up10k	NA	LTCONS_00000153	XM_007825637.1	0.0233333	1.12333	4.3	0	5.47326	Up	6.60967e-20	-6.7268	Down	8.87571e-18
cis_mRNA_up10k	NA	LTCONS_00000153	MTCONS_00001696	0.0233333	1.12333	470.05	189.93	5.47326	Up	6.60967e-20	-1.28246	Down	0
cis_mRNA_up10k	NA	LTCONS_00000153	XM_007825636.2	0.0233333	1.12333	64.6033	28.99	5.47326	Up	6.60967e-20	-1.16007	Down	1.25538e-120
cis_mRNA_dw20k	NA	LTCONS_00000173	XM_007825615.2	12.8667	40.5533	22.8267	0.573333	1.66186	Up	4.86579e-190	-5.43618	Down	3.38413e-66
cis_mRNA_dw20k	NA	LTCONS_00000173	XM_007825614.2	12.8667	40.5533	71.2333	5.7	1.66186	Up	4.86579e-190	-3.62547	Down	0
cis_mRNA_dw20k	NA	LTCONS_00000173	MTCONS_00000168	12.8667	40.5533	23.0267	1.07333	1.66186	Up	4.86579e-190	-4.45392	Down	8.68489e-209
cis_mRNA_dw20k	NA	LTCONS_00000173	XM_007825619.2	12.8667	40.5533	57.01	0.29	1.66186	Up	4.86579e-190	-7.68918	Down	0
cis_mRNA_dw20k	NA	LTCONS_00000173	MTCONS_00001721	12.8667	40.5533	9.19333	2.8	1.66186	Up	4.86579e-190	-1.70923	Down	1.73507e-84
cis_mRNA_overlap	Lnc-AntiOverlap-mRNA	LTCONS_00000173	MTCONS_00001717	12.8667	40.5533	27.8467	5.1	1.66186	Up	4.86579e-190	-2.4609	Down	0
cis_mRNA_up10k	NA	LTCONS_00000173	XM_007825621.1	12.8667	40.5533	10.9967	0.703333	1.66186	Up	4.86579e-190	-4.06474	Down	1.10412e-24
cis_mRNA_up10k	NA	LTCONS_00000173	XM_007825620.2	12.8667	40.5533	68.3	9.71	1.66186	Up	4.86579e-190	-2.79623	Down	6.65751e-284
cis_mRNA_dw20k	NA	LTCONS_00000185	XM_007825612.2	35.0567	191.233	32.75	1.62	2.46854	Up	0	-4.34452	Down	0
cis_mRNA_dw20k	NA	LTCONS_00000185	XM_007825613.1	35.0567	191.233	223.93	27.56	2.46854	Up	0	-3.00544	Down	5.46559e-93
cis_mRNA_dw20k	NA	LTCONS_00000185	XM_007825608.1	35.0567	191.233	71.8567	195.217	2.46854	Up	0	1.44905	Up	1.43886e-168
cis_mRNA_dw20k	NA	LTCONS_00000185	XM_007825610.1	35.0567	191.233	9.62333	80.38	2.46854	Up	0	3.05103	Up	0
cis_mRNA_overlap	Lnc-Overlap-mRNA	LTCONS_00000185	XM_007825606.1	35.0567	191.233	1.05333	7.33667	2.46854	Up	0	2.77018	Up	3.54213e-07
cis_mRNA_overlap	mRNA-CompleteIn-LncExon	LTCONS_00000185	MTCONS_00000184	35.0567	191.233	47.75	2.83333	2.46854	Up	0	-4.10072	Down	1.23065e-243
cis_mRNA_up10k	NA	LTCONS_00000185	XM_007825607.1	35.0567	191.233	6.47333	17.63	2.46854	Up	0	1.46976	Up	4.72933e-20
cis_mRNA_dw20k	NA	LTCONS_00000221	XM_007826829.1	0.776667	0	126.423	51.9467	-4.73131	Down	3.69563e-06	-1.26194	Down	2.24326e-186
cis_mRNA_up10k	NA	LTCONS_00000221	MTCONS_00000223	0.776667	0	17.42	5.94667	-4.73131	Down	3.69563e-06	-1.56229	Down	1.37068e-179
cis_mRNA_up10k	NA	LTCONS_00000221	XM_007826830.1	0.776667	0	3.95333	0.676667	-4.73131	Down	3.69563e-06	-2.48406	Down	8.5896e-41
cis_mRNA_up10k	NA	LTCONS_00000221	MTCONS_00001766	0.776667	0	4.57333	0.51	-4.73131	Down	3.69563e-06	-3.15171	Down	3.97197e-99
cis_mRNA_dw20k	NA	LTCONS_00000225	MTCONS_00000223	3.60333	0.16	17.42	5.94667	-4.52209	Down	1.17403e-34	-1.56229	Down	1.37068e-179
cis_mRNA_dw20k	NA	LTCONS_00000225	XM_011412350.1	3.60333	0.16	1.59667	0.166667	-4.52209	Down	1.17403e-34	-3.31628	Down	5.98258e-07
cis_mRNA_dw20k	NA	LTCONS_00000225	XM_007826823.1	3.60333	0.16	10.9033	1.74667	-4.52209	Down	1.17403e-34	-2.81148	Down	4.32819e-12
cis_mRNA_up10k	NA	LTCONS_00000225	XM_007826822.1	3.60333	0.16	0.233333	4.21	-4.52209	Down	1.17403e-34	4.1713	Up	5.76293e-27
cis_mRNA_dw20k	NA	LTCONS_00000232	XM_011412351.1	2.67667	13.45	0.11	0.783333	2.32846	Up	0	2.91254	Up	2.16301e-05
cis_mRNA_dw20k	NA	LTCONS_00000232	MTCONS_00000227	2.67667	13.45	76.1033	12.1533	2.32846	Up	0	-2.63344	Down	0
cis_mRNA_dw20k	NA	LTCONS_00000232	XM_007826819.1	2.67667	13.45	358.443	0	2.32846	Up	0	-11.4355	Down	1.71674e-227
cis_mRNA_up10k	NA	LTCONS_00000232	XM_007826817.1	2.67667	13.45	1239.47	2764.56	2.32846	Up	0	1.16415	Up	0
cis_mRNA_dw20k	NA	LTCONS_00000234	MTCONS_00000230	1.99	5.48333	48.3967	22.9233	1.4303	Up	2.21607e-52	-1.06543	Down	0
cis_mRNA_up10k	NA	LTCONS_00000234	XM_007826817.1	1.99	5.48333	1239.47	2764.56	1.4303	Up	2.21607e-52	1.16415	Up	0
cis_mRNA_up10k	NA	LTCONS_00000234	XM_011412351.1	1.99	5.48333	0.11	0.783333	1.4303	Up	2.21607e-52	2.91254	Up	2.16301e-05
cis_mRNA_up10k	NA	LTCONS_00000235	XM_007826816.1	3.12	16.28	52.4167	21.6667	2.39802	Up	0	-1.26819	Down	1.04437e-61
cis_mRNA_up10k	NA	LTCONS_00000235	XM_007826817.1	3.12	16.28	1239.47	2764.56	2.39802	Up	0	1.16415	Up	0
cis_mRNA_up10k	NA	LTCONS_00000235	XM_011412351.1	3.12	16.28	0.11	0.783333	2.39802	Up	0	2.91254	Up	2.16301e-05
cis_mRNA_dw20k	NA	LTCONS_00000259	XM_007822521.1	3.78667	9.97667	0.356667	0.0433333	1.36861	Up	1.41682e-21	-3.21674	Down	0.000226875
cis_mRNA_dw20k	NA	LTCONS_00000259	XM_011412354.1	3.78667	9.97667	33.6333	72.7	1.36861	Up	1.41682e-21	1.12019	Up	2.26382e-192
cis_mRNA_dw20k	NA	LTCONS_00000259	XM_007822515.1	3.78667	9.97667	136.89	309.47	1.36861	Up	1.41682e-21	1.17517	Up	3.26339e-213
cis_mRNA_overlap	Lnc-Overlap-mRNA	LTCONS_00000259	MTCONS_00000258	3.78667	9.97667	9.20333	0.896667	1.36861	Up	1.41682e-21	-3.33252	Down	1.98333e-193
cis_mRNA_dw20k	NA	LTCONS_00000280	XM_007822483.1	0.2	44.5667	5.94333	1.59333	7.92153	Up	3.07005e-172	-1.93181	Down	8.18363e-29
cis_mRNA_up10k	NA	LTCONS_00000280	XM_007822485.1	0.2	44.5667	0.673333	0.123333	7.92153	Up	3.07005e-172	-2.24366	Down	6.54765e-06
cis_mRNA_up10k	NA	LTCONS_00000280	XM_007822487.1	0.2	44.5667	11.8333	33.1467	7.92153	Up	3.07005e-172	1.46415	Up	6.50131e-46
cis_mRNA_up10k	NA	LTCONS_00000280	XM_007822486.1	0.2	44.5667	14.6367	101.213	7.92153	Up	3.07005e-172	2.80129	Up	0
cis_mRNA_dw20k	NA	LTCONS_00000294	XM_007822457.1	5.72	1.76	15.9133	120.67	-1.67242	Down	0.000656232	2.91829	Up	0
cis_mRNA_dw20k	NA	LTCONS_00000294	XM_007822466.1	5.72	1.76	163.283	13.3033	-1.67242	Down	0.000656232	-3.63011	Down	0
cis_mRNA_dw20k	NA	LTCONS_00000294	XM_007822467.1	5.72	1.76	4.24667	0.246667	-1.67242	Down	0.000656232	-4.1282	Down	1.46425e-30
cis_mRNA_dw20k	NA	LTCONS_00000294	XM_007822460.1	5.72	1.76	8.19667	19.1633	-1.67242	Down	0.000656232	1.23971	Up	1.94002e-42
cis_mRNA_up10k	NA	LTCONS_00000294	MTCONS_00000297	5.72	1.76	10.3567	1.28333	-1.67242	Down	0.000656232	-2.95346	Down	8.698e-102
cis_mRNA_up10k	NA	LTCONS_00000294	XM_007822461.2	5.72	1.76	7.68667	0.676667	-1.67242	Down	0.000656232	-3.76429	Down	2.21314e-45
cis_mRNA_up10k	NA	LTCONS_00000294	XM_007822464.2	5.72	1.76	8.01333	17.0833	-1.67242	Down	0.000656232	1.06026	Up	7.72145e-22
cis_mRNA_dw20k	NA	LTCONS_00000320	MTCONS_00000316	0.936667	5.80333	46.58	13.9567	2.59062	Up	1.50133e-55	-1.72468	Down	3.78237e-296
cis_mRNA_dw20k	NA	LTCONS_00000320	XM_007823019.1	0.936667	5.80333	3.78	0.0533333	2.59062	Up	1.50133e-55	-5.85233	Down	1.37774e-19
cis_mRNA_dw20k	NA	LTCONS_00000320	XM_007823020.2	0.936667	5.80333	28.94	3.46333	2.59062	Up	1.50133e-55	-3.07795	Down	5.8716e-161
cis_mRNA_up10k	NA	LTCONS_00000320	XM_007823018.1	0.936667	5.80333	111.897	13.3867	2.59062	Up	1.50133e-55	-3.05723	Down	0
cis_mRNA_dw20k	NA	LTCONS_00000324	XM_007823005.1	8.72	55.33	5.61	1.02667	2.68719	Up	1.02063e-157	-2.4765	Down	1.91088e-22
cis_mRNA_overlap	Lnc-AntiOverlap-mRNA	LTCONS_00000324	MTCONS_00001890	8.72	55.33	18.6433	5.7	2.68719	Up	1.02063e-157	-1.69983	Down	9.8242e-150
cis_mRNA_up10k	NA	LTCONS_00000324	MTCONS_00001885	8.72	55.33	6.74	1.11333	2.68719	Up	1.02063e-157	-2.58824	Down	1.17292e-86
cis_mRNA_up10k	NA	LTCONS_00000324	XM_007823010.2	8.72	55.33	6.15667	0.413333	2.68719	Up	1.02063e-157	-3.79884	Down	5.1164e-44
cis_mRNA_up10k	NA	LTCONS_00000324	MTCONS_00000325	8.72	55.33	29.89	13.5067	2.68719	Up	1.02063e-157	-1.13534	Down	8.0663e-169
cis_mRNA_dw20k	NA	LTCONS_00000378	XM_007822941.1	2.85333	5.86333	74.3233	33.33	1.08366	Up	1.56924e-12	-1.13521	Down	1.88822e-59
cis_mRNA_dw20k	NA	LTCONS_00000378	MTCONS_00000371	2.85333	5.86333	108.62	29.6733	1.08366	Up	1.56924e-12	-1.85009	Down	0
cis_mRNA_dw20k	NA	LTCONS_00000378	MTCONS_00001933	2.85333	5.86333	14.34	2.73667	1.08366	Up	1.56924e-12	-2.34634	Down	4.45009e-68
cis_mRNA_dw20k	NA	LTCONS_00000378	XM_007822945.1	2.85333	5.86333	880.133	156.377	1.08366	Up	1.56924e-12	-2.47792	Down	0
cis_mRNA_up10k	NA	LTCONS_00000378	XM_007822949.1	2.85333	5.86333	1.61	0.3	1.08366	Up	1.56924e-12	-2.48467	Down	3.8113e-09
cis_mRNA_dw20k	NA	LTCONS_00000383	MTCONS_00001940	5.53	2.57	67.3333	21.8833	-1.15235	Down	8.04092e-12	-1.61193	Down	0
cis_mRNA_dw20k	NA	LTCONS_00000383	XM_007822934.1	5.53	2.57	0.946667	59.8933	-1.15235	Down	8.04092e-12	6.08923	Up	0
cis_mRNA_up10k	NA	LTCONS_00000383	XM_007822938.2	5.53	2.57	7.49	1.72667	-1.15235	Down	8.04092e-12	-2.1827	Down	9.63648e-19
cis_mRNA_up10k	NA	LTCONS_00000383	XM_007822940.1	5.53	2.57	26.84	0.686667	-1.15235	Down	8.04092e-12	-5.35672	Down	0
cis_mRNA_up10k	NA	LTCONS_00000383	XM_007822939.1	5.53	2.57	1.50667	0.73	-1.15235	Down	8.04092e-12	-1.11752	Down	0.000157127
cis_mRNA_up10k	NA	LTCONS_00000383	MTCONS_00000387	5.53	2.57	9.9	1.23	-1.15235	Down	8.04092e-12	-2.98384	Down	1.94292e-30
cis_mRNA_dw20k	NA	LTCONS_00000396	XM_007822929.1	9.97333	1.45667	15.8733	1.51333	-2.7487	Down	3.82395e-87	-3.44281	Down	5.01752e-23
cis_mRNA_dw20k	NA	LTCONS_00000396	XM_007822930.2	9.97333	1.45667	46.7133	148.043	-2.7487	Down	3.82395e-87	1.66169	Up	0
cis_mRNA_dw20k	NA	LTCONS_00000396	XM_007822924.1	9.97333	1.45667	84.8667	25.92	-2.7487	Down	3.82395e-87	-1.71309	Down	7.45025e-201
cis_mRNA_overlap	other	LTCONS_00000396	XM_007822925.1	9.97333	1.45667	34.8867	4.42	-2.7487	Down	3.82395e-87	-2.94023	Down	3.73685e-243
cis_mRNA_up10k	NA	LTCONS_00000396	XM_011412364.1	9.97333	1.45667	286.803	5.93333	-2.7487	Down	3.82395e-87	-5.6185	Down	0
cis_mRNA_up10k	NA	LTCONS_00000396	XM_007822923.2	9.97333	1.45667	85.3933	219.28	-2.7487	Down	3.82395e-87	1.34514	Up	0
cis_mRNA_dw20k	NA	LTCONS_00000397	XM_007822921.2	11.8833	29.5167	5.25	0.336667	1.32492	Up	5.51925e-55	-3.96056	Down	4.85271e-39
cis_mRNA_dw20k	NA	LTCONS_00000397	XM_007822929.1	11.8833	29.5167	15.8733	1.51333	1.32492	Up	5.51925e-55	-3.44281	Down	5.01752e-23
cis_mRNA_dw20k	NA	LTCONS_00000397	XM_007822930.2	11.8833	29.5167	46.7133	148.043	1.32492	Up	5.51925e-55	1.66169	Up	0
cis_mRNA_overlap	Lnc-AntiOverlap-mRNA	LTCONS_00000397	XM_007822924.1	11.8833	29.5167	84.8667	25.92	1.32492	Up	5.51925e-55	-1.71309	Down	7.45025e-201
cis_mRNA_up10k	NA	LTCONS_00000397	XM_007822925.1	11.8833	29.5167	34.8867	4.42	1.32492	Up	5.51925e-55	-2.94023	Down	3.73685e-243
cis_mRNA_dw20k	NA	LTCONS_00000403	XM_007822912.1	1.41333	7.79667	26.95	70.0533	2.46078	Up	6.98137e-78	1.36398	Up	2.8376e-261
cis_mRNA_dw20k	NA	LTCONS_00000403	XM_007822919.2	1.41333	7.79667	43.7233	1.84	2.46078	Up	6.98137e-78	-4.56926	Down	1.32764e-135
cis_mRNA_dw20k	NA	LTCONS_00000403	XM_007822913.1	1.41333	7.79667	4.84	0.78	2.46078	Up	6.98137e-78	-2.64527	Down	2.49323e-24
cis_mRNA_up10k	NA	LTCONS_00000403	XM_007822916.1	1.41333	7.79667	64.8367	377.923	2.46078	Up	6.98137e-78	2.55103	Up	0
cis_mRNA_up10k	NA	LTCONS_00000403	XM_007822917.1	1.41333	7.79667	151.05	366.99	2.46078	Up	6.98137e-78	1.28341	Up	1.59355e-210
cis_mRNA_up10k	NA	LTCONS_00000403	XM_007822915.1	1.41333	7.79667	5.92333	1.6	2.46078	Up	6.98137e-78	-1.97823	Down	4.26384e-10
cis_mRNA_up10k	NA	LTCONS_00000428	MTCONS_00001989	0.903333	0.09	24.0767	0.913333	-3.40938	Down	2.23692e-07	-4.65369	Down	9.42093e-152
cis_mRNA_up10k	NA	LTCONS_00000428	XM_007822873.1	0.903333	0.09	0.386667	1.93333	-3.40938	Down	2.23692e-07	2.32758	Up	2.18418e-10
cis_mRNA_up10k	NA	LTCONS_00000428	MTCONS_00001984	0.903333	0.09	6.94667	0.196667	-3.40938	Down	2.23692e-07	-5.00471	Down	1.55349e-274
cis_mRNA_up10k	NA	LTCONS_00000429	XM_007822873.1	5.73333	1.81	0.386667	1.93333	-1.69591	Down	1.08379e-13	2.32758	Up	2.18418e-10
cis_mRNA_dw20k	NA	LTCONS_00000496	MTCONS_00000493	0.96	5.32667	75.59	2.85	2.47514	Up	1.50088e-51	-4.69895	Down	0
cis_mRNA_dw20k	NA	LTCONS_00000496	MTCONS_00000492	0.96	5.32667	15.93	0.83	2.47514	Up	1.50088e-51	-4.31628	Down	9.73673e-79
cis_mRNA_up10k	NA	LTCONS_00000496	XM_007822779.1	0.96	5.32667	27.7933	10.7533	2.47514	Up	1.50088e-51	-1.30933	Down	6.46433e-31
cis_mRNA_up10k	NA	LTCONS_00000496	XM_007822780.1	0.96	5.32667	5.14667	0.5	2.47514	Up	1.50088e-51	-3.31628	Down	1.41517e-11
cis_mRNA_dw20k	NA	LTCONS_00000497	MTCONS_00000493	0.33	39.8	75.59	2.85	6.95694	Up	1.79967e-49	-4.69895	Down	0
cis_mRNA_dw20k	NA	LTCONS_00000497	MTCONS_00000492	0.33	39.8	15.93	0.83	6.95694	Up	1.79967e-49	-4.31628	Down	9.73673e-79
cis_mRNA_up10k	NA	LTCONS_00000497	XM_007822779.1	0.33	39.8	27.7933	10.7533	6.95694	Up	1.79967e-49	-1.30933	Down	6.46433e-31
cis_mRNA_dw20k	NA	LTCONS_00000502	XM_007822770.1	221.033	46.22	18.3567	0	-2.23998	Down	0	-9.94215	Down	5.81725e-104
cis_mRNA_dw20k	NA	LTCONS_00000502	MTCONS_00002086	221.033	46.22	73.1967	361.153	-2.23998	Down	0	2.29592	Up	0
cis_mRNA_dw20k	NA	LTCONS_00000502	XM_007822769.2	221.033	46.22	31.82	186.237	-2.23998	Down	0	2.53758	Up	0
cis_mRNA_dw20k	NA	LTCONS_00000502	XM_007822776.1	221.033	46.22	3.17333	0.783333	-2.23998	Down	0	-1.99435	Down	8.56611e-11
cis_mRNA_dw20k	NA	LTCONS_00000502	MTCONS_00002083	221.033	46.22	12.78	43.0167	-2.23998	Down	0	1.74881	Up	0
cis_mRNA_dw20k	NA	LTCONS_00000502	XM_007822775.1	221.033	46.22	16.2433	7.42	-2.23998	Down	0	-1.1301	Down	1.70386e-33
cis_mRNA_dw20k	NA	LTCONS_00000502	XM_007822771.1	221.033	46.22	42.31	196.23	-2.23998	Down	0	2.21534	Up	0
cis_mRNA_overlap	Lnc-Overlap-mRNA	LTCONS_00000502	XM_007822774.1	221.033	46.22	420.967	69.4867	-2.23998	Down	0	-2.57963	Down	0
cis_mRNA_up10k	NA	LTCONS_00000502	XM_007822772.1	221.033	46.22	14.3933	59.27	-2.23998	Down	0	2.04067	Up	6.99153e-193
cis_mRNA_dw20k	NA	LTCONS_00000540	XM_007822717.2	0.933333	0.393333	51.04	436.583	-1.25373	Down	7.19147e-06	3.09805	Up	0
cis_mRNA_dw20k	NA	LTCONS_00000540	XM_007822716.1	0.933333	0.393333	84.2067	23.2667	-1.25373	Down	7.19147e-06	-1.86244	Down	0
cis_mRNA_dw20k	NA	LTCONS_00000540	XM_007822723.1	0.933333	0.393333	57.24	15.5867	-1.25373	Down	7.19147e-06	-1.86751	Down	1.17154e-177
cis_mRNA_dw20k	NA	LTCONS_00000540	MTCONS_00000536	0.933333	0.393333	18.2233	7.59667	-1.25373	Down	7.19147e-06	-1.24438	Down	1.27254e-126
cis_mRNA_up10k	NA	LTCONS_00000540	XM_007822722.2	0.933333	0.393333	6.32	1.48333	-1.25373	Down	7.19147e-06	-2.0895	Down	1.70845e-15
cis_mRNA_up10k	NA	LTCONS_00000540	XM_007822718.1	0.933333	0.393333	7.07667	28.39	-1.25373	Down	7.19147e-06	1.97073	Up	8.87372e-118
cis_mRNA_dw20k	NA	LTCONS_00000559	MTCONS_00002139	2.53333	0.636667	31.51	6.21	-2.01183	Down	2.23814e-24	-2.34617	Down	0
cis_mRNA_dw20k	NA	LTCONS_00000559	MTCONS_00002140	2.53333	0.636667	0.543333	0.0533333	-2.01183	Down	2.23814e-24	-3.5413	Down	5.54549e-21
cis_mRNA_dw20k	NA	LTCONS_00000559	XM_007822699.2	2.53333	0.636667	46.9667	10.1133	-2.01183	Down	2.23814e-24	-2.20633	Down	4.3135e-248
cis_mRNA_dw20k	NA	LTCONS_00000559	MTCONS_00000556	2.53333	0.636667	3.26667	0.146667	-2.01183	Down	2.23814e-24	-4.19472	Down	4.78934e-46
cis_mRNA_dw20k	NA	LTCONS_00000559	XM_007822705.1	2.53333	0.636667	1.43333	3.37333	-2.01183	Down	2.23814e-24	1.23392	Up	3.67208e-13
cis_mRNA_dw20k	NA	LTCONS_00000559	XM_007822703.1	2.53333	0.636667	58.8967	11.6633	-2.01183	Down	2.23814e-24	-2.31178	Down	4.34034e-236
cis_mRNA_up10k	NA	LTCONS_00000559	MTCONS_00000560	2.53333	0.636667	4.35	0.16	-2.01183	Down	2.23814e-24	-5.00751	Down	2.01579e-125
cis_mRNA_up10k	NA	LTCONS_00000559	MTCONS_00000561	2.53333	0.636667	5.12667	0.466667	-2.01183	Down	2.23814e-24	-3.36839	Down	1.33266e-120
cis_mRNA_up10k	NA	LTCONS_00000559	XM_007822701.1	2.53333	0.636667	20.35	2.29667	-2.01183	Down	2.23814e-24	-3.18004	Down	1.85588e-148
cis_mRNA_dw20k	NA	LTCONS_00000580	XM_007822668.1	0.0466667	1.41333	67.7867	19.7233	4.91254	Up	3.42433e-08	-1.729	Down	1.11154e-135
cis_mRNA_dw20k	NA	LTCONS_00000580	MTCONS_00002163	0.0466667	1.41333	13.75	3.25333	4.91254	Up	3.42433e-08	-2.00614	Down	2.48182e-43
cis_mRNA_dw20k	NA	LTCONS_00000580	MTCONS_00002165	0.0466667	1.41333	20.15	7.79	4.91254	Up	3.42433e-08	-1.35654	Down	8.61185e-172
cis_mRNA_dw20k	NA	LTCONS_00000580	XM_007822671.1	0.0466667	1.41333	68.8767	30.8833	4.91254	Up	3.42433e-08	-1.16395	Down	4.80391e-148
cis_mRNA_up10k	NA	LTCONS_00000580	MTCONS_00002156	0.0466667	1.41333	8.21667	2.77667	4.91254	Up	3.42433e-08	-1.53891	Down	2.91004e-132
cis_mRNA_up10k	NA	LTCONS_00000580	XM_007822679.1	0.0466667	1.41333	27.9067	13.7267	4.91254	Up	3.42433e-08	-1.04559	Down	1.12666e-115
cis_mRNA_dw20k	NA	LTCONS_00000584	XM_007822665.2	15.87	6.64333	1.83667	30.7067	-1.23989	Down	6.16771e-19	4.07533	Up	0
cis_mRNA_dw20k	NA	LTCONS_00000584	XM_007822668.1	15.87	6.64333	67.7867	19.7233	-1.23989	Down	6.16771e-19	-1.729	Down	1.11154e-135
cis_mRNA_dw20k	NA	LTCONS_00000584	MTCONS_00002170	15.87	6.64333	13.93	1.49333	-1.23989	Down	6.16771e-19	-3.15832	Down	1.85482e-195
cis_mRNA_overlap	Lnc-AntiCompleteIn-mRNAExon	LTCONS_00000584	MTCONS_00002165	15.87	6.64333	20.15	7.79	-1.23989	Down	6.16771e-19	-1.35654	Down	8.61185e-172
cis_mRNA_up10k	NA	LTCONS_00000584	XM_007822671.1	15.87	6.64333	68.8767	30.8833	-1.23989	Down	6.16771e-19	-1.16395	Down	4.80391e-148
cis_mRNA_up10k	NA	LTCONS_00000584	MTCONS_00002163	15.87	6.64333	13.75	3.25333	-1.23989	Down	6.16771e-19	-2.00614	Down	2.48182e-43
cis_mRNA_up10k	NA	LTCONS_00000584	XM_007822675.1	15.87	6.64333	12.21	40.8033	-1.23989	Down	6.16771e-19	1.74739	Up	3.06833e-50
cis_mRNA_dw20k	NA	LTCONS_00000586	XM_007822660.1	0.733333	8.23333	4.87	0	3.4944	Up	8.37549e-58	-5.75776	Down	1.86845e-10
cis_mRNA_up10k	NA	LTCONS_00000586	XM_007822665.2	0.733333	8.23333	1.83667	30.7067	3.4944	Up	8.37549e-58	4.07533	Up	0
cis_mRNA_up10k	NA	LTCONS_00000586	MTCONS_00002170	0.733333	8.23333	13.93	1.49333	3.4944	Up	8.37549e-58	-3.15832	Down	1.85482e-195
cis_mRNA_up10k	NA	LTCONS_00000586	XM_007822664.1	0.733333	8.23333	20.61	1.65	3.4944	Up	8.37549e-58	-3.88722	Down	2.24165e-170
cis_mRNA_up10k	NA	LTCONS_00000586	XM_007822668.1	0.733333	8.23333	67.7867	19.7233	3.4944	Up	8.37549e-58	-1.729	Down	1.11154e-135
cis_mRNA_dw20k	NA	LTCONS_00000597	XM_007822645.1	10.5933	89.78	134.273	29.04	3.09245	Up	0	-2.20269	Down	0
cis_mRNA_dw20k	NA	LTCONS_00000597	XM_007822653.2	10.5933	89.78	2.08333	0	3.09245	Up	0	-7.1965	Down	4.36332e-23
cis_mRNA_dw20k	NA	LTCONS_00000597	XM_007822651.2	10.5933	89.78	53.2533	24.53	3.09245	Up	0	-1.13011	Down	3.88315e-136
cis_mRNA_overlap	Lnc-AntiCompleteIn-mRNAExon	LTCONS_00000597	MTCONS_00002185	10.5933	89.78	20.67	6.55667	3.09245	Up	0	-1.807	Down	0
cis_mRNA_overlap	Lnc-AntiCompleteIn-mRNAExon	LTCONS_00000597	MTCONS_00002187	10.5933	89.78	2.72667	12.3333	3.09245	Up	0	2.17018	Up	9.54641e-250
cis_mRNA_overlap	Lnc-AntiOverlap-mRNA	LTCONS_00000597	XM_007822647.1	10.5933	89.78	100.053	41.9433	3.09245	Up	0	-1.26279	Down	4.5221e-155
cis_mRNA_up10k	NA	LTCONS_00000597	XM_007822648.1	10.5933	89.78	0	19.95	3.09245	Up	0	10.4796	Up	1.04923e-92
cis_mRNA_up10k	NA	LTCONS_00000597	XM_007822650.1	10.5933	89.78	104.79	35.47	3.09245	Up	0	-1.54796	Down	2.47186e-84
cis_mRNA_dw20k	NA	LTCONS_00000689	XM_007822551.1	3.60333	47.8867	0.203333	2.90667	3.75519	Up	1.44286e-137	3.89642	Up	1.74709e-25
cis_mRNA_dw20k	NA	LTCONS_00000689	XM_007822541.1	3.60333	47.8867	162.3	1.24	3.75519	Up	1.44286e-137	-7.01918	Down	1.21502e-222
cis_mRNA_dw20k	NA	LTCONS_00000689	XM_011412393.1	3.60333	47.8867	23.26	72.19	3.75519	Up	1.44286e-137	1.63665	Up	1.0204e-62
cis_mRNA_up10k	NA	LTCONS_00000689	XM_007822548.1	3.60333	47.8867	133.6	39.0533	3.75519	Up	1.44286e-137	-1.76722	Down	0
cis_mRNA_up10k	NA	LTCONS_00000689	XM_007822550.1	3.60333	47.8867	5.35333	34.7267	3.75519	Up	1.44286e-137	2.64104	Up	1.0448e-52
cis_mRNA_dw20k	NA	LTCONS_00000691	XM_007822541.1	3.31	0	162.3	1.24	-4.40938	Down	2.76168e-05	-7.01918	Down	1.21502e-222
cis_mRNA_dw20k	NA	LTCONS_00000691	XM_007822551.1	3.31	0	0.203333	2.90667	-4.40938	Down	2.76168e-05	3.89642	Up	1.74709e-25
cis_mRNA_dw20k	NA	LTCONS_00000691	XM_011412393.1	3.31	0	23.26	72.19	-4.40938	Down	2.76168e-05	1.63665	Up	1.0204e-62
cis_mRNA_dw20k	NA	LTCONS_00000691	MTCONS_00002271	3.31	0	52.96	2.10667	-4.40938	Down	2.76168e-05	-4.65334	Down	0
cis_mRNA_up10k	NA	LTCONS_00000691	XM_007822548.1	3.31	0	133.6	39.0533	-4.40938	Down	2.76168e-05	-1.76722	Down	0
cis_mRNA_up10k	NA	LTCONS_00000691	XM_007822544.1	3.31	0	62.4333	28.1867	-4.40938	Down	2.76168e-05	-1.10891	Down	7.78979e-17
cis_mRNA_dw20k	NA	LTCONS_00000715	XM_007820491.1	1.64	13.2133	55.9433	262.42	2.9684	Up	5.78755e-84	2.2348	Up	0
cis_mRNA_dw20k	NA	LTCONS_00000715	MTCONS_00000712	1.64	13.2133	42.9667	3.48667	2.9684	Up	5.78755e-84	-3.61455	Down	0
cis_mRNA_dw20k	NA	LTCONS_00000715	XM_007820488.2	1.64	13.2133	6.36	0.163333	2.9684	Up	5.78755e-84	-5.34561	Down	3.4865e-47
cis_mRNA_dw20k	NA	LTCONS_00000719	XM_007820486.2	2.34667	0.563333	100.16	202.13	-2.03742	Down	1.69558e-08	1.0141	Up	1.32002e-264
cis_mRNA_dw20k	NA	LTCONS_00000719	XM_007820481.1	2.34667	0.563333	1115.36	272.953	-2.03742	Down	1.69558e-08	-1.99754	Down	0
cis_mRNA_dw20k	NA	LTCONS_00000719	MTCONS_00002293	2.34667	0.563333	2.23667	11.5533	-2.03742	Down	1.69558e-08	2.33641	Up	8.93883e-176
cis_mRNA_dw20k	NA	LTCONS_00000719	MTCONS_00002295	2.34667	0.563333	34.4833	6.72667	-2.03742	Down	1.69558e-08	-2.35477	Down	0
cis_mRNA_dw20k	NA	LTCONS_00000719	XM_007820488.2	2.34667	0.563333	6.36	0.163333	-2.03742	Down	1.69558e-08	-5.34561	Down	3.4865e-47
cis_mRNA_dw20k	NA	LTCONS_00000729	MTCONS_00000727	1.65333	13.24	13.6267	64.5767	3.01246	Up	0	2.26131	Up	0
cis_mRNA_dw20k	NA	LTCONS_00000729	XM_007820480.1	1.65333	13.24	440.34	34.8733	3.01246	Up	0	-3.65049	Down	0
cis_mRNA_up10k	NA	LTCONS_00000729	XM_007820478.2	1.65333	13.24	39.7967	131.56	3.01246	Up	0	1.72136	Up	0
cis_mRNA_up10k	NA	LTCONS_00000729	XM_007820476.2	1.65333	13.24	0	0.74	3.01246	Up	0	5.68401	Up	1.87846e-07
cis_mRNA_up10k	NA	LTCONS_00000729	MTCONS_00000734	1.65333	13.24	11.8133	2.71	3.01246	Up	0	-2.08145	Down	0
cis_mRNA_up10k	NA	LTCONS_00000729	MTCONS_00002295	1.65333	13.24	34.4833	6.72667	3.01246	Up	0	-2.35477	Down	0
cis_mRNA_up10k	NA	LTCONS_00000729	MTCONS_00002293	1.65333	13.24	2.23667	11.5533	3.01246	Up	0	2.33641	Up	8.93883e-176
cis_mRNA_dw20k	NA	LTCONS_00000766	XM_007820425.1	4.70333	1.27	116.453	344.313	-1.86882	Down	3.19611e-11	1.58193	Up	0
cis_mRNA_dw20k	NA	LTCONS_00000766	XM_007820423.2	4.70333	1.27	258.287	39.2533	-1.86882	Down	3.19611e-11	-2.6978	Down	0
cis_mRNA_dw20k	NA	LTCONS_00000766	XM_007820436.1	4.70333	1.27	2.86667	1.33333	-1.86882	Down	3.19611e-11	-1.06146	Down	4.12895e-06
cis_mRNA_dw20k	NA	LTCONS_00000766	XM_007820428.1	4.70333	1.27	46.9333	121.45	-1.86882	Down	3.19611e-11	1.36748	Up	0
cis_mRNA_up10k	NA	LTCONS_00000766	XM_007820429.1	4.70333	1.27	25.8433	4.71	-1.86882	Down	3.19611e-11	-2.44604	Down	8.77824e-127
cis_mRNA_up10k	NA	LTCONS_00000766	XM_007820431.1	4.70333	1.27	28.82	5.85333	-1.86882	Down	3.19611e-11	-2.27718	Down	7.14028e-54
cis_mRNA_up10k	NA	LTCONS_00000766	XM_007820432.1	4.70333	1.27	80.9667	192.827	-1.86882	Down	3.19611e-11	1.27249	Up	0
cis_mRNA_dw20k	NA	LTCONS_00000772	XM_007820415.1	4.53333	1.71	34.1233	115.9	-1.45378	Down	6.34232e-08	1.76867	Up	6.0229e-244
cis_mRNA_dw20k	NA	LTCONS_00000772	XM_007820424.1	4.53333	1.71	34.9033	100.76	-1.45378	Down	6.34232e-08	1.52903	Up	1.81447e-62
cis_mRNA_dw20k	NA	LTCONS_00000772	XM_007820414.1	4.53333	1.71	71.8933	23.6767	-1.45378	Down	6.34232e-08	-1.57931	Down	2.3186e-31
cis_mRNA_dw20k	NA	LTCONS_00000772	XM_007820416.1	4.53333	1.71	34.3233	6.58333	-1.45378	Down	6.34232e-08	-2.39704	Down	1.69915e-78
cis_mRNA_overlap	Lnc-AntiOverlap-mRNA	LTCONS_00000772	XM_007820420.1	4.53333	1.71	9.89	3.38667	-1.45378	Down	6.34232e-08	-1.58626	Down	5.14586e-09
cis_mRNA_up10k	NA	LTCONS_00000772	XM_011412399.1	4.53333	1.71	3.27	0.366667	-1.45378	Down	6.34232e-08	-3.25069	Down	2.51844e-15
cis_mRNA_up10k	NA	LTCONS_00000772	XM_007820418.1	4.53333	1.71	42.3967	155.557	-1.45378	Down	6.34232e-08	1.88541	Up	0
cis_mRNA_dw20k	NA	LTCONS_00000817	XM_007820365.1	4.16	0.456667	13.0367	4.28667	-3.12554	Down	1.04189e-63	-1.56466	Down	8.03789e-27
cis_mRNA_dw20k	NA	LTCONS_00000817	XM_007820359.1	4.16	0.456667	24.62	118.477	-3.12554	Down	1.04189e-63	2.25781	Up	0
cis_mRNA_overlap	Lnc-AntiOverlap-mRNA	LTCONS_00000817	XM_011412411.1	4.16	0.456667	30.4833	0.17	-3.12554	Down	1.04189e-63	-7.40656	Down	4.73571e-96
cis_mRNA_up10k	NA	LTCONS_00000817	MTCONS_00002408	4.16	0.456667	4.25333	0.0966667	-3.12554	Down	1.04189e-63	-5.67349	Down	7.50552e-108
cis_mRNA_dw20k	NA	LTCONS_00000818	XM_007820365.1	225.807	0.38	13.0367	4.28667	-9.30593	Down	0	-1.56466	Down	8.03789e-27
cis_mRNA_dw20k	NA	LTCONS_00000818	XM_007820359.1	225.807	0.38	24.62	118.477	-9.30593	Down	0	2.25781	Up	0
cis_mRNA_overlap	Lnc-AntiOverlap-mRNA	LTCONS_00000818	XM_011412411.1	225.807	0.38	30.4833	0.17	-9.30593	Down	0	-7.40656	Down	4.73571e-96
cis_mRNA_up10k	NA	LTCONS_00000818	MTCONS_00002408	225.807	0.38	4.25333	0.0966667	-9.30593	Down	0	-5.67349	Down	7.50552e-108
cis_mRNA_dw20k	NA	LTCONS_00000820	XM_011412410.1	31.6833	0.2	48.2467	0	-7.40798	Down	1.41796e-189	-9.1611	Down	2.83352e-68
cis_mRNA_dw20k	NA	LTCONS_00000820	XM_007820365.1	31.6833	0.2	13.0367	4.28667	-7.40798	Down	1.41796e-189	-1.56466	Down	8.03789e-27
cis_mRNA_dw20k	NA	LTCONS_00000820	XM_007820359.1	31.6833	0.2	24.62	118.477	-7.40798	Down	1.41796e-189	2.25781	Up	0
cis_mRNA_up10k	NA	LTCONS_00000820	XM_011412411.1	31.6833	0.2	30.4833	0.17	-7.40798	Down	1.41796e-189	-7.40656	Down	4.73571e-96
cis_mRNA_up10k	NA	LTCONS_00000820	MTCONS_00002408	31.6833	0.2	4.25333	0.0966667	-7.40798	Down	1.41796e-189	-5.67349	Down	7.50552e-108
cis_mRNA_dw20k	NA	LTCONS_00000876	MTCONS_00002461	3.26667	48.06	44.9767	91.4133	3.89756	Up	0	1.03602	Up	0
cis_mRNA_dw20k	NA	LTCONS_00000876	XM_007820294.2	3.26667	48.06	31.91	78.71	3.89756	Up	0	1.31368	Up	4.16161e-201
cis_mRNA_dw20k	NA	LTCONS_00000876	XM_007820298.2	3.26667	48.06	224.42	19.99	3.89756	Up	0	-3.498	Down	0
cis_mRNA_up10k	NA	LTCONS_00000876	XM_007820295.1	3.26667	48.06	85.7633	37.1	3.89756	Up	0	-1.19216	Down	8.82972e-86
cis_mRNA_up10k	NA	LTCONS_00000876	XM_007820296.1	3.26667	48.06	26.7433	440.33	3.89756	Up	0	4.04333	Up	0
cis_mRNA_dw20k	NA	LTCONS_00000909	XM_007820262.2	8.16333	30.25	0.25	6.18333	1.90679	Up	0	4.80214	Up	1.82936e-22
cis_mRNA_dw20k	NA	LTCONS_00000909	XM_007820263.1	8.16333	30.25	9.05667	1.66667	1.90679	Up	0	-2.43175	Down	1.52714e-38
cis_mRNA_dw20k	NA	LTCONS_00000909	XM_007820265.1	8.16333	30.25	23.24	176.25	1.90679	Up	0	2.93147	Up	0
cis_mRNA_up10k	NA	LTCONS_00000909	MTCONS_00000910	8.16333	30.25	12.3967	29.18	1.90679	Up	0	1.2388	Up	1.46758e-152
cis_mRNA_dw20k	NA	LTCONS_00000917	XM_007820249.2	7.88333	1.08	16.1333	124.747	-2.84043	Down	3.7651e-42	2.93644	Up	0
cis_mRNA_dw20k	NA	LTCONS_00000917	XM_007820247.1	7.88333	1.08	16.9667	7.41333	-2.84043	Down	3.7651e-42	-1.14748	Down	5.79164e-19
cis_mRNA_dw20k	NA	LTCONS_00000917	XM_007820254.1	7.88333	1.08	120.163	51.25	-2.84043	Down	3.7651e-42	-1.22147	Down	2.72599e-106
cis_mRNA_dw20k	NA	LTCONS_00000917	XM_007820256.2	7.88333	1.08	34.22	10.6067	-2.84043	Down	3.7651e-42	-1.68403	Down	7.7511e-145
cis_mRNA_up10k	NA	LTCONS_00000917	XM_007820253.2	7.88333	1.08	78.76	204.147	-2.84043	Down	3.7651e-42	1.38554	Up	0
cis_mRNA_dw20k	NA	LTCONS_00000923	XM_007820243.2	25.4967	8.96333	57.19	9.15333	-1.49362	Down	1.18799e-14	-2.5975	Down	0
cis_mRNA_dw20k	NA	LTCONS_00000923	XM_007820253.2	25.4967	8.96333	78.76	204.147	-1.49362	Down	1.18799e-14	1.38554	Up	0
cis_mRNA_dw20k	NA	LTCONS_00000923	XM_007820244.2	25.4967	8.96333	1.58333	15.38	-1.49362	Down	1.18799e-14	3.34329	Up	1.86868e-91
cis_mRNA_up10k	NA	LTCONS_00000923	XM_007820247.1	25.4967	8.96333	16.9667	7.41333	-1.49362	Down	1.18799e-14	-1.14748	Down	5.79164e-19
cis_mRNA_up10k	NA	LTCONS_00000923	XM_007820249.2	25.4967	8.96333	16.1333	124.747	-1.49362	Down	1.18799e-14	2.93644	Up	0
cis_mRNA_dw20k	NA	LTCONS_00000942	XM_007820216.1	2.52667	26.8733	4.6	0.773333	3.42528	Up	1.30915e-264	-2.54072	Down	4.62506e-31
cis_mRNA_dw20k	NA	LTCONS_00000948	XM_007820211.1	6.82333	0.326667	14.5667	6.42	-4.33768	Down	8.34439e-36	-1.1799	Down	1.8709e-09
cis_mRNA_dw20k	NA	LTCONS_00000948	XM_007820213.2	6.82333	0.326667	45.8167	108.05	-4.33768	Down	8.34439e-36	1.23593	Up	0
cis_mRNA_up10k	NA	LTCONS_00000948	MTCONS_00002535	6.82333	0.326667	3.97	12.1067	-4.33768	Down	8.34439e-36	1.61745	Up	1.66663e-68
cis_mRNA_up10k	NA	LTCONS_00000948	MTCONS_00000950	6.82333	0.326667	23.9933	1.88667	-4.33768	Down	8.34439e-36	-3.66449	Down	0
cis_mRNA_dw20k	NA	LTCONS_00000949	XM_007820211.1	2.26333	0.22	14.5667	6.42	-3.58757	Down	3.01404e-11	-1.1799	Down	1.8709e-09
cis_mRNA_dw20k	NA	LTCONS_00000949	XM_007820213.2	2.26333	0.22	45.8167	108.05	-3.58757	Down	3.01404e-11	1.23593	Up	0
cis_mRNA_dw20k	NA	LTCONS_00000949	XM_007820207.2	2.26333	0.22	8.58667	0.546667	-3.58757	Down	3.01404e-11	-3.98765	Down	6.87423e-40
cis_mRNA_up10k	NA	LTCONS_00000949	MTCONS_00002535	2.26333	0.22	3.97	12.1067	-3.58757	Down	3.01404e-11	1.61745	Up	1.66663e-68
cis_mRNA_up10k	NA	LTCONS_00000949	XM_007820209.1	2.26333	0.22	3.37	1.18667	-3.58757	Down	3.01404e-11	-1.3357	Down	1.22376e-08
cis_mRNA_up10k	NA	LTCONS_00000949	XM_007820210.1	2.26333	0.22	11.4467	5.10667	-3.58757	Down	3.01404e-11	-1.15941	Down	4.6794e-30
cis_mRNA_dw20k	NA	LTCONS_00000958	XM_007820202.1	0.0666667	1.00667	5.31333	0	3.76054	Up	3.40853e-25	-6.29154	Down	5.6213e-14
cis_mRNA_dw20k	NA	LTCONS_00000958	XM_007820197.1	0.0666667	1.00667	322.907	124.963	3.76054	Up	3.40853e-25	-1.34472	Down	2.11611e-129
cis_mRNA_dw20k	NA	LTCONS_00000958	MTCONS_00002545	0.0666667	1.00667	102.817	4.96333	3.76054	Up	3.40853e-25	-4.34971	Down	0
cis_mRNA_dw20k	NA	LTCONS_00000958	MTCONS_00000950	0.0666667	1.00667	23.9933	1.88667	3.76054	Up	3.40853e-25	-3.66449	Down	0
cis_mRNA_dw20k	NA	LTCONS_00000958	XM_007820204.2	0.0666667	1.00667	18.31	0.553333	3.76054	Up	3.40853e-25	-5.00077	Down	5.51123e-234
cis_mRNA_dw20k	NA	LTCONS_00000958	XM_011412425.1	0.0666667	1.00667	10.4333	0.773333	3.76054	Up	3.40853e-25	-3.65598	Down	8.87927e-56
cis_mRNA_dw20k	NA	LTCONS_00000958	MTCONS_00000953	0.0666667	1.00667	41.5967	7.52	3.76054	Up	3.40853e-25	-2.46877	Down	0
cis_mRNA_dw20k	NA	LTCONS_00000958	XM_007820201.2	0.0666667	1.00667	0	5.68667	3.76054	Up	3.40853e-25	8.69464	Up	5.0839e-36
cis_mRNA_dw20k	NA	LTCONS_00000958	XM_007820198.1	0.0666667	1.00667	18.9467	57.87	3.76054	Up	3.40853e-25	1.61129	Up	1.07396e-77
cis_mRNA_up10k	NA	LTCONS_00000958	MTCONS_00000959	0.0666667	1.00667	13.34	5.89333	3.76054	Up	3.40853e-25	-1.19246	Down	1.10042e-53
cis_mRNA_up10k	NA	LTCONS_00000958	XM_007820199.1	0.0666667	1.00667	3.70667	0.823333	3.76054	Up	3.40853e-25	-2.01819	Down	8.59157e-08
cis_mRNA_dw20k	NA	LTCONS_00000983	MTCONS_00002569	2.32	0.48	34.0433	13.63	-2.30886	Down	1.34811e-12	-1.31902	Down	5.68819e-255
cis_mRNA_dw20k	NA	LTCONS_00000983	XM_011412427.1	2.32	0.48	0.71	0.0633333	-2.30886	Down	1.34811e-12	-3.61884	Down	1.89284e-08
cis_mRNA_dw20k	NA	LTCONS_00000983	XM_007820170.2	2.32	0.48	28.3733	2.67333	-2.30886	Down	1.34811e-12	-3.41501	Down	2.58837e-82
cis_mRNA_dw20k	NA	LTCONS_00000983	XM_007820171.1	2.32	0.48	41.9933	4.28333	-2.30886	Down	1.34811e-12	-3.29203	Down	8.90384e-127
cis_mRNA_dw20k	NA	LTCONS_00000983	XM_007820169.1	2.32	0.48	85.4033	5.67667	-2.30886	Down	1.34811e-12	-3.91099	Down	0
cis_mRNA_up10k	NA	LTCONS_00000983	XM_007820166.1	2.32	0.48	33.2433	6.20333	-2.30886	Down	1.34811e-12	-2.44037	Down	6.51366e-175
cis_mRNA_dw20k	NA	LTCONS_00000984	XM_007820169.1	3.44	0.88	85.4033	5.67667	-1.93831	Down	2.13752e-19	-3.91099	Down	0
cis_mRNA_dw20k	NA	LTCONS_00000984	XM_007820160.1	3.44	0.88	75.89	22.0667	-1.93831	Down	2.13752e-19	-1.76527	Down	5.39487e-308
cis_mRNA_dw20k	NA	LTCONS_00000984	XM_011412427.1	3.44	0.88	0.71	0.0633333	-1.93831	Down	2.13752e-19	-3.61884	Down	1.89284e-08
cis_mRNA_dw20k	NA	LTCONS_00000984	XM_007820170.2	3.44	0.88	28.3733	2.67333	-1.93831	Down	2.13752e-19	-3.41501	Down	2.58837e-82
cis_mRNA_dw20k	NA	LTCONS_00000984	MTCONS_00002569	3.44	0.88	34.0433	13.63	-1.93831	Down	2.13752e-19	-1.31902	Down	5.68819e-255
cis_mRNA_up10k	NA	LTCONS_00000984	XM_007820166.1	3.44	0.88	33.2433	6.20333	-1.93831	Down	2.13752e-19	-2.44037	Down	6.51366e-175
cis_mRNA_up10k	NA	LTCONS_00000984	XM_007820162.1	3.44	0.88	1.56333	0.39	-1.93831	Down	2.13752e-19	-1.91189	Down	3.94869e-05
cis_mRNA_overlap	Lnc-AntiOverlap-mRNA	LTCONS_00000989	XM_007820157.1	3.64	36.7067	25.1067	5.11667	3.35525	Up	2.32251e-275	-2.33229	Down	1.66669e-188
cis_mRNA_up10k	NA	LTCONS_00000989	XM_007820158.1	3.64	36.7067	1265.97	4040.78	3.35525	Up	2.32251e-275	1.67852	Up	0
cis_mRNA_up10k	NA	LTCONS_00000989	MTCONS_00002569	3.64	36.7067	34.0433	13.63	3.35525	Up	2.32251e-275	-1.31902	Down	5.68819e-255
cis_mRNA_up10k	NA	LTCONS_00000989	XM_007820160.1	3.64	36.7067	75.89	22.0667	3.35525	Up	2.32251e-275	-1.76527	Down	5.39487e-308
cis_mRNA_up10k	NA	LTCONS_00000989	MTCONS_00000992	3.64	36.7067	12.39	1.22667	3.35525	Up	2.32251e-275	-3.33313	Down	0
cis_mRNA_dw20k	NA	LTCONS_00000990	XM_007820162.1	2.06333	0	1.56333	0.39	-6.8269	Down	8.5246e-19	-1.91189	Down	3.94869e-05
cis_mRNA_overlap	Lnc-AntiOverlap-mRNA	LTCONS_00000990	XM_007820157.1	2.06333	0	25.1067	5.11667	-6.8269	Down	8.5246e-19	-2.33229	Down	1.66669e-188
cis_mRNA_up10k	NA	LTCONS_00000990	MTCONS_00002569	2.06333	0	34.0433	13.63	-6.8269	Down	8.5246e-19	-1.31902	Down	5.68819e-255
cis_mRNA_up10k	NA	LTCONS_00000990	XM_007820158.1	2.06333	0	1265.97	4040.78	-6.8269	Down	8.5246e-19	1.67852	Up	0
cis_mRNA_up10k	NA	LTCONS_00000990	XM_007820160.1	2.06333	0	75.89	22.0667	-6.8269	Down	8.5246e-19	-1.76527	Down	5.39487e-308
cis_mRNA_up10k	NA	LTCONS_00000990	MTCONS_00000992	2.06333	0	12.39	1.22667	-6.8269	Down	8.5246e-19	-3.33313	Down	0
cis_mRNA_up10k	NA	LTCONS_00000990	XM_007820156.1	2.06333	0	33.0167	4.91333	-6.8269	Down	8.5246e-19	-2.76551	Down	4.49382e-58
cis_mRNA_dw20k	NA	LTCONS_00000991	XM_007820153.1	1.18333	3.05667	2.86	7.53333	1.35438	Up	9.31153e-15	1.34899	Up	4.91151e-16
cis_mRNA_dw20k	NA	LTCONS_00000991	XM_007820162.1	1.18333	3.05667	1.56333	0.39	1.35438	Up	9.31153e-15	-1.91189	Down	3.94869e-05
cis_mRNA_up10k	NA	LTCONS_00000991	XM_007820156.1	1.18333	3.05667	33.0167	4.91333	1.35438	Up	9.31153e-15	-2.76551	Down	4.49382e-58
cis_mRNA_up10k	NA	LTCONS_00000991	XM_007820158.1	1.18333	3.05667	1265.97	4040.78	1.35438	Up	9.31153e-15	1.67852	Up	0
cis_mRNA_up10k	NA	LTCONS_00000991	XM_007820157.1	1.18333	3.05667	25.1067	5.11667	1.35438	Up	9.31153e-15	-2.33229	Down	1.66669e-188
cis_mRNA_up10k	NA	LTCONS_00000991	MTCONS_00000992	1.18333	3.05667	12.39	1.22667	1.35438	Up	9.31153e-15	-3.33313	Down	0
cis_mRNA_dw20k	NA	LTCONS_00001025	XM_007820126.1	0.0433333	0.363333	89.3333	29.49	3.05005	Up	0.000119825	-1.58208	Down	6.87333e-232
cis_mRNA_dw20k	NA	LTCONS_00001025	MTCONS_00002597	0.0433333	0.363333	87.9967	22.9867	3.05005	Up	0.000119825	-1.93774	Down	0
cis_mRNA_dw20k	NA	LTCONS_00001025	XM_007820117.1	0.0433333	0.363333	74.4467	19.1533	3.05005	Up	0.000119825	-1.96334	Down	0
cis_mRNA_dw20k	NA	LTCONS_00001025	XM_007820127.1	0.0433333	0.363333	160.543	16.0933	3.05005	Up	0.000119825	-3.31316	Down	0
cis_mRNA_dw20k	NA	LTCONS_00001025	MTCONS_00001019	0.0433333	0.363333	253.007	22.3533	3.05005	Up	0.000119825	-3.48136	Down	0
cis_mRNA_dw20k	NA	LTCONS_00001025	XM_007820123.1	0.0433333	0.363333	2.54	5.55667	3.05005	Up	0.000119825	1.07301	Up	2.27505e-12
cis_mRNA_dw20k	NA	LTCONS_00001025	XM_007820124.1	0.0433333	0.363333	3.4	0.123333	3.05005	Up	0.000119825	-4.51791	Down	2.59833e-15
cis_mRNA_up10k	NA	LTCONS_00001025	XM_007820121.1	0.0433333	0.363333	25.5233	3.33333	3.05005	Up	0.000119825	-2.95012	Down	1.46035e-59
cis_mRNA_up10k	NA	LTCONS_00001025	XM_007820122.1	0.0433333	0.363333	6.76333	0.323333	3.05005	Up	0.000119825	-4.37901	Down	1.00538e-19
cis_mRNA_up10k	NA	LTCONS_00001025	MTCONS_00001026	0.0433333	0.363333	23.35	3.88667	3.05005	Up	0.000119825	-2.61997	Down	2.42698e-128
cis_mRNA_up10k	NA	LTCONS_00001025	MTCONS_00001028	0.0433333	0.363333	85.61	24.2133	3.05005	Up	0.000119825	-1.81412	Down	0
cis_mRNA_up10k	NA	LTCONS_00001025	XM_007820119.1	0.0433333	0.363333	53.1533	21.23	3.05005	Up	0.000119825	-1.3125	Down	1.03054e-88
cis_mRNA_dw20k	NA	LTCONS_00001050	MTCONS_00002617	2.48	34.0533	48.5933	9.12667	3.79675	Up	0	-2.43062	Down	0
cis_mRNA_dw20k	NA	LTCONS_00001050	XM_007820094.1	2.48	34.0533	5.32667	0	3.79675	Up	0	-8.52952	Down	2.40354e-48
cis_mRNA_dw20k	NA	LTCONS_00001050	XM_007820093.1	2.48	34.0533	0	16.9033	3.79675	Up	0	9.96531	Up	8.63926e-71
cis_mRNA_overlap	Lnc-AntiOverlap-mRNA	LTCONS_00001050	MTCONS_00002615	2.48	34.0533	20.9767	57.2167	3.79675	Up	0	1.45308	Up	0
cis_mRNA_up10k	NA	LTCONS_00001050	XM_007820096.1	2.48	34.0533	47.3967	11.07	3.79675	Up	0	-2.11561	Down	2.92753e-154
cis_mRNA_dw20k	NA	LTCONS_00001092	XM_007820041.1	1.10667	2.96333	82.5033	18.8433	1.45089	Up	2.48714e-12	-2.14381	Down	5.98688e-182
cis_mRNA_dw20k	NA	LTCONS_00001092	MTCONS_00001087	1.10667	2.96333	34.2067	16.7933	1.45089	Up	2.48714e-12	-1.0523	Down	5.99413e-294
cis_mRNA_dw20k	NA	LTCONS_00001092	XM_007820036.1	1.10667	2.96333	1.86333	37.2967	1.45089	Up	2.48714e-12	4.30875	Up	1.23406e-180
cis_mRNA_up10k	NA	LTCONS_00001092	XM_007820038.2	1.10667	2.96333	87.4167	14.1833	1.45089	Up	2.48714e-12	-2.60146	Down	8.79424e-175
cis_mRNA_up10k	NA	LTCONS_00001092	XM_007820037.1	1.10667	2.96333	46.3867	21.6267	1.45089	Up	2.48714e-12	-1.108	Down	2.31758e-31
cis_mRNA_up10k	NA	LTCONS_00001092	XM_007820039.1	1.10667	2.96333	327.747	13.72	1.45089	Up	2.48714e-12	-4.59098	Down	0
cis_mRNA_dw20k	NA	LTCONS_00001108	MTCONS_00002674	4.66333	1.5	19.7267	40.4967	-1.61102	Down	2.5355e-05	1.05717	Up	2.10781e-64
cis_mRNA_dw20k	NA	LTCONS_00001108	XM_007820018.1	4.66333	1.5	76.29	34.5033	-1.61102	Down	2.5355e-05	-1.11984	Down	1.00778e-130
cis_mRNA_dw20k	NA	LTCONS_00001115	XM_011412432.1	3.81667	12.5933	14.7333	131.483	1.77214	Up	9.82038e-48	3.16044	Up	0
cis_mRNA_dw20k	NA	LTCONS_00001115	MTCONS_00001109	3.81667	12.5933	4.06667	117.427	1.77214	Up	9.82038e-48	4.85201	Up	0
cis_mRNA_up10k	NA	LTCONS_00001115	MTCONS_00002674	3.81667	12.5933	19.7267	40.4967	1.77214	Up	9.82038e-48	1.05717	Up	2.10781e-64
cis_mRNA_up10k	NA	LTCONS_00001115	XM_007820010.2	3.81667	12.5933	0.853333	0.18	1.77214	Up	9.82038e-48	-2.14635	Down	0.000337595
cis_mRNA_dw20k	NA	LTCONS_00001116	MTCONS_00001109	724.343	1635.91	4.06667	117.427	1.19269	Up	0	4.85201	Up	0
cis_mRNA_dw20k	NA	LTCONS_00001116	XM_011412432.1	724.343	1635.91	14.7333	131.483	1.19269	Up	0	3.16044	Up	0
cis_mRNA_up10k	NA	LTCONS_00001116	MTCONS_00002674	724.343	1635.91	19.7267	40.4967	1.19269	Up	0	1.05717	Up	2.10781e-64
cis_mRNA_up10k	NA	LTCONS_00001116	XM_007820005.1	724.343	1635.91	29.81	189.683	1.19269	Up	0	2.66016	Up	3.3786e-65
cis_mRNA_dw20k	NA	LTCONS_00001133	XM_011412434.1	2.73	48.6033	5.09	2.33	4.12127	Up	7.33468e-301	-1.14635	Down	7.90929e-06
cis_mRNA_dw20k	NA	LTCONS_00001133	XM_007819990.1	2.73	48.6033	2.67667	9.95333	4.12127	Up	7.33468e-301	1.83627	Up	7.92775e-49
cis_mRNA_up10k	NA	LTCONS_00001133	XM_007819989.1	2.73	48.6033	0.12	32.5633	4.12127	Up	7.33468e-301	7.83152	Up	0
cis_mRNA_dw20k	NA	LTCONS_00001153	XM_007819968.1	1.10333	24.6667	10.54	2.29	4.50194	Up	9.76448e-275	-2.25421	Down	3.52713e-30
cis_mRNA_up10k	NA	LTCONS_00001153	XM_007819969.1	1.10333	24.6667	21.05	44.27	4.50194	Up	9.76448e-275	1.06987	Up	1.7049e-84
cis_mRNA_up10k	NA	LTCONS_00001153	XM_007819971.1	1.10333	24.6667	1.57333	0.653333	4.50194	Up	9.76448e-275	-1.3528	Down	8.09881e-05
cis_mRNA_up10k	NA	LTCONS_00001153	XM_007819970.2	1.10333	24.6667	70.0533	189.07	4.50194	Up	9.76448e-275	1.44367	Up	0
cis_mRNA_up10k	NA	LTCONS_00001153	XM_007819973.1	1.10333	24.6667	1.12	0	4.50194	Up	9.76448e-275	-4.31628	Down	4.60218e-05
cis_mRNA_dw20k	NA	LTCONS_00001164	XM_007819961.1	1.94333	45.2033	6.86	2.81333	4.53833	Up	0	-1.34525	Down	1.4943e-15
cis_mRNA_dw20k	NA	LTCONS_00001164	XM_007819950.1	1.94333	45.2033	3.75333	1.15	4.53833	Up	0	-1.8017	Down	2.08185e-10
cis_mRNA_dw20k	NA	LTCONS_00001164	XM_007819962.1	1.94333	45.2033	8.71333	3.77	4.53833	Up	0	-1.23605	Down	8.19305e-19
cis_mRNA_dw20k	NA	LTCONS_00001164	XM_007819957.1	1.94333	45.2033	3.25	0.94	4.53833	Up	0	-1.82442	Down	1.35844e-08
cis_mRNA_dw20k	NA	LTCONS_00001164	XM_007819952.2	1.94333	45.2033	76.2133	2.56	4.53833	Up	0	-4.8216	Down	0
cis_mRNA_up10k	NA	LTCONS_00001164	XM_007819955.1	1.94333	45.2033	86.13	238.093	4.53833	Up	0	1.46711	Up	0
cis_mRNA_up10k	NA	LTCONS_00001164	XM_007819954.1	1.94333	45.2033	0.61	27.71	4.53833	Up	0	5.56966	Up	2.93969e-123
cis_mRNA_up10k	NA	LTCONS_00001164	XM_007819953.2	1.94333	45.2033	15.1	2.11667	4.53833	Up	0	-2.8066	Down	9.16334e-41
cis_mRNA_up10k	NA	LTCONS_00001164	XM_007819958.1	1.94333	45.2033	6.32333	2.88333	4.53833	Up	0	-1.17123	Down	1.21424e-08
cis_mRNA_up10k	NA	LTCONS_00001164	XM_007819960.1	1.94333	45.2033	58.6133	254.917	4.53833	Up	0	2.13767	Up	0
cis_mRNA_dw20k	NA	LTCONS_00001173	MTCONS_00001169	3.54667	0.146667	2.24667	14.8733	-4.6382	Down	9.76731e-45	2.72961	Up	0
cis_mRNA_dw20k	NA	LTCONS_00001173	MTCONS_00001170	3.54667	0.146667	31.7533	0	-4.6382	Down	9.76731e-45	-12.7172	Down	0
cis_mRNA_dw20k	NA	LTCONS_00001173	XM_007819940.1	3.54667	0.146667	44.5967	145.427	-4.6382	Down	9.76731e-45	1.71764	Up	0
cis_mRNA_dw20k	NA	LTCONS_00001173	XM_007819939.1	3.54667	0.146667	13.0633	5.46667	-4.6382	Down	9.76731e-45	-1.24589	Down	5.05611e-09
cis_mRNA_up10k	NA	LTCONS_00001173	MTCONS_00002718	3.54667	0.146667	91.5833	2.13	-4.6382	Down	9.76731e-45	-5.41102	Down	0
cis_mRNA_up10k	NA	LTCONS_00001173	XM_007819946.1	3.54667	0.146667	76.6733	0.703333	-4.6382	Down	9.76731e-45	-6.82379	Down	2.76734e-242
cis_mRNA_up10k	NA	LTCONS_00001173	MTCONS_00001177	3.54667	0.146667	19.17	3.82667	-4.6382	Down	9.76731e-45	-2.31353	Down	0
cis_mRNA_dw20k	NA	LTCONS_00001182	MTCONS_00001177	2.27	34.18	19.17	3.82667	3.95773	Up	1.32096e-61	-2.31353	Down	0
cis_mRNA_dw20k	NA	LTCONS_00001182	XM_007819931.1	2.27	34.18	10.0167	1.56667	3.95773	Up	1.32096e-61	-2.77457	Down	6.83126e-33
cis_mRNA_dw20k	NA	LTCONS_00001182	XM_007819938.2	2.27	34.18	8.69333	0	3.95773	Up	1.32096e-61	-9.7344	Down	5.00415e-93
cis_mRNA_dw20k	NA	LTCONS_00001182	MTCONS_00002730	2.27	34.18	7.26667	2.37667	3.95773	Up	1.32096e-61	-1.58515	Down	3.3599e-17
cis_mRNA_dw20k	NA	LTCONS_00001182	XM_007819936.1	2.27	34.18	10.3133	1.58	3.95773	Up	1.32096e-61	-2.68861	Down	2.08587e-31
cis_mRNA_up10k	NA	LTCONS_00001182	XM_007819933.1	2.27	34.18	0.65	0	3.95773	Up	1.32096e-61	-5.52417	Down	3.13575e-09
cis_mRNA_up10k	NA	LTCONS_00001182	XM_007819934.2	2.27	34.18	34.1933	93.5533	3.95773	Up	1.32096e-61	1.43164	Up	0
cis_mRNA_dw20k	NA	LTCONS_00001259	XM_007819844.1	3.50667	0	13.4933	4.07667	-4.40938	Down	2.76168e-05	-1.78635	Down	1.70215e-16
cis_mRNA_dw20k	NA	LTCONS_00001259	XM_007819852.1	3.50667	0	33.9467	4.92667	-4.40938	Down	2.76168e-05	-2.79516	Down	6.97839e-300
cis_mRNA_overlap	Lnc-AntiCompleteIn-mRNAExon	LTCONS_00001259	MTCONS_00002792	3.50667	0	4.17333	0.97	-4.40938	Down	2.76168e-05	-2.13136	Down	2.92256e-38
cis_mRNA_up10k	NA	LTCONS_00001259	MTCONS_00001260	3.50667	0	91.6233	20.4133	-4.40938	Down	2.76168e-05	-2.13989	Down	2.08216e-299
cis_mRNA_up10k	NA	LTCONS_00001259	MTCONS_00002790	3.50667	0	1412.69	418.66	-4.40938	Down	2.76168e-05	-1.74642	Down	0
cis_mRNA_dw20k	NA	LTCONS_00001271	MTCONS_00002815	2.95667	0.97	145.573	17.2467	-1.62238	Down	1.07929e-05	-3.05687	Down	0
cis_mRNA_up10k	NA	LTCONS_00001271	MTCONS_00002810	2.95667	0.97	116.623	28.87	-1.62238	Down	1.07929e-05	-1.98738	Down	0
cis_mRNA_up10k	NA	LTCONS_00001271	XM_007819832.1	2.95667	0.97	0	12.7	-1.62238	Down	1.07929e-05	8.58168	Up	6.6385e-34
cis_mRNA_up10k	NA	LTCONS_00001271	XM_007819828.1	2.95667	0.97	0.686667	2.55	-1.62238	Down	1.07929e-05	1.89425	Up	1.15139e-17
cis_mRNA_up10k	NA	LTCONS_00001271	MTCONS_00002807	2.95667	0.97	16.0567	5.03	-1.62238	Down	1.07929e-05	-1.70021	Down	1.60845e-89
cis_mRNA_up10k	NA	LTCONS_00001271	MTCONS_00002806	2.95667	0.97	7.80667	1.75333	-1.62238	Down	1.07929e-05	-2.01652	Down	3.37341e-56
cis_mRNA_dw20k	NA	LTCONS_00001278	XM_007819828.1	1.05	12.6933	0.686667	2.55	3.6002	Up	2.02594e-296	1.89425	Up	1.15139e-17
cis_mRNA_dw20k	NA	LTCONS_00001278	MTCONS_00002822	1.05	12.6933	62.7467	1.93	3.6002	Up	2.02594e-296	-5.00053	Down	0
cis_mRNA_dw20k	NA	LTCONS_00001278	XM_007819820.1	1.05	12.6933	38.96	0.216667	3.6002	Up	2.02594e-296	-7.54686	Down	4.27848e-286
cis_mRNA_dw20k	NA	LTCONS_00001278	XM_007819825.2	1.05	12.6933	79.8267	10.2033	3.6002	Up	2.02594e-296	-2.96489	Down	0
cis_mRNA_up10k	NA	LTCONS_00001278	MTCONS_00001280	1.05	12.6933	149.913	22.2433	3.6002	Up	2.02594e-296	-2.75434	Down	0
cis_mRNA_up10k	NA	LTCONS_00001278	XM_007819824.1	1.05	12.6933	484.92	38.25	3.6002	Up	2.02594e-296	-3.66875	Down	0
cis_mRNA_dw20k	NA	LTCONS_00001305	XM_007819795.1	2.75333	0.11	20.03	8.93	-4.40938	Down	2.6457e-08	-1.19038	Down	1.87414e-22
cis_mRNA_dw20k	NA	LTCONS_00001305	XM_007819796.1	2.75333	0.11	26.68	92.8967	-4.40938	Down	2.6457e-08	1.8069	Up	5.00836e-146
cis_mRNA_dw20k	NA	LTCONS_00001305	XM_007819797.1	2.75333	0.11	33.9567	152.187	-4.40938	Down	2.6457e-08	2.18174	Up	2.02191e-242
cis_mRNA_dw20k	NA	LTCONS_00001305	XM_007819791.1	2.75333	0.11	12.1367	41.1967	-4.40938	Down	2.6457e-08	1.75564	Up	1.23783e-207
cis_mRNA_dw20k	NA	LTCONS_00001305	MTCONS_00002850	2.75333	0.11	6.56333	1.57333	-4.40938	Down	2.6457e-08	-2.07994	Down	2.34375e-56
cis_mRNA_dw20k	NA	LTCONS_00001305	MTCONS_00001303	2.75333	0.11	8.65	19.8833	-4.40938	Down	2.6457e-08	1.1976	Up	9.24537e-131
cis_mRNA_overlap	Lnc-AntiOverlap-mRNA	LTCONS_00001305	MTCONS_00002848	2.75333	0.11	2.46333	0.316667	-4.40938	Down	2.6457e-08	-2.85164	Down	8.56044e-50
cis_mRNA_up10k	NA	LTCONS_00001305	MTCONS_00001307	2.75333	0.11	5.36667	1.26	-4.40938	Down	2.6457e-08	-2.12192	Down	1.18172e-48
cis_mRNA_dw20k	NA	LTCONS_00001322	XM_007819769.1	4.66333	10.3267	25.19	0	1.13232	Up	1.46377e-15	-9.85663	Down	2.56071e-99
cis_mRNA_dw20k	NA	LTCONS_00001322	XM_007819778.1	4.66333	10.3267	5.03333	0.346667	1.13232	Up	1.46377e-15	-3.90124	Down	1.13878e-25
cis_mRNA_dw20k	NA	LTCONS_00001322	MTCONS_00001320	4.66333	10.3267	76.46	1.60333	1.13232	Up	1.46377e-15	-5.60737	Down	0
cis_mRNA_dw20k	NA	LTCONS_00001323	XM_007819768.2	2.14667	0.303333	23.0033	0.79	-2.76928	Down	3.22877e-22	-5.05411	Down	0
cis_mRNA_up10k	NA	LTCONS_00001323	XM_007819766.2	2.14667	0.303333	38.6333	0	-2.76928	Down	3.22877e-22	-8.90744	Down	1.81564e-59
cis_mRNA_dw20k	NA	LTCONS_00001328	MTCONS_00002873	1.29667	7.87333	54.6133	3.49	2.63941	Up	3.75981e-167	-3.9693	Down	0
cis_mRNA_dw20k	NA	LTCONS_00001328	XM_007819758.2	1.29667	7.87333	0	0.993333	2.63941	Up	3.75981e-167	6.0309	Up	7.71463e-09
cis_mRNA_dw20k	NA	LTCONS_00001328	XM_007819763.1	1.29667	7.87333	26.23	8.46333	2.63941	Up	3.75981e-167	-1.63174	Down	2.93643e-57
cis_mRNA_dw20k	NA	LTCONS_00001328	XM_007819765.1	1.29667	7.87333	9.58	240.373	2.63941	Up	3.75981e-167	4.69907	Up	0
cis_mRNA_dw20k	NA	LTCONS_00001328	XM_007819766.2	1.29667	7.87333	38.6333	0	2.63941	Up	3.75981e-167	-8.90744	Down	1.81564e-59
cis_mRNA_up10k	NA	LTCONS_00001328	XM_007819762.1	1.29667	7.87333	0.36	9.85667	2.63941	Up	3.75981e-167	4.66386	Up	1.08114e-55
cis_mRNA_up10k	NA	LTCONS_00001328	XM_007819761.1	1.29667	7.87333	6.31333	24.8767	2.63941	Up	3.75981e-167	2.03585	Up	2.79821e-26
cis_mRNA_dw20k	NA	LTCONS_00001352	XM_007819736.1	0.46	5.35333	58.5133	142.223	3.57997	Up	2.51338e-35	1.28253	Up	0
cis_mRNA_dw20k	NA	LTCONS_00001352	XM_007819733.1	0.46	5.35333	20.45	4.60667	3.57997	Up	2.51338e-35	-2.21604	Down	1.67105e-84
cis_mRNA_dw20k	NA	LTCONS_00001352	XM_007819738.2	0.46	5.35333	2.39	26.39	3.57997	Up	2.51338e-35	3.43161	Up	1.32449e-185
cis_mRNA_overlap	Lnc-AntiOverlap-mRNA	LTCONS_00001352	XM_007819735.2	0.46	5.35333	9.96	2.07333	3.57997	Up	2.51338e-35	-2.24679	Down	9.66207e-64
cis_mRNA_dw20k	NA	LTCONS_00001354	XM_007819736.1	0	3.17	58.5133	142.223	4.17558	Up	0.000694794	1.28253	Up	0
cis_mRNA_dw20k	NA	LTCONS_00001354	XM_007819738.2	0	3.17	2.39	26.39	4.17558	Up	0.000694794	3.43161	Up	1.32449e-185
cis_mRNA_dw20k	NA	LTCONS_00001354	XM_007819734.2	0	3.17	231.22	470.52	4.17558	Up	0.000694794	1.0279	Up	0
cis_mRNA_up10k	NA	LTCONS_00001354	MTCONS_00001355	0	3.17	35.2467	16.9933	4.17558	Up	0.000694794	-1.03989	Down	3.60539e-231
cis_mRNA_up10k	NA	LTCONS_00001354	XM_007819732.2	0	3.17	27.98	59.04	4.17558	Up	0.000694794	1.06932	Up	6.12941e-209
cis_mRNA_up10k	NA	LTCONS_00001354	XM_007819735.2	0	3.17	9.96	2.07333	4.17558	Up	0.000694794	-2.24679	Down	9.66207e-64
cis_mRNA_dw20k	NA	LTCONS_00001365	XM_007819725.1	6.27	0.18	0.773333	0	-5.21063	Down	5.08518e-35	-3.86882	Down	0.000364216
cis_mRNA_dw20k	NA	LTCONS_00001365	XM_007819726.1	6.27	0.18	7.66667	0.323333	-5.21063	Down	5.08518e-35	-4.62662	Down	2.13232e-37
cis_mRNA_dw20k	NA	LTCONS_00001365	MTCONS_00001360	6.27	0.18	67.69	24.1033	-5.21063	Down	5.08518e-35	-1.48436	Down	0
cis_mRNA_up10k	NA	LTCONS_00001365	XM_007819724.1	6.27	0.18	63	11.8733	-5.21063	Down	5.08518e-35	-2.40938	Down	0
cis_mRNA_dw20k	NA	LTCONS_00001366	XM_007819725.1	15.93	0.06	0.773333	0	-8.09837	Down	1.3008e-73	-3.86882	Down	0.000364216
cis_mRNA_dw20k	NA	LTCONS_00001366	XM_007819726.1	15.93	0.06	7.66667	0.323333	-8.09837	Down	1.3008e-73	-4.62662	Down	2.13232e-37
cis_mRNA_dw20k	NA	LTCONS_00001366	MTCONS_00001360	15.93	0.06	67.69	24.1033	-8.09837	Down	1.3008e-73	-1.48436	Down	0
cis_mRNA_dw20k	NA	LTCONS_00001366	XM_007819728.2	15.93	0.06	33.57	110.157	-8.09837	Down	1.3008e-73	1.70679	Up	0
cis_mRNA_dw20k	NA	LTCONS_00001406	MTCONS_00002943	0.34	4.93333	4.98333	1.41333	3.85365	Up	1.16835e-51	-1.75811	Down	2.01593e-14
cis_mRNA_dw20k	NA	LTCONS_00001406	XM_007827351.1	0.34	4.93333	6.89667	2.47667	3.85365	Up	1.16835e-51	-1.43045	Down	6.069e-10
cis_mRNA_dw20k	NA	LTCONS_00001406	XM_007827348.2	0.34	4.93333	0.436667	0.156667	3.85365	Up	1.16835e-51	-1.61884	Down	9.91388e-05
cis_mRNA_dw20k	NA	LTCONS_00001406	MTCONS_00001403	0.34	4.93333	2.92	0.993333	3.85365	Up	1.16835e-51	-1.49118	Down	8.72484e-10
cis_mRNA_up10k	NA	LTCONS_00001406	XM_007827349.1	0.34	4.93333	5586.59	116.683	3.85365	Up	1.16835e-51	-5.57774	Down	0
cis_mRNA_up10k	NA	LTCONS_00001406	XM_007827350.1	0.34	4.93333	9.87333	0.53	3.85365	Up	1.16835e-51	-4.3042	Down	1.07479e-45
cis_mRNA_dw20k	NA	LTCONS_00001412	MTCONS_00001409	4.41667	0.673333	61.0933	6.66667	-2.71055	Down	2.0771e-28	-3.17487	Down	0
cis_mRNA_dw20k	NA	LTCONS_00001412	XM_007827343.2	4.41667	0.673333	0.686667	0.176667	-2.71055	Down	2.0771e-28	-2.15927	Down	0.000443118
cis_mRNA_up10k	NA	LTCONS_00001412	XM_007827342.1	4.41667	0.673333	14.8967	0.79	-2.71055	Down	2.0771e-28	-4.22245	Down	5.89939e-48
cis_mRNA_up10k	NA	LTCONS_00001412	MTCONS_00002943	4.41667	0.673333	4.98333	1.41333	-2.71055	Down	2.0771e-28	-1.75811	Down	2.01593e-14
cis_mRNA_dw20k	NA	LTCONS_00001463	XM_007826567.2	13.3933	2038.69	7.45333	1.36	7.27256	Up	0	-2.47305	Down	4.05322e-25
cis_mRNA_dw20k	NA	LTCONS_00001464	XM_007826566.2	0.413333	15.97	10.2667	22.2233	5.24815	Up	2.21286e-157	1.10927	Up	4.54871e-60
cis_mRNA_up10k	NA	LTCONS_00001464	XM_011412459.1	0.413333	15.97	24.6233	611.577	5.24815	Up	2.21286e-157	4.62234	Up	0
cis_mRNA_dw20k	NA	LTCONS_00001584	MTCONS_00000050	2.13	6.79	6.21333	14.8367	1.75131	Up	6.3968e-07	1.26074	Up	3.11203e-34
cis_mRNA_up10k	NA	LTCONS_00001584	MTCONS_00000056	2.13	6.79	8.98	1.53667	1.75131	Up	6.3968e-07	-2.52449	Down	8.32252e-106
cis_mRNA_up10k	NA	LTCONS_00001584	XM_007819685.1	2.13	6.79	38.98	145.483	1.75131	Up	6.3968e-07	1.90565	Up	0
cis_mRNA_dw20k	NA	LTCONS_00001611	XM_007825731.1	15.7733	6.08	14.0767	2.68	-1.32491	Down	4.18454e-35	-2.42221	Down	6.3838e-40
cis_mRNA_dw20k	NA	LTCONS_00001611	XM_007825730.1	15.7733	6.08	5.32333	0.896667	-1.32491	Down	4.18454e-35	-2.56985	Down	1.85651e-20
cis_mRNA_dw20k	NA	LTCONS_00001611	XM_007825739.2	15.7733	6.08	95.9833	12.9833	-1.32491	Down	4.18454e-35	-2.90592	Down	2.20523e-250
cis_mRNA_overlap	Lnc-AntiCompleteIn-mRNAExon	LTCONS_00001611	MTCONS_00000084	15.7733	6.08	1.41667	0.643333	-1.32491	Down	4.18454e-35	-1.1275	Down	8.92037e-14
cis_mRNA_overlap	Lnc-AntiOverlap-mRNA	LTCONS_00001611	XM_007825737.1	15.7733	6.08	3.79	0.466667	-1.32491	Down	4.18454e-35	-2.93107	Down	2.45213e-51
cis_mRNA_up10k	NA	LTCONS_00001611	XM_007825738.1	15.7733	6.08	8.79333	2.36333	-1.32491	Down	4.18454e-35	-1.8659	Down	3.90032e-22
cis_mRNA_dw20k	NA	LTCONS_00001612	XM_007825731.1	10.9	1.08333	14.0767	2.68	-3.39138	Down	7.211e-64	-2.42221	Down	6.3838e-40
cis_mRNA_dw20k	NA	LTCONS_00001612	XM_007825730.1	10.9	1.08333	5.32333	0.896667	-3.39138	Down	7.211e-64	-2.56985	Down	1.85651e-20
cis_mRNA_dw20k	NA	LTCONS_00001612	XM_007825739.2	10.9	1.08333	95.9833	12.9833	-3.39138	Down	7.211e-64	-2.90592	Down	2.20523e-250
cis_mRNA_overlap	Lnc-AntiCompleteIn-mRNAExon	LTCONS_00001612	MTCONS_00000084	10.9	1.08333	1.41667	0.643333	-3.39138	Down	7.211e-64	-1.1275	Down	8.92037e-14
cis_mRNA_dw20k	NA	LTCONS_00001621	XM_007825727.1	7.98333	3.30333	41.4767	17.76	-1.30663	Down	1.36544e-16	-1.22521	Down	7.38418e-61
cis_mRNA_dw20k	NA	LTCONS_00001621	XM_007825728.2	7.98333	3.30333	128.457	310.36	-1.30663	Down	1.36544e-16	1.27294	Up	0
cis_mRNA_dw20k	NA	LTCONS_00001621	MTCONS_00001622	7.98333	3.30333	169.85	10.96	-1.30663	Down	1.36544e-16	-3.94105	Down	0
cis_mRNA_dw20k	NA	LTCONS_00001621	XM_011412319.1	7.98333	3.30333	0.476667	3.57667	-1.30663	Down	1.36544e-16	2.86363	Up	3.32083e-08
cis_mRNA_dw20k	NA	LTCONS_00001621	XM_007825721.2	7.98333	3.30333	1511.54	30.53	-1.30663	Down	1.36544e-16	-5.6287	Down	0
cis_mRNA_dw20k	NA	LTCONS_00001621	XM_007825723.1	7.98333	3.30333	17.9833	8.44667	-1.30663	Down	1.36544e-16	-1.073	Down	6.26177e-28
cis_mRNA_dw20k	NA	LTCONS_00001621	XM_007825720.1	7.98333	3.30333	332.163	53.9733	-1.30663	Down	1.36544e-16	-2.63243	Down	0
cis_mRNA_up10k	NA	LTCONS_00001621	MTCONS_00000097	7.98333	3.30333	0.87	16.8633	-1.30663	Down	1.36544e-16	4.21024	Up	0
cis_mRNA_up10k	NA	LTCONS_00001621	XM_007825724.2	7.98333	3.30333	158.08	68.5533	-1.30663	Down	1.36544e-16	-1.19977	Down	4.68358e-297
cis_mRNA_dw20k	NA	LTCONS_00001682	XM_007825660.2	435.08	87.2333	35.8367	6.27	-2.29022	Down	0	-2.50327	Down	7.11684e-56
cis_mRNA_overlap	mRNA-CompleteIn-LncExon	LTCONS_00001682	XM_007825655.2	435.08	87.2333	149.743	15.7167	-2.29022	Down	0	-3.19811	Down	1.33229e-90
cis_mRNA_up10k	NA	LTCONS_00001682	XM_007825657.1	435.08	87.2333	800.247	150.67	-2.29022	Down	0	-2.39375	Down	0
cis_mRNA_up10k	NA	LTCONS_00001682	XM_007825654.1	435.08	87.2333	52.7833	4.10333	-2.29022	Down	0	-3.53341	Down	9.3491e-38
cis_mRNA_up10k	NA	LTCONS_00001682	MTCONS_00001678	435.08	87.2333	14.1867	6.84	-2.29022	Down	0	-1.02851	Down	4.14637e-75
cis_mRNA_up10k	NA	LTCONS_00001682	MTCONS_00000141	435.08	87.2333	27.6233	102.83	-2.29022	Down	0	1.89772	Up	0
cis_mRNA_up10k	NA	LTCONS_00001682	XM_007825651.1	435.08	87.2333	18.6767	46.4067	-2.29022	Down	0	1.27636	Up	6.35162e-97
cis_mRNA_dw20k	NA	LTCONS_00001683	XM_007825660.2	30.47	0	35.8367	6.27	-9.24041	Down	2.82156e-71	-2.50327	Down	7.11684e-56
cis_mRNA_overlap	Lnc-Overlap-mRNA	LTCONS_00001683	XM_007825655.2	30.47	0	149.743	15.7167	-9.24041	Down	2.82156e-71	-3.19811	Down	1.33229e-90
cis_mRNA_up10k	NA	LTCONS_00001683	XM_007825657.1	30.47	0	800.247	150.67	-9.24041	Down	2.82156e-71	-2.39375	Down	0
cis_mRNA_up10k	NA	LTCONS_00001683	MTCONS_00000139	30.47	0	29.25	13.3367	-9.24041	Down	2.82156e-71	-1.13902	Down	1.57759e-139
cis_mRNA_up10k	NA	LTCONS_00001683	XM_007825654.1	30.47	0	52.7833	4.10333	-9.24041	Down	2.82156e-71	-3.53341	Down	9.3491e-38
cis_mRNA_up10k	NA	LTCONS_00001683	MTCONS_00001678	30.47	0	14.1867	6.84	-9.24041	Down	2.82156e-71	-1.02851	Down	4.14637e-75
cis_mRNA_up10k	NA	LTCONS_00001683	MTCONS_00000141	30.47	0	27.6233	102.83	-9.24041	Down	2.82156e-71	1.89772	Up	0
cis_mRNA_up10k	NA	LTCONS_00001683	XM_007825651.1	30.47	0	18.6767	46.4067	-9.24041	Down	2.82156e-71	1.27636	Up	6.35162e-97
cis_mRNA_dw20k	NA	LTCONS_00001706	XM_007825627.1	5.19333	0.696667	154.34	19.9333	-2.89125	Down	8.50036e-46	-2.90124	Down	0
cis_mRNA_dw20k	NA	LTCONS_00001706	XM_011412335.1	5.19333	0.696667	2.65667	0.183333	-2.89125	Down	8.50036e-46	-4.01425	Down	3.05684e-15
cis_mRNA_dw20k	NA	LTCONS_00001706	XM_011412332.1	5.19333	0.696667	4.59333	0.843333	-2.89125	Down	8.50036e-46	-2.54324	Down	5.95148e-21
cis_mRNA_dw20k	NA	LTCONS_00001739	MTCONS_00001742	12.12	33.7233	121.357	50.1367	1.47623	Up	1.29607e-150	-1.26654	Down	0
cis_mRNA_dw20k	NA	LTCONS_00001739	XM_011412345.1	12.12	33.7233	61.2033	2.42	1.47623	Up	1.29607e-150	-4.88373	Down	0
cis_mRNA_dw20k	NA	LTCONS_00001739	XM_007826860.1	12.12	33.7233	0	20.5633	1.47623	Up	1.29607e-150	10.3491	Up	1.35912e-86
cis_mRNA_dw20k	NA	LTCONS_00001739	XM_007826859.1	12.12	33.7233	66.2633	7.93333	1.47623	Up	1.29607e-150	-3.06944	Down	7.39429e-306
cis_mRNA_dw20k	NA	LTCONS_00001739	XM_007826866.2	12.12	33.7233	12.4	1.6	1.47623	Up	1.29607e-150	-2.97767	Down	5.55406e-97
cis_mRNA_dw20k	NA	LTCONS_00001739	XM_007826861.2	12.12	33.7233	23.34	71.1833	1.47623	Up	1.29607e-150	1.61008	Up	0
cis_mRNA_up10k	NA	LTCONS_00001739	MTCONS_00000197	12.12	33.7233	21.1867	100.307	1.47623	Up	1.29607e-150	2.24248	Up	0
cis_mRNA_up10k	NA	LTCONS_00001739	XM_007826865.1	12.12	33.7233	0.193333	14.8867	1.47623	Up	1.29607e-150	6.07053	Up	2.84035e-48
cis_mRNA_up10k	NA	LTCONS_00001739	XM_007826863.1	12.12	33.7233	3.93	40.9033	1.47623	Up	1.29607e-150	3.34568	Up	2.07538e-115
cis_mRNA_up10k	NA	LTCONS_00001739	MTCONS_00001734	12.12	33.7233	22.8633	45.9767	1.47623	Up	1.29607e-150	1.01578	Up	3.65279e-163
cis_mRNA_up10k	NA	LTCONS_00001739	XM_007826868.1	12.12	33.7233	3.45	32.8733	1.47623	Up	1.29607e-150	3.32792	Up	1.16872e-117
cis_mRNA_dw20k	NA	LTCONS_00001775	MTCONS_00000223	13.5667	41.0067	17.42	5.94667	1.60209	Up	6.81618e-100	-1.56229	Down	1.37068e-179
cis_mRNA_dw20k	NA	LTCONS_00001775	XM_011412350.1	13.5667	41.0067	1.59667	0.166667	1.60209	Up	6.81618e-100	-3.31628	Down	5.98258e-07
cis_mRNA_dw20k	NA	LTCONS_00001775	XM_007826823.1	13.5667	41.0067	10.9033	1.74667	1.60209	Up	6.81618e-100	-2.81148	Down	4.32819e-12
cis_mRNA_up10k	NA	LTCONS_00001775	MTCONS_00000227	13.5667	41.0067	76.1033	12.1533	1.60209	Up	6.81618e-100	-2.63344	Down	0
cis_mRNA_dw20k	NA	LTCONS_00001782	MTCONS_00000227	2.64	6.64667	76.1033	12.1533	1.3488	Up	1.00711e-12	-2.63344	Down	0
cis_mRNA_dw20k	NA	LTCONS_00001782	XM_007826822.1	2.64	6.64667	0.233333	4.21	1.3488	Up	1.00711e-12	4.1713	Up	5.76293e-27
cis_mRNA_up10k	NA	LTCONS_00001782	XM_007826819.1	2.64	6.64667	358.443	0	1.3488	Up	1.00711e-12	-11.4355	Down	1.71674e-227
cis_mRNA_dw20k	NA	LTCONS_00001783	XM_011412351.1	9.61	63.3767	0.11	0.783333	2.70906	Up	0	2.91254	Up	2.16301e-05
cis_mRNA_dw20k	NA	LTCONS_00001783	MTCONS_00000227	9.61	63.3767	76.1033	12.1533	2.70906	Up	0	-2.63344	Down	0
cis_mRNA_overlap	Lnc-AntiOverlap-mRNA	LTCONS_00001783	MTCONS_00000230	9.61	63.3767	48.3967	22.9233	2.70906	Up	0	-1.06543	Down	0
cis_mRNA_overlap	Lnc-AntiOverlap-mRNA	LTCONS_00001783	XM_007826819.1	9.61	63.3767	358.443	0	2.70906	Up	0	-11.4355	Down	1.71674e-227
cis_mRNA_up10k	NA	LTCONS_00001783	XM_011412350.1	9.61	63.3767	1.59667	0.166667	2.70906	Up	0	-3.31628	Down	5.98258e-07
cis_mRNA_dw20k	NA	LTCONS_00001785	XM_011412351.1	3.15667	8.07	0.11	0.783333	1.3639	Up	4.5105e-50	2.91254	Up	2.16301e-05
cis_mRNA_dw20k	NA	LTCONS_00001785	MTCONS_00000227	3.15667	8.07	76.1033	12.1533	1.3639	Up	4.5105e-50	-2.63344	Down	0
cis_mRNA_overlap	Lnc-AntiOverlap-mRNA	LTCONS_00001785	XM_007826819.1	3.15667	8.07	358.443	0	1.3639	Up	4.5105e-50	-11.4355	Down	1.71674e-227
cis_mRNA_up10k	NA	LTCONS_00001785	XM_011412350.1	3.15667	8.07	1.59667	0.166667	1.3639	Up	4.5105e-50	-3.31628	Down	5.98258e-07
cis_mRNA_dw20k	NA	LTCONS_00001815	XM_007822522.1	10.0133	0	40.3833	7.34333	-5.99435	Down	7.00336e-12	-2.48323	Down	4.73382e-116
cis_mRNA_dw20k	NA	LTCONS_00001815	XM_007822511.1	10.0133	0	21.4667	0.94	-5.99435	Down	7.00336e-12	-4.43871	Down	1.75804e-212
cis_mRNA_dw20k	NA	LTCONS_00001815	XM_011412354.1	10.0133	0	33.6333	72.7	-5.99435	Down	7.00336e-12	1.12019	Up	2.26382e-192
cis_mRNA_dw20k	NA	LTCONS_00001815	XM_007822515.1	10.0133	0	136.89	309.47	-5.99435	Down	7.00336e-12	1.17517	Up	3.26339e-213
cis_mRNA_overlap	Lnc-AntiCompleteIn-mRNAExon	LTCONS_00001815	MTCONS_00000258	10.0133	0	9.20333	0.896667	-5.99435	Down	7.00336e-12	-3.33252	Down	1.98333e-193
cis_mRNA_overlap	Lnc-AntiCompleteIn-mRNAExon	LTCONS_00001815	XM_007822518.2	10.0133	0	12.3	1.23	-5.99435	Down	7.00336e-12	-3.44507	Down	2.17189e-112
cis_mRNA_up10k	NA	LTCONS_00001815	MTCONS_00001813	10.0133	0	23.3133	3.66333	-5.99435	Down	7.00336e-12	-2.69314	Down	1.34807e-219
cis_mRNA_up10k	NA	LTCONS_00001815	MTCONS_00000262	10.0133	0	104.267	22.2	-5.99435	Down	7.00336e-12	-2.22199	Down	0
cis_mRNA_up10k	NA	LTCONS_00001815	XM_007822514.1	10.0133	0	0	34.9433	-5.99435	Down	7.00336e-12	9.73517	Up	1.08111e-62
cis_mRNA_dw20k	NA	LTCONS_00001872	MTCONS_00000304	3.31	0.523333	20.7967	67.84	-2.6824	Down	4.84818e-24	1.70328	Up	0
cis_mRNA_dw20k	NA	LTCONS_00001872	XM_007823024.1	3.31	0.523333	12.7033	3.75	-2.6824	Down	4.84818e-24	-1.82232	Down	9.83068e-38
cis_mRNA_dw20k	NA	LTCONS_00001872	XM_007822449.1	3.31	0.523333	10.2433	24.19	-2.6824	Down	4.84818e-24	1.25513	Up	1.1155e-33
cis_mRNA_up10k	NA	LTCONS_00001872	XM_007822447.1	3.31	0.523333	143.347	49.56	-2.6824	Down	4.84818e-24	-1.5402	Down	1.29948e-236
cis_mRNA_up10k	NA	LTCONS_00001872	XM_007822448.1	3.31	0.523333	30.7533	63.8167	-2.6824	Down	4.84818e-24	1.03467	Up	4.1591e-140
cis_mRNA_dw20k	NA	LTCONS_00001876	MTCONS_00000316	1.17667	26.4433	46.58	13.9567	4.54481	Up	5.97383e-72	-1.72468	Down	3.78237e-296
cis_mRNA_dw20k	NA	LTCONS_00001876	XM_007823019.1	1.17667	26.4433	3.78	0.0533333	4.54481	Up	5.97383e-72	-5.85233	Down	1.37774e-19
cis_mRNA_dw20k	NA	LTCONS_00001876	XM_007823020.2	1.17667	26.4433	28.94	3.46333	4.54481	Up	5.97383e-72	-3.07795	Down	5.8716e-161
cis_mRNA_dw20k	NA	LTCONS_00001876	XM_007823017.1	1.17667	26.4433	11.9733	4.28	4.54481	Up	5.97383e-72	-1.46969	Down	7.53251e-22
cis_mRNA_up10k	NA	LTCONS_00001876	XM_007823018.1	1.17667	26.4433	111.897	13.3867	4.54481	Up	5.97383e-72	-3.05723	Down	0
cis_mRNA_dw20k	NA	LTCONS_00001887	XM_007823008.1	1.13333	154.107	49.12	2.69333	7.16547	Up	0	-4.14606	Down	9.41164e-259
cis_mRNA_dw20k	NA	LTCONS_00001887	XM_007823014.1	1.13333	154.107	15.7967	55.6267	7.16547	Up	0	1.78176	Up	2.78786e-33
cis_mRNA_overlap	Lnc-CompleteIn-mRNAExon	LTCONS_00001887	MTCONS_00001890	1.13333	154.107	18.6433	5.7	7.16547	Up	0	-1.69983	Down	9.8242e-150
cis_mRNA_up10k	NA	LTCONS_00001887	XM_007823010.2	1.13333	154.107	6.15667	0.413333	7.16547	Up	0	-3.79884	Down	5.1164e-44
cis_mRNA_up10k	NA	LTCONS_00001887	MTCONS_00000325	1.13333	154.107	29.89	13.5067	7.16547	Up	0	-1.13534	Down	8.0663e-169
cis_mRNA_dw20k	NA	LTCONS_00001888	XM_007823005.1	18.2767	110.533	5.61	1.02667	2.56368	Up	0	-2.4765	Down	1.91088e-22
cis_mRNA_dw20k	NA	LTCONS_00001888	XM_007823008.1	18.2767	110.533	49.12	2.69333	2.56368	Up	0	-4.14606	Down	9.41164e-259
cis_mRNA_dw20k	NA	LTCONS_00001888	XM_007823014.1	18.2767	110.533	15.7967	55.6267	2.56368	Up	0	1.78176	Up	2.78786e-33
cis_mRNA_up10k	NA	LTCONS_00001888	MTCONS_00001885	18.2767	110.533	6.74	1.11333	2.56368	Up	0	-2.58824	Down	1.17292e-86
cis_mRNA_up10k	NA	LTCONS_00001888	XM_007823010.2	18.2767	110.533	6.15667	0.413333	2.56368	Up	0	-3.79884	Down	5.1164e-44
cis_mRNA_up10k	NA	LTCONS_00001888	MTCONS_00000325	18.2767	110.533	29.89	13.5067	2.56368	Up	0	-1.13534	Down	8.0663e-169
cis_mRNA_dw20k	NA	LTCONS_00001893	XM_007823000.2	2.08667	0.14	10.21	2.19333	-4.1282	Down	1.59299e-16	-2.25471	Down	4.34532e-57
cis_mRNA_dw20k	NA	LTCONS_00001893	XM_007823005.1	2.08667	0.14	5.61	1.02667	-4.1282	Down	1.59299e-16	-2.4765	Down	1.91088e-22
cis_mRNA_up10k	NA	LTCONS_00001893	MTCONS_00000325	2.08667	0.14	29.89	13.5067	-4.1282	Down	1.59299e-16	-1.13534	Down	8.0663e-169
cis_mRNA_up10k	NA	LTCONS_00001893	MTCONS_00001890	2.08667	0.14	18.6433	5.7	-4.1282	Down	1.59299e-16	-1.69983	Down	9.8242e-150
cis_mRNA_up10k	NA	LTCONS_00001893	MTCONS_00001885	2.08667	0.14	6.74	1.11333	-4.1282	Down	1.59299e-16	-2.58824	Down	1.17292e-86
cis_mRNA_up10k	NA	LTCONS_00001893	XM_007823008.1	2.08667	0.14	49.12	2.69333	-4.1282	Down	1.59299e-16	-4.14606	Down	9.41164e-259
cis_mRNA_up10k	NA	LTCONS_00001893	XM_007823010.2	2.08667	0.14	6.15667	0.413333	-4.1282	Down	1.59299e-16	-3.79884	Down	5.1164e-44
cis_mRNA_up10k	NA	LTCONS_00001893	MTCONS_00000328	2.08667	0.14	9.21	4.39667	-4.1282	Down	1.59299e-16	-1.06623	Down	4.19282e-43
cis_mRNA_dw20k	NA	LTCONS_00001896	MTCONS_00000325	4.02	1.05333	29.89	13.5067	-1.90896	Down	6.23895e-16	-1.13534	Down	8.0663e-169
cis_mRNA_dw20k	NA	LTCONS_00001896	XM_011412361.1	4.02	1.05333	0.556667	0.09	-1.90896	Down	6.23895e-16	-2.40938	Down	0.000491125
cis_mRNA_dw20k	NA	LTCONS_00001896	MTCONS_00000328	4.02	1.05333	9.21	4.39667	-1.90896	Down	6.23895e-16	-1.06623	Down	4.19282e-43
cis_mRNA_dw20k	NA	LTCONS_00001912	XM_007822982.2	74.7	33.5633	69.34	2.20333	-1.12961	Down	3.93832e-12	-5.01622	Down	3.1133e-283
cis_mRNA_dw20k	NA	LTCONS_00001912	MTCONS_00001915	74.7	33.5633	18.37	1.03	-1.12961	Down	3.93832e-12	-4.16952	Down	0
cis_mRNA_dw20k	NA	LTCONS_00001912	XM_007822975.1	74.7	33.5633	15.2467	0.563333	-1.12961	Down	3.93832e-12	-4.76438	Down	8.50546e-72
cis_mRNA_overlap	Lnc-AntiOverlap-mRNA	LTCONS_00001912	XM_007822977.1	74.7	33.5633	2.38333	0.96	-1.12961	Down	3.93832e-12	-1.26998	Down	1.78606e-05
cis_mRNA_up10k	NA	LTCONS_00001912	XM_007822978.1	74.7	33.5633	10.32	4.55333	-1.12961	Down	3.93832e-12	-1.21269	Down	1.75016e-17
cis_mRNA_up10k	NA	LTCONS_00001912	XM_007822979.1	74.7	33.5633	19.13	2.99667	-1.12961	Down	3.93832e-12	-2.67929	Down	1.19747e-59
cis_mRNA_up10k	NA	LTCONS_00001912	XM_007822981.1	74.7	33.5633	77.42	3.24333	-1.12961	Down	3.93832e-12	-4.56493	Down	7.25619e-281
cis_mRNA_dw20k	NA	LTCONS_00001913	XM_007822982.2	21.9467	2.05333	69.34	2.20333	-3.53867	Down	2.60546e-19	-5.01622	Down	3.1133e-283
cis_mRNA_dw20k	NA	LTCONS_00001913	XM_007822972.1	21.9467	2.05333	51.6367	2.33	-3.53867	Down	2.60546e-19	-4.42619	Down	1.36485e-192
cis_mRNA_dw20k	NA	LTCONS_00001913	XM_007822975.1	21.9467	2.05333	15.2467	0.563333	-3.53867	Down	2.60546e-19	-4.76438	Down	8.50546e-72
cis_mRNA_dw20k	NA	LTCONS_00001913	XM_007822974.2	21.9467	2.05333	13.6	0.34	-3.53867	Down	2.60546e-19	-5.4084	Down	2.58239e-136
cis_mRNA_overlap	Lnc-AntiCompleteIn-mRNAExon	LTCONS_00001913	XM_007822977.1	21.9467	2.05333	2.38333	0.96	-3.53867	Down	2.60546e-19	-1.26998	Down	1.78606e-05
cis_mRNA_up10k	NA	LTCONS_00001913	XM_007822978.1	21.9467	2.05333	10.32	4.55333	-3.53867	Down	2.60546e-19	-1.21269	Down	1.75016e-17
cis_mRNA_up10k	NA	LTCONS_00001913	XM_007822979.1	21.9467	2.05333	19.13	2.99667	-3.53867	Down	2.60546e-19	-2.67929	Down	1.19747e-59
cis_mRNA_dw20k	NA	LTCONS_00001926	XM_007822952.1	0.33	5.5	88.47	9.09	4.09963	Up	6.70827e-42	-3.26631	Down	0
cis_mRNA_up10k	NA	LTCONS_00001926	XM_007822956.1	0.33	5.5	17.0767	1.67	4.09963	Up	6.70827e-42	-3.30247	Down	2.41965e-65
cis_mRNA_up10k	NA	LTCONS_00001926	XM_007822957.2	0.33	5.5	52.0567	16.76	4.09963	Up	6.70827e-42	-1.64084	Down	1.75424e-224
cis_mRNA_up10k	NA	LTCONS_00001926	MTCONS_00000371	0.33	5.5	108.62	29.6733	4.09963	Up	6.70827e-42	-1.85009	Down	0
cis_mRNA_dw20k	NA	LTCONS_00001953	XM_007822916.1	0.966667	0.403333	64.8367	377.923	-1.1799	Down	0.000118632	2.55103	Up	0
cis_mRNA_up10k	NA	LTCONS_00001953	XM_007822919.2	0.966667	0.403333	43.7233	1.84	-1.1799	Down	0.000118632	-4.56926	Down	1.32764e-135
cis_mRNA_dw20k	NA	LTCONS_00001954	XM_007822914.1	7.77333	2.52667	22.0033	70.65	-1.60283	Down	4.2139e-52	1.68249	Up	0
cis_mRNA_dw20k	NA	LTCONS_00001954	XM_007822917.1	7.77333	2.52667	151.05	366.99	-1.60283	Down	4.2139e-52	1.28341	Up	1.59355e-210
cis_mRNA_up10k	NA	LTCONS_00001992	XM_007822873.1	9.06333	0.676667	0.386667	1.93333	-3.70859	Down	1.18663e-54	2.32758	Up	2.18418e-10
cis_mRNA_up10k	NA	LTCONS_00001992	MTCONS_00001984	9.06333	0.676667	6.94667	0.196667	-3.70859	Down	1.18663e-54	-5.00471	Down	1.55349e-274
cis_mRNA_overlap	Lnc-AntiCompleteIn-mRNAExon	LTCONS_00001995	MTCONS_00000435	4.31667	0.333333	4.17667	8.58	-3.65731	Down	1.80636e-05	1.03216	Up	1.01397e-33
cis_mRNA_dw20k	NA	LTCONS_00002001	XM_007822860.1	2.15667	4.65333	17.6733	2.64667	1.08132	Up	5.99463e-17	-2.75655	Down	1.54795e-46
cis_mRNA_dw20k	NA	LTCONS_00002001	XM_007822864.1	2.15667	4.65333	1026.07	405.53	1.08132	Up	5.99463e-17	-1.31769	Down	0
cis_mRNA_up10k	NA	LTCONS_00002001	XM_007822866.1	2.15667	4.65333	101.64	25.7967	1.08132	Up	5.99463e-17	-1.96264	Down	0
cis_mRNA_up10k	NA	LTCONS_00002001	XM_007822862.1	2.15667	4.65333	23.6933	4.56	1.08132	Up	5.99463e-17	-2.40285	Down	1.11411e-74
cis_mRNA_dw20k	NA	LTCONS_00002082	XM_007822776.1	3.27333	13.9	3.17333	0.783333	2.08682	Up	9.2601e-66	-1.99435	Down	8.56611e-11
cis_mRNA_dw20k	NA	LTCONS_00002082	MTCONS_00002088	3.27333	13.9	197.72	78.7567	2.08682	Up	9.2601e-66	-1.31535	Down	0
cis_mRNA_dw20k	NA	LTCONS_00002082	MTCONS_00002090	3.27333	13.9	10.3433	0.48	2.08682	Up	9.2601e-66	-4.41769	Down	0
cis_mRNA_dw20k	NA	LTCONS_00002082	XM_007822766.2	3.27333	13.9	12.67	0.18	2.08682	Up	9.2601e-66	-6.20445	Down	6.24205e-63
cis_mRNA_dw20k	NA	LTCONS_00002082	MTCONS_00002083	3.27333	13.9	12.78	43.0167	2.08682	Up	9.2601e-66	1.74881	Up	0
cis_mRNA_dw20k	NA	LTCONS_00002082	XM_007822771.1	3.27333	13.9	42.31	196.23	2.08682	Up	9.2601e-66	2.21534	Up	0
cis_mRNA_dw20k	NA	LTCONS_00002082	XM_007822774.1	3.27333	13.9	420.967	69.4867	2.08682	Up	9.2601e-66	-2.57963	Down	0
cis_mRNA_dw20k	NA	LTCONS_00002082	XM_007822770.1	3.27333	13.9	18.3567	0	2.08682	Up	9.2601e-66	-9.94215	Down	5.81725e-104
cis_mRNA_dw20k	NA	LTCONS_00002082	MTCONS_00002086	3.27333	13.9	73.1967	361.153	2.08682	Up	9.2601e-66	2.29592	Up	0
cis_mRNA_dw20k	NA	LTCONS_00002082	XM_007822775.1	3.27333	13.9	16.2433	7.42	2.08682	Up	9.2601e-66	-1.1301	Down	1.70386e-33
cis_mRNA_dw20k	NA	LTCONS_00002082	XM_007822769.2	3.27333	13.9	31.82	186.237	2.08682	Up	9.2601e-66	2.53758	Up	0
cis_mRNA_dw20k	NA	LTCONS_00002123	XM_007822717.2	8.87	42.4633	51.04	436.583	2.26794	Up	3.33912e-121	3.09805	Up	0
cis_mRNA_dw20k	NA	LTCONS_00002123	XM_007822716.1	8.87	42.4633	84.2067	23.2667	2.26794	Up	3.33912e-121	-1.86244	Down	0
cis_mRNA_dw20k	NA	LTCONS_00002123	XM_007822720.1	8.87	42.4633	4.82	2.18333	2.26794	Up	3.33912e-121	-1.08398	Down	2.90959e-05
cis_mRNA_dw20k	NA	LTCONS_00002123	XM_007822723.1	8.87	42.4633	57.24	15.5867	2.26794	Up	3.33912e-121	-1.86751	Down	1.17154e-177
cis_mRNA_dw20k	NA	LTCONS_00002123	MTCONS_00000536	8.87	42.4633	18.2233	7.59667	2.26794	Up	3.33912e-121	-1.24438	Down	1.27254e-126
cis_mRNA_up10k	NA	LTCONS_00002123	XM_007822722.2	8.87	42.4633	6.32	1.48333	2.26794	Up	3.33912e-121	-2.0895	Down	1.70845e-15
cis_mRNA_dw20k	NA	LTCONS_00002137	XM_007822703.1	2.64	0	58.8967	11.6633	-3.99314	Down	0.000217642	-2.31178	Down	4.34034e-236
cis_mRNA_dw20k	NA	LTCONS_00002137	XM_007822701.1	2.64	0	20.35	2.29667	-3.99314	Down	0.000217642	-3.18004	Down	1.85588e-148
cis_mRNA_dw20k	NA	LTCONS_00002137	MTCONS_00002139	2.64	0	31.51	6.21	-3.99314	Down	0.000217642	-2.34617	Down	0
cis_mRNA_dw20k	NA	LTCONS_00002137	MTCONS_00002140	2.64	0	0.543333	0.0533333	-3.99314	Down	0.000217642	-3.5413	Down	5.54549e-21
cis_mRNA_dw20k	NA	LTCONS_00002137	XM_007822699.2	2.64	0	46.9667	10.1133	-3.99314	Down	0.000217642	-2.20633	Down	4.3135e-248
cis_mRNA_overlap	Lnc-AntiCompleteIn-mRNAExon	LTCONS_00002137	MTCONS_00000560	2.64	0	4.35	0.16	-3.99314	Down	0.000217642	-5.00751	Down	2.01579e-125
cis_mRNA_up10k	NA	LTCONS_00002137	XM_007822702.1	2.64	0	24.9833	5.19333	-3.99314	Down	0.000217642	-2.2655	Down	5.63404e-238
cis_mRNA_dw20k	NA	LTCONS_00002138	XM_007822703.1	2.12	0	58.8967	11.6633	-3.73275	Down	0.000612331	-2.31178	Down	4.34034e-236
cis_mRNA_dw20k	NA	LTCONS_00002138	XM_007822701.1	2.12	0	20.35	2.29667	-3.73275	Down	0.000612331	-3.18004	Down	1.85588e-148
cis_mRNA_dw20k	NA	LTCONS_00002138	MTCONS_00002139	2.12	0	31.51	6.21	-3.73275	Down	0.000612331	-2.34617	Down	0
cis_mRNA_dw20k	NA	LTCONS_00002138	MTCONS_00002140	2.12	0	0.543333	0.0533333	-3.73275	Down	0.000612331	-3.5413	Down	5.54549e-21
cis_mRNA_dw20k	NA	LTCONS_00002138	XM_007822699.2	2.12	0	46.9667	10.1133	-3.73275	Down	0.000612331	-2.20633	Down	4.3135e-248
cis_mRNA_overlap	Lnc-AntiCompleteIn-mRNAExon	LTCONS_00002138	MTCONS_00000560	2.12	0	4.35	0.16	-3.73275	Down	0.000612331	-5.00751	Down	2.01579e-125
cis_mRNA_overlap	Lnc-AntiCompleteIn-mRNAExon	LTCONS_00002138	MTCONS_00000561	2.12	0	5.12667	0.466667	-3.73275	Down	0.000612331	-3.36839	Down	1.33266e-120
cis_mRNA_up10k	NA	LTCONS_00002138	XM_007822702.1	2.12	0	24.9833	5.19333	-3.73275	Down	0.000612331	-2.2655	Down	5.63404e-238
cis_mRNA_dw20k	NA	LTCONS_00002143	MTCONS_00000560	3.2	0.19	4.35	0.16	-4.15085	Down	1.44128e-21	-5.00751	Down	2.01579e-125
cis_mRNA_dw20k	NA	LTCONS_00002143	MTCONS_00000561	3.2	0.19	5.12667	0.466667	-4.15085	Down	1.44128e-21	-3.36839	Down	1.33266e-120
cis_mRNA_dw20k	NA	LTCONS_00002143	XM_007822701.1	3.2	0.19	20.35	2.29667	-4.15085	Down	1.44128e-21	-3.18004	Down	1.85588e-148
cis_mRNA_dw20k	NA	LTCONS_00002143	XM_007822692.2	3.2	0.19	16.8667	4.81667	-4.15085	Down	1.44128e-21	-1.7923	Down	5.14544e-37
cis_mRNA_up10k	NA	LTCONS_00002143	MTCONS_00002140	3.2	0.19	0.543333	0.0533333	-4.15085	Down	1.44128e-21	-3.5413	Down	5.54549e-21
cis_mRNA_up10k	NA	LTCONS_00002143	MTCONS_00002139	3.2	0.19	31.51	6.21	-4.15085	Down	1.44128e-21	-2.34617	Down	0
cis_mRNA_up10k	NA	LTCONS_00002143	XM_007822699.2	3.2	0.19	46.9667	10.1133	-4.15085	Down	1.44128e-21	-2.20633	Down	4.3135e-248
cis_mRNA_dw20k	NA	LTCONS_00002144	XM_007822692.2	3.14333	6.6	16.8667	4.81667	1.03992	Up	5.1098e-13	-1.7923	Down	5.14544e-37
cis_mRNA_dw20k	NA	LTCONS_00002144	MTCONS_00000560	3.14333	6.6	4.35	0.16	1.03992	Up	5.1098e-13	-5.00751	Down	2.01579e-125
cis_mRNA_dw20k	NA	LTCONS_00002144	XM_007822701.1	3.14333	6.6	20.35	2.29667	1.03992	Up	5.1098e-13	-3.18004	Down	1.85588e-148
cis_mRNA_dw20k	NA	LTCONS_00002144	MTCONS_00002145	3.14333	6.6	8.85667	2.15	1.03992	Up	5.1098e-13	-2.03238	Down	4.01184e-86
cis_mRNA_up10k	NA	LTCONS_00002144	MTCONS_00002140	3.14333	6.6	0.543333	0.0533333	1.03992	Up	5.1098e-13	-3.5413	Down	5.54549e-21
cis_mRNA_up10k	NA	LTCONS_00002144	MTCONS_00002139	3.14333	6.6	31.51	6.21	1.03992	Up	5.1098e-13	-2.34617	Down	0
cis_mRNA_dw20k	NA	LTCONS_00002222	XM_007822605.2	5.14333	1.47	22.66	4.99333	-1.74819	Down	1.1191e-08	-2.16708	Down	2.52804e-27
cis_mRNA_dw20k	NA	LTCONS_00002222	MTCONS_00000630	5.14333	1.47	31.95	12.4267	-1.74819	Down	1.1191e-08	-1.3476	Down	4.48452e-277
cis_mRNA_dw20k	NA	LTCONS_00002222	XM_007822597.1	5.14333	1.47	26.7733	6.57667	-1.74819	Down	1.1191e-08	-1.9994	Down	2.80346e-52
cis_mRNA_dw20k	NA	LTCONS_00002222	XM_007822602.2	5.14333	1.47	43.66	18.83	-1.74819	Down	1.1191e-08	-1.20243	Down	1.46231e-171
cis_mRNA_dw20k	NA	LTCONS_00002222	XM_011412392.1	5.14333	1.47	22.38	5.44333	-1.74819	Down	1.1191e-08	-2.10982	Down	2.10526e-13
cis_mRNA_up10k	NA	LTCONS_00002222	MTCONS_00000633	5.14333	1.47	16.5233	4.53333	-1.74819	Down	1.1191e-08	-1.89759	Down	1.34584e-122
cis_mRNA_up10k	NA	LTCONS_00002222	MTCONS_00000635	5.14333	1.47	63.6233	4.82667	-1.74819	Down	1.1191e-08	-3.7545	Down	0
cis_mRNA_up10k	NA	LTCONS_00002222	MTCONS_00002220	5.14333	1.47	7.00667	1.88333	-1.74819	Down	1.1191e-08	-1.87911	Down	3.10033e-24
cis_mRNA_dw20k	NA	LTCONS_00002230	MTCONS_00000649	3.84	0.36	54.8667	21.93	-3.49685	Down	4.97434e-05	-1.31176	Down	1.26537e-206
cis_mRNA_dw20k	NA	LTCONS_00002230	XM_007822589.2	3.84	0.36	11.7267	0.916667	-3.49685	Down	4.97434e-05	-3.62524	Down	4.33806e-55
cis_mRNA_dw20k	NA	LTCONS_00002230	MTCONS_00002236	3.84	0.36	2.71333	0.453333	-3.49685	Down	4.97434e-05	-2.50331	Down	5.41667e-32
cis_mRNA_overlap	Lnc-AntiOverlap-mRNA	LTCONS_00002230	MTCONS_00000659	3.84	0.36	90.81	14.6933	-3.49685	Down	4.97434e-05	-2.61618	Down	0
cis_mRNA_dw20k	NA	LTCONS_00002238	XM_007822569.1	59.84	137.167	267.123	62.14	1.21396	Up	2.6402e-248	-2.09358	Down	1.25193e-189
cis_mRNA_dw20k	NA	LTCONS_00002238	MTCONS_00000659	59.84	137.167	90.81	14.6933	1.21396	Up	2.6402e-248	-2.61618	Down	0
cis_mRNA_dw20k	NA	LTCONS_00002238	MTCONS_00002239	59.84	137.167	18.6467	1.68333	1.21396	Up	2.6402e-248	-3.47777	Down	2.36232e-137
cis_mRNA_overlap	Lnc-AntiOverlap-mRNA	LTCONS_00002238	XM_007822578.1	59.84	137.167	53.2267	132.663	1.21396	Up	2.6402e-248	1.32375	Up	0
cis_mRNA_up10k	NA	LTCONS_00002238	XM_007822575.1	59.84	137.167	5.44	1.34333	1.21396	Up	2.6402e-248	-1.99435	Down	9.67928e-21
cis_mRNA_up10k	NA	LTCONS_00002238	MTCONS_00002236	59.84	137.167	2.71333	0.453333	1.21396	Up	2.6402e-248	-2.50331	Down	5.41667e-32
cis_mRNA_up10k	NA	LTCONS_00002238	MTCONS_00000670	59.84	137.167	20.69	2.25333	1.21396	Up	2.6402e-248	-3.13706	Down	1.19159e-243
cis_mRNA_up10k	NA	LTCONS_00002238	XM_007822572.1	59.84	137.167	18.1633	0.676667	1.21396	Up	2.6402e-248	-4.84365	Down	6.3079e-123
cis_mRNA_dw20k	NA	LTCONS_00002245	MTCONS_00002250	143.827	44.77	17.5767	1.42667	-1.65555	Down	4.94529e-235	-3.68281	Down	3.08219e-108
cis_mRNA_dw20k	NA	LTCONS_00002245	XM_007822562.1	143.827	44.77	14.4633	0.476667	-1.65555	Down	4.94529e-235	-4.67337	Down	1.32291e-58
cis_mRNA_dw20k	NA	LTCONS_00002245	XM_007822575.1	143.827	44.77	5.44	1.34333	-1.65555	Down	4.94529e-235	-1.99435	Down	9.67928e-21
cis_mRNA_dw20k	NA	LTCONS_00002245	XM_007822570.2	143.827	44.77	1.58333	20.66	-1.65555	Down	4.94529e-235	3.76829	Up	3.64459e-162
cis_mRNA_dw20k	NA	LTCONS_00002245	MTCONS_00000670	143.827	44.77	20.69	2.25333	-1.65555	Down	4.94529e-235	-3.13706	Down	1.19159e-243
cis_mRNA_dw20k	NA	LTCONS_00002245	XM_007822564.1	143.827	44.77	51.0233	8.21667	-1.65555	Down	4.94529e-235	-2.65618	Down	9.29359e-158
cis_mRNA_dw20k	NA	LTCONS_00002245	XM_007822572.1	143.827	44.77	18.1633	0.676667	-1.65555	Down	4.94529e-235	-4.84365	Down	6.3079e-123
cis_mRNA_up10k	NA	LTCONS_00002245	XM_007822569.1	143.827	44.77	267.123	62.14	-1.65555	Down	4.94529e-235	-2.09358	Down	1.25193e-189
cis_mRNA_up10k	NA	LTCONS_00002245	MTCONS_00000677	143.827	44.77	33.5967	6.52	-1.65555	Down	4.94529e-235	-2.37177	Down	8.00508e-145
cis_mRNA_up10k	NA	LTCONS_00002245	XM_007822563.1	143.827	44.77	0	1.77667	-1.65555	Down	4.94529e-235	7.97984	Up	1.49441e-24
cis_mRNA_dw20k	NA	LTCONS_00002259	XM_007822548.1	0.163333	19.3833	133.6	39.0533	7.06094	Up	1.15616e-77	-1.76722	Down	0
cis_mRNA_dw20k	NA	LTCONS_00002259	XM_007822550.1	0.163333	19.3833	5.35333	34.7267	7.06094	Up	1.15616e-77	2.64104	Up	1.0448e-52
cis_mRNA_up10k	NA	LTCONS_00002259	XM_007822551.1	0.163333	19.3833	0.203333	2.90667	7.06094	Up	1.15616e-77	3.89642	Up	1.74709e-25
cis_mRNA_up10k	NA	LTCONS_00002259	MTCONS_00002255	0.163333	19.3833	40.6433	9.49667	7.06094	Up	1.15616e-77	-2.07761	Down	0
cis_mRNA_up10k	NA	LTCONS_00002259	XM_007822553.1	0.163333	19.3833	74.2533	19.6433	7.06094	Up	1.15616e-77	-1.93102	Down	6.75401e-225
cis_mRNA_up10k	NA	LTCONS_00002260	XM_007822551.1	0	0.896667	0.203333	2.90667	4.76054	Up	6.739e-05	3.89642	Up	1.74709e-25
cis_mRNA_up10k	NA	LTCONS_00002260	MTCONS_00002255	0	0.896667	40.6433	9.49667	4.76054	Up	6.739e-05	-2.07761	Down	0
cis_mRNA_up10k	NA	LTCONS_00002260	XM_007822553.1	0	0.896667	74.2533	19.6433	4.76054	Up	6.739e-05	-1.93102	Down	6.75401e-225
cis_mRNA_dw20k	NA	LTCONS_00002289	MTCONS_00000712	10.05	30.8833	42.9667	3.48667	1.63375	Up	2.1769e-130	-3.61455	Down	0
cis_mRNA_dw20k	NA	LTCONS_00002289	XM_007820488.2	10.05	30.8833	6.36	0.163333	1.63375	Up	2.1769e-130	-5.34561	Down	3.4865e-47
cis_mRNA_dw20k	NA	LTCONS_00002289	XM_007820486.2	10.05	30.8833	100.16	202.13	1.63375	Up	2.1769e-130	1.0141	Up	1.32002e-264
cis_mRNA_up10k	NA	LTCONS_00002289	XM_007820484.1	10.05	30.8833	0.416667	2.62333	1.63375	Up	2.1769e-130	2.76054	Up	0.000524903
cis_mRNA_dw20k	NA	LTCONS_00002291	XM_007820486.2	3.19333	0.726667	100.16	202.13	-1.97924	Down	1.26872e-10	1.0141	Up	1.32002e-264
cis_mRNA_dw20k	NA	LTCONS_00002291	XM_007820481.1	3.19333	0.726667	1115.36	272.953	-1.97924	Down	1.26872e-10	-1.99754	Down	0
cis_mRNA_dw20k	NA	LTCONS_00002291	MTCONS_00000712	3.19333	0.726667	42.9667	3.48667	-1.97924	Down	1.26872e-10	-3.61455	Down	0
cis_mRNA_dw20k	NA	LTCONS_00002291	MTCONS_00002293	3.19333	0.726667	2.23667	11.5533	-1.97924	Down	1.26872e-10	2.33641	Up	8.93883e-176
cis_mRNA_dw20k	NA	LTCONS_00002291	MTCONS_00002295	3.19333	0.726667	34.4833	6.72667	-1.97924	Down	1.26872e-10	-2.35477	Down	0
cis_mRNA_dw20k	NA	LTCONS_00002291	XM_007820488.2	3.19333	0.726667	6.36	0.163333	-1.97924	Down	1.26872e-10	-5.34561	Down	3.4865e-47
cis_mRNA_up10k	NA	LTCONS_00002291	XM_007820484.1	3.19333	0.726667	0.416667	2.62333	-1.97924	Down	1.26872e-10	2.76054	Up	0.000524903
cis_mRNA_up10k	NA	LTCONS_00002291	XM_007820483.2	3.19333	0.726667	238.547	48.7233	-1.97924	Down	1.26872e-10	-2.27039	Down	0
cis_mRNA_dw20k	NA	LTCONS_00002337	XM_007820438.2	2.11	19.9433	58.3867	117.35	3.25657	Up	0	1.02089	Up	3.47224e-95
cis_mRNA_dw20k	NA	LTCONS_00002337	XM_007820445.1	2.11	19.9433	0	10.2333	3.25657	Up	0	10.752	Up	7.90878e-107
cis_mRNA_dw20k	NA	LTCONS_00002337	XM_011412396.1	2.11	19.9433	128.827	16.34	3.25657	Up	0	-2.99371	Down	0
cis_mRNA_dw20k	NA	LTCONS_00002337	XM_007820441.1	2.11	19.9433	10.9533	33.1667	3.25657	Up	0	1.57869	Up	1.61103e-127
cis_mRNA_up10k	NA	LTCONS_00002337	MTCONS_00000760	2.11	19.9433	63.2733	9.06333	3.25657	Up	0	-2.75711	Down	0
cis_mRNA_dw20k	NA	LTCONS_00002348	XM_007820436.1	59.6467	20.3567	2.86667	1.33333	-1.56409	Down	5.82126e-285	-1.06146	Down	4.12895e-06
cis_mRNA_dw20k	NA	LTCONS_00002348	XM_007820425.1	59.6467	20.3567	116.453	344.313	-1.56409	Down	5.82126e-285	1.58193	Up	0
cis_mRNA_dw20k	NA	LTCONS_00002348	XM_007820428.1	59.6467	20.3567	46.9333	121.45	-1.56409	Down	5.82126e-285	1.36748	Up	0
cis_mRNA_up10k	NA	LTCONS_00002348	XM_007820433.1	59.6467	20.3567	189.363	20.5567	-1.56409	Down	5.82126e-285	-3.20592	Down	0
cis_mRNA_up10k	NA	LTCONS_00002348	XM_007820429.1	59.6467	20.3567	25.8433	4.71	-1.56409	Down	5.82126e-285	-2.44604	Down	8.77824e-127
cis_mRNA_up10k	NA	LTCONS_00002348	XM_007820432.1	59.6467	20.3567	80.9667	192.827	-1.56409	Down	5.82126e-285	1.27249	Up	0
cis_mRNA_dw20k	NA	LTCONS_00002350	XM_007820436.1	6.73	3.22667	2.86667	1.33333	-1.00541	Down	2.92332e-30	-1.06146	Down	4.12895e-06
cis_mRNA_dw20k	NA	LTCONS_00002350	XM_007820425.1	6.73	3.22667	116.453	344.313	-1.00541	Down	2.92332e-30	1.58193	Up	0
cis_mRNA_dw20k	NA	LTCONS_00002350	XM_007820423.2	6.73	3.22667	258.287	39.2533	-1.00541	Down	2.92332e-30	-2.6978	Down	0
cis_mRNA_dw20k	NA	LTCONS_00002350	XM_007820428.1	6.73	3.22667	46.9333	121.45	-1.00541	Down	2.92332e-30	1.36748	Up	0
cis_mRNA_overlap	mRNA-CompleteIn-LncExon	LTCONS_00002350	XM_007820431.1	6.73	3.22667	28.82	5.85333	-1.00541	Down	2.92332e-30	-2.27718	Down	7.14028e-54
cis_mRNA_up10k	NA	LTCONS_00002350	XM_007820429.1	6.73	3.22667	25.8433	4.71	-1.00541	Down	2.92332e-30	-2.44604	Down	8.77824e-127
cis_mRNA_up10k	NA	LTCONS_00002350	XM_007820433.1	6.73	3.22667	189.363	20.5567	-1.00541	Down	2.92332e-30	-3.20592	Down	0
cis_mRNA_up10k	NA	LTCONS_00002350	XM_007820432.1	6.73	3.22667	80.9667	192.827	-1.00541	Down	2.92332e-30	1.27249	Up	0
cis_mRNA_dw20k	NA	LTCONS_00002379	XM_007820401.2	4.53	10.0133	0.786667	0.126667	1.14488	Up	9.01746e-35	-2.73131	Down	3.70221e-06
cis_mRNA_up10k	NA	LTCONS_00002379	XM_007820395.1	4.53	10.0133	73.7367	244.827	1.14488	Up	9.01746e-35	1.73697	Up	0
cis_mRNA_up10k	NA	LTCONS_00002379	MTCONS_00000786	4.53	10.0133	411.967	68.4033	1.14488	Up	9.01746e-35	-2.59349	Down	0
cis_mRNA_up10k	NA	LTCONS_00002379	XM_007820397.1	4.53	10.0133	9.96333	0.03	1.14488	Up	9.01746e-35	-8.09562	Down	8.91503e-141
cis_mRNA_dw20k	NA	LTCONS_00002382	XM_007820394.2	9.62	0.936667	6.04333	2.50333	-3.31628	Down	2.84981e-09	-1.2343	Down	3.2685e-13
cis_mRNA_dw20k	NA	LTCONS_00002382	XM_007820392.1	9.62	0.936667	58.95	457.577	-3.31628	Down	2.84981e-09	2.95395	Up	0
cis_mRNA_overlap	Lnc-AntiOverlap-mRNA	LTCONS_00002382	MTCONS_00000792	9.62	0.936667	23.4633	7.68	-3.31628	Down	2.84981e-09	-1.58627	Down	1.26299e-280
cis_mRNA_overlap	Lnc-AntiOverlap-mRNA	LTCONS_00002382	XM_007820391.2	9.62	0.936667	15.9	0	-3.31628	Down	2.84981e-09	-9.21861	Down	1.94151e-70
cis_mRNA_up10k	NA	LTCONS_00002382	XM_007820388.1	9.62	0.936667	93.8333	40.4133	-3.31628	Down	2.84981e-09	-1.20008	Down	2.68863e-155
cis_mRNA_dw20k	NA	LTCONS_00002399	XM_007820368.1	39.1533	112.23	5.18667	1.12667	1.50975	Up	3.05087e-180	-2.16427	Down	4.04466e-44
cis_mRNA_dw20k	NA	LTCONS_00002399	XM_007820375.1	39.1533	112.23	17.5733	0.86	1.50975	Up	3.05087e-180	-4.32145	Down	0
cis_mRNA_dw20k	NA	LTCONS_00002399	XM_011412407.1	39.1533	112.23	2.56	0.903333	1.50975	Up	3.05087e-180	-1.57166	Down	3.2048e-14
cis_mRNA_dw20k	NA	LTCONS_00002399	XM_007820373.1	39.1533	112.23	1.56667	0	1.50975	Up	3.05087e-180	-4.31628	Down	4.60218e-05
cis_mRNA_dw20k	NA	LTCONS_00002399	XM_007820371.2	39.1533	112.23	7.65667	2.92333	1.50975	Up	3.05087e-180	-1.37682	Down	1.04621e-13
cis_mRNA_up10k	NA	LTCONS_00002399	XM_007820372.2	39.1533	112.23	0.913333	0	1.50975	Up	3.05087e-180	-5.91305	Down	2.28147e-11
cis_mRNA_dw20k	NA	LTCONS_00002413	XM_011412413.1	0.64	2.20667	82.6433	8.59333	1.76054	Up	2.16637e-08	-3.25881	Down	3.34633e-303
cis_mRNA_dw20k	NA	LTCONS_00002413	XM_007820358.1	0.64	2.20667	0	0.25	1.76054	Up	2.16637e-08	4.17558	Up	0.000694794
cis_mRNA_up10k	NA	LTCONS_00002413	XM_007820359.1	0.64	2.20667	24.62	118.477	1.76054	Up	2.16637e-08	2.25781	Up	0
cis_mRNA_dw20k	NA	LTCONS_00002425	MTCONS_00000826	9.24333	1.99333	18.8933	4.09	-2.17055	Down	4.53575e-47	-2.18335	Down	8.63205e-283
cis_mRNA_dw20k	NA	LTCONS_00002425	XM_007820350.1	9.24333	1.99333	21.08	0	-2.17055	Down	4.53575e-47	-10.4062	Down	5.4339e-133
cis_mRNA_dw20k	NA	LTCONS_00002425	XM_007820352.1	9.24333	1.99333	19.6733	0	-2.17055	Down	4.53575e-47	-10.2842	Down	1.10699e-124
cis_mRNA_dw20k	NA	LTCONS_00002425	XM_007820341.1	9.24333	1.99333	7.29	123.567	-2.17055	Down	4.53575e-47	4.07192	Up	0
cis_mRNA_dw20k	NA	LTCONS_00002425	XM_007820348.1	9.24333	1.99333	11.6367	0	-2.17055	Down	4.53575e-47	-8.09069	Down	5.96411e-38
cis_mRNA_overlap	Lnc-AntiOverlap-mRNA	LTCONS_00002425	MTCONS_00000832	9.24333	1.99333	20.84	8.23333	-2.17055	Down	4.53575e-47	-1.31547	Down	1.44457e-160
cis_mRNA_overlap	Lnc-AntiOverlap-mRNA	LTCONS_00002425	MTCONS_00000833	9.24333	1.99333	50.0867	102.427	-2.17055	Down	4.53575e-47	1.04336	Up	0
cis_mRNA_up10k	NA	LTCONS_00002425	XM_007820343.1	9.24333	1.99333	1.56333	174.29	-2.17055	Down	4.53575e-47	6.65942	Up	0
cis_mRNA_up10k	NA	LTCONS_00002425	XM_007820342.1	9.24333	1.99333	132.363	22.58	-2.17055	Down	4.53575e-47	-2.55732	Down	1.11788e-200
cis_mRNA_dw20k	NA	LTCONS_00002427	XM_007820336.1	10.6233	2.01667	457.463	6.31667	-2.32427	Down	1.45841e-40	-6.19471	Down	0
cis_mRNA_dw20k	NA	LTCONS_00002427	XM_007820342.1	10.6233	2.01667	132.363	22.58	-2.32427	Down	1.45841e-40	-2.55732	Down	1.11788e-200
cis_mRNA_dw20k	NA	LTCONS_00002427	MTCONS_00000829	10.6233	2.01667	36.7767	1099.71	-2.32427	Down	1.45841e-40	4.90445	Up	0
cis_mRNA_dw20k	NA	LTCONS_00002427	XM_007820348.1	10.6233	2.01667	11.6367	0	-2.32427	Down	1.45841e-40	-8.09069	Down	5.96411e-38
cis_mRNA_dw20k	NA	LTCONS_00002427	XM_011412414.1	10.6233	2.01667	0.11	4.22333	-2.32427	Down	1.45841e-40	5.20532	Up	7.71636e-17
cis_mRNA_dw20k	NA	LTCONS_00002427	MTCONS_00000832	10.6233	2.01667	20.84	8.23333	-2.32427	Down	1.45841e-40	-1.31547	Down	1.44457e-160
cis_mRNA_dw20k	NA	LTCONS_00002427	MTCONS_00000833	10.6233	2.01667	50.0867	102.427	-2.32427	Down	1.45841e-40	1.04336	Up	0
cis_mRNA_dw20k	NA	LTCONS_00002427	XM_007820343.1	10.6233	2.01667	1.56333	174.29	-2.32427	Down	1.45841e-40	6.65942	Up	0
cis_mRNA_up10k	NA	LTCONS_00002427	XM_007820341.1	10.6233	2.01667	7.29	123.567	-2.32427	Down	1.45841e-40	4.07192	Up	0
cis_mRNA_up10k	NA	LTCONS_00002427	XM_007820338.1	10.6233	2.01667	10.77	2.04667	-2.32427	Down	1.45841e-40	-2.40518	Down	4.71937e-40
cis_mRNA_dw20k	NA	LTCONS_00002441	MTCONS_00000844	0.81	10.1467	25.98	4.66	3.65202	Up	7.5444e-50	-2.49186	Down	0
cis_mRNA_dw20k	NA	LTCONS_00002441	XM_007820328.2	0.81	10.1467	0.123333	5.7	3.65202	Up	7.5444e-50	5.55126	Up	2.02908e-57
cis_mRNA_dw20k	NA	LTCONS_00002441	XM_007820316.1	0.81	10.1467	7.6	0	3.65202	Up	7.5444e-50	-5.83565	Down	6.66467e-11
cis_mRNA_dw20k	NA	LTCONS_00002441	XM_007820320.1	0.81	10.1467	133.457	54.4367	3.65202	Up	7.5444e-50	-1.27939	Down	5.77187e-37
cis_mRNA_dw20k	NA	LTCONS_00002441	XM_007820326.2	0.81	10.1467	145.09	3.85333	3.65202	Up	7.5444e-50	-5.20091	Down	1.34068e-195
cis_mRNA_up10k	NA	LTCONS_00002441	MTCONS_00000852	0.81	10.1467	7.00333	2.47	3.65202	Up	7.5444e-50	-1.48404	Down	5.46795e-72
cis_mRNA_up10k	NA	LTCONS_00002441	XM_007820324.2	0.81	10.1467	41.0833	130.687	3.65202	Up	7.5444e-50	1.66917	Up	0
cis_mRNA_up10k	NA	LTCONS_00002441	XM_007820322.1	0.81	10.1467	198.283	967.93	3.65202	Up	7.5444e-50	2.29437	Up	0
cis_mRNA_up10k	NA	LTCONS_00002441	XM_007820318.1	0.81	10.1467	6.09	0	3.65202	Up	7.5444e-50	-7.6556	Down	8.26841e-30
cis_mRNA_dw20k	NA	LTCONS_00002443	XM_007820312.1	6.4	18.6767	159.31	444.907	1.55859	Up	9.90598e-40	1.48004	Up	0
cis_mRNA_dw20k	NA	LTCONS_00002443	XM_007820310.2	6.4	18.6767	3.59	0.183333	1.55859	Up	9.90598e-40	-4.04497	Down	4.92868e-33
cis_mRNA_dw20k	NA	LTCONS_00002443	XM_007820326.2	6.4	18.6767	145.09	3.85333	1.55859	Up	9.90598e-40	-5.20091	Down	1.34068e-195
cis_mRNA_dw20k	NA	LTCONS_00002443	XM_007820318.1	6.4	18.6767	6.09	0	1.55859	Up	9.90598e-40	-7.6556	Down	8.26841e-30
cis_mRNA_dw20k	NA	LTCONS_00002443	XM_007820316.1	6.4	18.6767	7.6	0	1.55859	Up	9.90598e-40	-5.83565	Down	6.66467e-11
cis_mRNA_overlap	Lnc-AntiCompleteIn-mRNAExon	LTCONS_00002443	MTCONS_00000852	6.4	18.6767	7.00333	2.47	1.55859	Up	9.90598e-40	-1.48404	Down	5.46795e-72
cis_mRNA_up10k	NA	LTCONS_00002443	XM_011412417.1	6.4	18.6767	0.783333	0	1.55859	Up	9.90598e-40	-3.86882	Down	0.000364216
cis_mRNA_up10k	NA	LTCONS_00002443	XM_007820320.1	6.4	18.6767	133.457	54.4367	1.55859	Up	9.90598e-40	-1.27939	Down	5.77187e-37
cis_mRNA_up10k	NA	LTCONS_00002443	XM_007820317.1	6.4	18.6767	28.4933	1.23667	1.55859	Up	9.90598e-40	-4.55623	Down	6.30614e-233
cis_mRNA_dw20k	NA	LTCONS_00002460	MTCONS_00002461	39.64	105.053	44.9767	91.4133	1.41614	Up	0	1.03602	Up	0
cis_mRNA_dw20k	NA	LTCONS_00002460	XM_007820294.2	39.64	105.053	31.91	78.71	1.41614	Up	0	1.31368	Up	4.16161e-201
cis_mRNA_dw20k	NA	LTCONS_00002460	XM_007820298.2	39.64	105.053	224.42	19.99	1.41614	Up	0	-3.498	Down	0
cis_mRNA_up10k	NA	LTCONS_00002460	XM_007820295.1	39.64	105.053	85.7633	37.1	1.41614	Up	0	-1.19216	Down	8.82972e-86
cis_mRNA_dw20k	NA	LTCONS_00002484	XM_007820262.2	1.11667	11.3733	0.25	6.18333	3.35752	Up	3.33137e-51	4.80214	Up	1.82936e-22
cis_mRNA_dw20k	NA	LTCONS_00002484	XM_007820263.1	1.11667	11.3733	9.05667	1.66667	3.35752	Up	3.33137e-51	-2.43175	Down	1.52714e-38
cis_mRNA_dw20k	NA	LTCONS_00002485	XM_007820262.2	0.926667	37.61	0.25	6.18333	5.33979	Up	0	4.80214	Up	1.82936e-22
cis_mRNA_dw20k	NA	LTCONS_00002485	XM_007820263.1	0.926667	37.61	9.05667	1.66667	5.33979	Up	0	-2.43175	Down	1.52714e-38
cis_mRNA_dw20k	NA	LTCONS_00002542	XM_007820202.1	1.37	7.59667	5.31333	0	2.47562	Up	2.52599e-119	-6.29154	Down	5.6213e-14
cis_mRNA_dw20k	NA	LTCONS_00002542	XM_007820197.1	1.37	7.59667	322.907	124.963	2.47562	Up	2.52599e-119	-1.34472	Down	2.11611e-129
cis_mRNA_dw20k	NA	LTCONS_00002542	MTCONS_00000950	1.37	7.59667	23.9933	1.88667	2.47562	Up	2.52599e-119	-3.66449	Down	0
cis_mRNA_dw20k	NA	LTCONS_00002542	XM_007820204.2	1.37	7.59667	18.31	0.553333	2.47562	Up	2.52599e-119	-5.00077	Down	5.51123e-234
cis_mRNA_dw20k	NA	LTCONS_00002542	MTCONS_00000956	1.37	7.59667	8.6	0.226667	2.47562	Up	2.52599e-119	-5.3809	Down	1.26451e-147
cis_mRNA_dw20k	NA	LTCONS_00002542	XM_011412425.1	1.37	7.59667	10.4333	0.773333	2.47562	Up	2.52599e-119	-3.65598	Down	8.87927e-56
cis_mRNA_dw20k	NA	LTCONS_00002542	MTCONS_00000953	1.37	7.59667	41.5967	7.52	2.47562	Up	2.52599e-119	-2.46877	Down	0
cis_mRNA_dw20k	NA	LTCONS_00002542	XM_007820201.2	1.37	7.59667	0	5.68667	2.47562	Up	2.52599e-119	8.69464	Up	5.0839e-36
cis_mRNA_dw20k	NA	LTCONS_00002542	XM_007820198.1	1.37	7.59667	18.9467	57.87	2.47562	Up	2.52599e-119	1.61129	Up	1.07396e-77
cis_mRNA_up10k	NA	LTCONS_00002542	MTCONS_00000959	1.37	7.59667	13.34	5.89333	2.47562	Up	2.52599e-119	-1.19246	Down	1.10042e-53
cis_mRNA_up10k	NA	LTCONS_00002542	MTCONS_00000960	1.37	7.59667	6.02	15.2967	2.47562	Up	2.52599e-119	1.36447	Up	2.04799e-98
cis_mRNA_up10k	NA	LTCONS_00002542	XM_007820199.1	1.37	7.59667	3.70667	0.823333	2.47562	Up	2.52599e-119	-2.01819	Down	8.59157e-08
cis_mRNA_dw20k	NA	LTCONS_00002550	XM_007820189.1	11.6133	2.92333	15.4167	3.06667	-1.99867	Down	1.38331e-60	-2.30016	Down	1.09254e-48
cis_mRNA_dw20k	NA	LTCONS_00002550	MTCONS_00000959	11.6133	2.92333	13.34	5.89333	-1.99867	Down	1.38331e-60	-1.19246	Down	1.10042e-53
cis_mRNA_dw20k	NA	LTCONS_00002550	MTCONS_00000960	11.6133	2.92333	6.02	15.2967	-1.99867	Down	1.38331e-60	1.36447	Up	2.04799e-98
cis_mRNA_dw20k	NA	LTCONS_00002550	MTCONS_00002553	11.6133	2.92333	16.3867	4.28	-1.99867	Down	1.38331e-60	-1.9278	Down	2.11769e-227
cis_mRNA_dw20k	NA	LTCONS_00002550	XM_007820194.2	11.6133	2.92333	0.216667	0.54	-1.99867	Down	1.38331e-60	1.51661	Up	0.00057047
cis_mRNA_up10k	NA	LTCONS_00002550	MTCONS_00002545	11.6133	2.92333	102.817	4.96333	-1.99867	Down	1.38331e-60	-4.34971	Down	0
cis_mRNA_dw20k	NA	LTCONS_00002585	XM_007820138.1	19.0267	4.6	72.3167	3.43667	-2.03027	Down	3.46653e-150	-4.40136	Down	0
cis_mRNA_up10k	NA	LTCONS_00002585	MTCONS_00001004	19.0267	4.6	0.243333	0.83	-2.03027	Down	3.46653e-150	1.82412	Up	2.44237e-11
cis_mRNA_up10k	NA	LTCONS_00002585	XM_007820144.1	19.0267	4.6	2.79667	0.72	-2.03027	Down	3.46653e-150	-1.85869	Down	4.97105e-08
cis_mRNA_up10k	NA	LTCONS_00002585	XM_007820141.1	19.0267	4.6	18.0467	60.6833	-2.03027	Down	3.46653e-150	1.73395	Up	1.17647e-263
cis_mRNA_dw20k	NA	LTCONS_00002594	XM_007820126.1	4.22667	14.09	89.3333	29.49	1.7199	Up	1.03708e-13	-1.58208	Down	6.87333e-232
cis_mRNA_dw20k	NA	LTCONS_00002594	XM_007820127.1	4.22667	14.09	160.543	16.0933	1.7199	Up	1.03708e-13	-3.31316	Down	0
cis_mRNA_dw20k	NA	LTCONS_00002594	MTCONS_00001019	4.22667	14.09	253.007	22.3533	1.7199	Up	1.03708e-13	-3.48136	Down	0
cis_mRNA_overlap	Lnc-AntiOverlap-mRNA	LTCONS_00002594	XM_007820124.1	4.22667	14.09	3.4	0.123333	1.7199	Up	1.03708e-13	-4.51791	Down	2.59833e-15
cis_mRNA_up10k	NA	LTCONS_00002594	XM_007820123.1	4.22667	14.09	2.54	5.55667	1.7199	Up	1.03708e-13	1.07301	Up	2.27505e-12
cis_mRNA_up10k	NA	LTCONS_00002594	XM_007820121.1	4.22667	14.09	25.5233	3.33333	1.7199	Up	1.03708e-13	-2.95012	Down	1.46035e-59
cis_mRNA_dw20k	NA	LTCONS_00002596	XM_007820126.1	7.52	1.3	89.3333	29.49	-2.51691	Down	3.06641e-44	-1.58208	Down	6.87333e-232
cis_mRNA_dw20k	NA	LTCONS_00002596	MTCONS_00002597	7.52	1.3	87.9967	22.9867	-2.51691	Down	3.06641e-44	-1.93774	Down	0
cis_mRNA_dw20k	NA	LTCONS_00002596	XM_007820127.1	7.52	1.3	160.543	16.0933	-2.51691	Down	3.06641e-44	-3.31316	Down	0
cis_mRNA_dw20k	NA	LTCONS_00002596	MTCONS_00001019	7.52	1.3	253.007	22.3533	-2.51691	Down	3.06641e-44	-3.48136	Down	0
cis_mRNA_dw20k	NA	LTCONS_00002596	XM_007820123.1	7.52	1.3	2.54	5.55667	-2.51691	Down	3.06641e-44	1.07301	Up	2.27505e-12
cis_mRNA_dw20k	NA	LTCONS_00002596	XM_007820124.1	7.52	1.3	3.4	0.123333	-2.51691	Down	3.06641e-44	-4.51791	Down	2.59833e-15
cis_mRNA_up10k	NA	LTCONS_00002596	MTCONS_00001026	7.52	1.3	23.35	3.88667	-2.51691	Down	3.06641e-44	-2.61997	Down	2.42698e-128
cis_mRNA_up10k	NA	LTCONS_00002596	XM_007820122.1	7.52	1.3	6.76333	0.323333	-2.51691	Down	3.06641e-44	-4.37901	Down	1.00538e-19
cis_mRNA_up10k	NA	LTCONS_00002596	MTCONS_00001028	7.52	1.3	85.61	24.2133	-2.51691	Down	3.06641e-44	-1.81412	Down	0
cis_mRNA_up10k	NA	LTCONS_00002596	XM_007820119.1	7.52	1.3	53.1533	21.23	-2.51691	Down	3.06641e-44	-1.3125	Down	1.03054e-88
cis_mRNA_dw20k	NA	LTCONS_00002624	XM_007820076.1	3.37	1.43333	11.16	0	-1.22956	Down	2.90932e-07	-10.2687	Down	1.15438e-123
cis_mRNA_dw20k	NA	LTCONS_00002624	XM_007820083.1	3.37	1.43333	4.09667	1.43667	-1.22956	Down	2.90932e-07	-1.50924	Down	2.5977e-40
cis_mRNA_up10k	NA	LTCONS_00002624	XM_007820082.1	3.37	1.43333	38.3633	12.0767	-1.22956	Down	2.90932e-07	-1.69012	Down	5.57465e-229
cis_mRNA_dw20k	NA	LTCONS_00002637	MTCONS_00001071	1.98667	6.58	19.2567	48.7	1.7199	Up	1.04377e-28	1.3419	Up	0
cis_mRNA_dw20k	NA	LTCONS_00002637	XM_007820064.1	1.98667	6.58	18.8733	116.163	1.7199	Up	1.04377e-28	2.63356	Up	7.59656e-192
cis_mRNA_dw20k	NA	LTCONS_00002637	XM_007820067.1	1.98667	6.58	2.48	0	1.7199	Up	1.04377e-28	-7.213	Down	2.67177e-23
cis_mRNA_up10k	NA	LTCONS_00002637	XM_007820060.1	1.98667	6.58	6.56333	25.59	1.7199	Up	1.04377e-28	1.95496	Up	9.09247e-62
cis_mRNA_up10k	NA	LTCONS_00002637	XM_007820061.1	1.98667	6.58	14.8567	49.8267	1.7199	Up	1.04377e-28	1.73552	Up	8.29156e-83
cis_mRNA_dw20k	NA	LTCONS_00002640	MTCONS_00001076	2.73	0.84	23.2367	8.36	-1.73131	Down	7.82833e-05	-1.48275	Down	1.8709e-102
cis_mRNA_dw20k	NA	LTCONS_00002640	XM_007820053.1	2.73	0.84	9.60667	1.48333	-1.73131	Down	7.82833e-05	-2.68851	Down	1.28519e-80
cis_mRNA_dw20k	NA	LTCONS_00002640	XM_007820060.1	2.73	0.84	6.56333	25.59	-1.73131	Down	7.82833e-05	1.95496	Up	9.09247e-62
cis_mRNA_up10k	NA	LTCONS_00002640	XM_007820054.1	2.73	0.84	39.2267	11.0033	-1.73131	Down	7.82833e-05	-1.84582	Down	5.25758e-22
cis_mRNA_dw20k	NA	LTCONS_00002666	XM_007820014.1	2.48	106.343	23.38	81.3033	5.42609	Up	0	1.81562	Up	9.75704e-192
cis_mRNA_dw20k	NA	LTCONS_00002666	XM_007820025.1	2.48	106.343	28.6533	11.57	5.42609	Up	0	-1.31332	Down	1.38597e-31
cis_mRNA_dw20k	NA	LTCONS_00002666	XM_007820016.1	2.48	106.343	13.2933	0	5.42609	Up	0	-9.28541	Down	4.92813e-73
cis_mRNA_up10k	NA	LTCONS_00002666	XM_007820018.1	2.48	106.343	76.29	34.5033	5.42609	Up	0	-1.11984	Down	1.00778e-130
cis_mRNA_dw20k	NA	LTCONS_00002676	XM_011412432.1	1.43	134.687	14.7333	131.483	6.5803	Up	0	3.16044	Up	0
cis_mRNA_dw20k	NA	LTCONS_00002676	MTCONS_00001109	1.43	134.687	4.06667	117.427	6.5803	Up	0	4.85201	Up	0
cis_mRNA_up10k	NA	LTCONS_00002676	XM_007820005.1	1.43	134.687	29.81	189.683	6.5803	Up	0	2.66016	Up	3.3786e-65
cis_mRNA_up10k	NA	LTCONS_00002676	MTCONS_00002674	1.43	134.687	19.7267	40.4967	6.5803	Up	0	1.05717	Up	2.10781e-64
cis_mRNA_up10k	NA	LTCONS_00002676	XM_007820010.2	1.43	134.687	0.853333	0.18	6.5803	Up	0	-2.14635	Down	0.000337595
cis_mRNA_dw20k	NA	LTCONS_00002694	XM_007819979.1	0.193333	1.16	11.9033	2.94	2.59062	Up	0.000185548	-1.99053	Down	3.79148e-35
cis_mRNA_dw20k	NA	LTCONS_00002694	XM_007819982.2	0.193333	1.16	38.7	15.1233	2.59062	Up	0.000185548	-1.35504	Down	1.7343e-106
cis_mRNA_overlap	Lnc-AntiOverlap-mRNA	LTCONS_00002694	XM_007819985.2	0.193333	1.16	11.0967	43.0733	2.59062	Up	0.000185548	1.96919	Up	2.38165e-258
cis_mRNA_up10k	NA	LTCONS_00002694	XM_007819983.2	0.193333	1.16	75.4	379.13	2.59062	Up	0.000185548	2.3262	Up	0
cis_mRNA_up10k	NA	LTCONS_00002694	XM_011412435.1	0.193333	1.16	0.566667	3.15	2.59062	Up	0.000185548	2.34622	Up	1.4801e-20
cis_mRNA_dw20k	NA	LTCONS_00002711	MTCONS_00002714	4.31	0	39.68	6.2	-4.73131	Down	3.69563e-06	-2.68003	Down	0
cis_mRNA_dw20k	NA	LTCONS_00002711	XM_007819947.2	4.31	0	0	6.12	-4.73131	Down	3.69563e-06	9.76194	Up	1.37985e-63
cis_mRNA_dw20k	NA	LTCONS_00002711	XM_007819961.1	4.31	0	6.86	2.81333	-4.73131	Down	3.69563e-06	-1.34525	Down	1.4943e-15
cis_mRNA_dw20k	NA	LTCONS_00002711	XM_007819955.1	4.31	0	86.13	238.093	-4.73131	Down	3.69563e-06	1.46711	Up	0
cis_mRNA_dw20k	NA	LTCONS_00002711	XM_007819962.1	4.31	0	8.71333	3.77	-4.73131	Down	3.69563e-06	-1.23605	Down	8.19305e-19
cis_mRNA_dw20k	NA	LTCONS_00002711	XM_007819952.2	4.31	0	76.2133	2.56	-4.73131	Down	3.69563e-06	-4.8216	Down	0
cis_mRNA_dw20k	NA	LTCONS_00002711	XM_007819950.1	4.31	0	3.75333	1.15	-4.73131	Down	3.69563e-06	-1.8017	Down	2.08185e-10
cis_mRNA_dw20k	NA	LTCONS_00002711	XM_007819957.1	4.31	0	3.25	0.94	-4.73131	Down	3.69563e-06	-1.82442	Down	1.35844e-08
cis_mRNA_overlap	Lnc-AntiCompleteIn-mRNAExon	LTCONS_00002711	XM_007819954.1	4.31	0	0.61	27.71	-4.73131	Down	3.69563e-06	5.56966	Up	2.93969e-123
cis_mRNA_up10k	NA	LTCONS_00002711	XM_007819953.2	4.31	0	15.1	2.11667	-4.73131	Down	3.69563e-06	-2.8066	Down	9.16334e-41
cis_mRNA_up10k	NA	LTCONS_00002711	XM_007819956.1	4.31	0	74.88	184.167	-4.73131	Down	3.69563e-06	1.29724	Up	0
cis_mRNA_dw20k	NA	LTCONS_00002727	MTCONS_00002730	2	4.12333	7.26667	2.37667	1.00417	Up	1.38446e-21	-1.58515	Down	3.3599e-17
cis_mRNA_dw20k	NA	LTCONS_00002727	XM_007819929.1	2	4.12333	0.816667	0.15	1.00417	Up	1.38446e-21	-2.11159	Down	0.000852758
cis_mRNA_dw20k	NA	LTCONS_00002727	XM_007819941.1	2	4.12333	52.4067	162.203	1.00417	Up	1.38446e-21	1.62845	Up	3.28573e-189
cis_mRNA_dw20k	NA	LTCONS_00002727	XM_007819936.1	2	4.12333	10.3133	1.58	1.00417	Up	1.38446e-21	-2.68861	Down	2.08587e-31
cis_mRNA_dw20k	NA	LTCONS_00002727	MTCONS_00001177	2	4.12333	19.17	3.82667	1.00417	Up	1.38446e-21	-2.31353	Down	0
cis_mRNA_dw20k	NA	LTCONS_00002727	XM_007819938.2	2	4.12333	8.69333	0	1.00417	Up	1.38446e-21	-9.7344	Down	5.00415e-93
cis_mRNA_up10k	NA	LTCONS_00002727	XM_007819934.2	2	4.12333	34.1933	93.5533	1.00417	Up	1.38446e-21	1.43164	Up	0
cis_mRNA_dw20k	NA	LTCONS_00002757	XM_007819893.1	1.9	0	179.017	80	-6.82335	Down	9.2848e-19	-1.16887	Down	1.56236e-117
cis_mRNA_dw20k	NA	LTCONS_00002757	XM_007819887.1	1.9	0	12.1767	2.00667	-6.82335	Down	9.2848e-19	-2.54161	Down	1.06108e-59
cis_mRNA_dw20k	NA	LTCONS_00002757	XM_007819886.1	1.9	0	109.91	12.9	-6.82335	Down	9.2848e-19	-3.09041	Down	0
cis_mRNA_overlap	Lnc-AntiCompleteIn-mRNAExon	LTCONS_00002757	MTCONS_00001221	1.9	0	1.71333	0.633333	-6.82335	Down	9.2848e-19	-1.43694	Down	2.19986e-44
cis_mRNA_up10k	NA	LTCONS_00002757	XM_007819888.1	1.9	0	0.9	0	-6.82335	Down	9.2848e-19	-8.7559	Down	9.71826e-55
cis_mRNA_up10k	NA	LTCONS_00002757	XM_007819889.1	1.9	0	4.20667	0.853333	-6.82335	Down	9.2848e-19	-2.30016	Down	5.34953e-21
cis_mRNA_up10k	NA	LTCONS_00002757	MTCONS_00002752	1.9	0	6.86333	2.13	-6.82335	Down	9.2848e-19	-1.71179	Down	1.14071e-78
cis_mRNA_up10k	NA	LTCONS_00002757	MTCONS_00002754	1.9	0	9.09667	1.62	-6.82335	Down	9.2848e-19	-2.48343	Down	7.14776e-108
cis_mRNA_up10k	NA	LTCONS_00002757	XM_007819890.1	1.9	0	14.5867	1.3	-6.82335	Down	9.2848e-19	-3.54261	Down	1.74936e-115
cis_mRNA_dw20k	NA	LTCONS_00002770	XM_007819873.1	58.5067	131.94	43.72	147.447	1.19188	Up	4.00977e-193	1.76017	Up	5.96241e-215
cis_mRNA_dw20k	NA	LTCONS_00002770	XM_007819878.2	58.5067	131.94	4.38333	0.556667	1.19188	Up	4.00977e-193	-2.99435	Down	1.94448e-22
cis_mRNA_dw20k	NA	LTCONS_00002770	MTCONS_00002774	58.5067	131.94	12.9533	6.39	1.19188	Up	4.00977e-193	-1.02658	Down	2.64622e-61
cis_mRNA_dw20k	NA	LTCONS_00002770	MTCONS_00001225	58.5067	131.94	25.0133	1.80333	1.19188	Up	4.00977e-193	-3.82267	Down	0
cis_mRNA_dw20k	NA	LTCONS_00002770	XM_007819874.2	58.5067	131.94	13.5167	5.46333	1.19188	Up	4.00977e-193	-1.31844	Down	1.07646e-43
cis_mRNA_overlap	Lnc-AntiOverlap-mRNA	LTCONS_00002770	MTCONS_00001228	58.5067	131.94	3.28667	7.32667	1.19188	Up	4.00977e-193	1.13799	Up	3.4286e-53
cis_mRNA_overlap	Lnc-AntiOverlap-mRNA	LTCONS_00002770	MTCONS_00001230	58.5067	131.94	19.01	0.83	1.19188	Up	4.00977e-193	-4.52407	Down	0
cis_mRNA_overlap	mRNA-CompleteIn-LncExon	LTCONS_00002770	MTCONS_00002769	58.5067	131.94	578.193	34.9767	1.19188	Up	4.00977e-193	-4.05534	Down	0
cis_mRNA_dw20k	NA	LTCONS_00002777	XM_007819869.1	2.89333	0	33.92	8.89667	-4.21674	Down	7.70184e-05	-1.89705	Down	5.85908e-13
cis_mRNA_dw20k	NA	LTCONS_00002777	XM_007819868.1	2.89333	0	1.12667	2.95333	-4.21674	Down	7.70184e-05	1.35312	Up	6.23849e-24
cis_mRNA_dw20k	NA	LTCONS_00002777	XM_007819867.2	2.89333	0	89.1233	9.91	-4.21674	Down	7.70184e-05	-3.19215	Down	2.46561e-266
cis_mRNA_dw20k	NA	LTCONS_00002777	MTCONS_00001228	2.89333	0	3.28667	7.32667	-4.21674	Down	7.70184e-05	1.13799	Up	3.4286e-53
cis_mRNA_dw20k	NA	LTCONS_00002777	MTCONS_00001230	2.89333	0	19.01	0.83	-4.21674	Down	7.70184e-05	-4.52407	Down	0
cis_mRNA_dw20k	NA	LTCONS_00002777	XM_007819872.1	2.89333	0	27.1567	72.8133	-4.21674	Down	7.70184e-05	1.42008	Up	6.0736e-64
cis_mRNA_dw20k	NA	LTCONS_00002777	MTCONS_00001232	2.89333	0	14.71	30.96	-4.21674	Down	7.70184e-05	1.07844	Up	5.83281e-130
cis_mRNA_up10k	NA	LTCONS_00002777	XM_007819871.1	2.89333	0	22.1467	10.6467	-4.21674	Down	7.70184e-05	-1.07378	Down	5.83394e-62
cis_mRNA_up10k	NA	LTCONS_00002777	XM_007819873.1	2.89333	0	43.72	147.447	-4.21674	Down	7.70184e-05	1.76017	Up	5.96241e-215
cis_mRNA_dw20k	NA	LTCONS_00002814	XM_007819826.1	3.89333	26.1433	320.467	140.003	2.74305	Up	5.29653e-213	-1.19299	Down	0
cis_mRNA_dw20k	NA	LTCONS_00002814	MTCONS_00001267	3.89333	26.1433	95.2967	25.43	2.74305	Up	5.29653e-213	-1.91286	Down	0
cis_mRNA_dw20k	NA	LTCONS_00002814	MTCONS_00002815	3.89333	26.1433	145.573	17.2467	2.74305	Up	5.29653e-213	-3.05687	Down	0
cis_mRNA_dw20k	NA	LTCONS_00002814	XM_007819827.1	3.89333	26.1433	117.177	13.92	2.74305	Up	5.29653e-213	-3.09247	Down	0
cis_mRNA_up10k	NA	LTCONS_00002814	XM_007819829.1	3.89333	26.1433	187.267	76.6633	2.74305	Up	5.29653e-213	-1.28524	Down	0
cis_mRNA_up10k	NA	LTCONS_00002814	MTCONS_00002810	3.89333	26.1433	116.623	28.87	2.74305	Up	5.29653e-213	-1.98738	Down	0
cis_mRNA_up10k	NA	LTCONS_00002814	XM_007819831.1	3.89333	26.1433	14.55	0	2.74305	Up	5.29653e-213	-9.15516	Down	4.69068e-68
cis_mRNA_up10k	NA	LTCONS_00002814	XM_007819832.1	3.89333	26.1433	0	12.7	2.74305	Up	5.29653e-213	8.58168	Up	6.6385e-34
cis_mRNA_dw20k	NA	LTCONS_00002818	XM_007819821.1	1.77	17.3	23.2867	59.7867	3.34008	Up	0	1.36948	Up	5.41098e-257
cis_mRNA_dw20k	NA	LTCONS_00002818	XM_007819828.1	1.77	17.3	0.686667	2.55	3.34008	Up	0	1.89425	Up	1.15139e-17
cis_mRNA_dw20k	NA	LTCONS_00002818	MTCONS_00002822	1.77	17.3	62.7467	1.93	3.34008	Up	0	-5.00053	Down	0
cis_mRNA_dw20k	NA	LTCONS_00002818	XM_007819820.1	1.77	17.3	38.96	0.216667	3.34008	Up	0	-7.54686	Down	4.27848e-286
cis_mRNA_dw20k	NA	LTCONS_00002818	XM_007819825.2	1.77	17.3	79.8267	10.2033	3.34008	Up	0	-2.96489	Down	0
cis_mRNA_up10k	NA	LTCONS_00002818	MTCONS_00001280	1.77	17.3	149.913	22.2433	3.34008	Up	0	-2.75434	Down	0
cis_mRNA_up10k	NA	LTCONS_00002818	XM_007819824.1	1.77	17.3	484.92	38.25	3.34008	Up	0	-3.66875	Down	0
cis_mRNA_dw20k	NA	LTCONS_00002843	XM_007819801.1	0	2.33667	42.5867	253.12	6.11418	Up	3.23338e-09	2.58425	Up	0
cis_mRNA_dw20k	NA	LTCONS_00002843	XM_007819799.2	0	2.33667	0.22	1.63333	6.11418	Up	3.23338e-09	2.78307	Up	1.42474e-06
cis_mRNA_overlap	Lnc-AntiOverlap-mRNA	LTCONS_00002843	XM_007819802.2	0	2.33667	121.123	18.3333	6.11418	Up	3.23338e-09	-2.73019	Down	0
cis_mRNA_up10k	NA	LTCONS_00002843	XM_007819800.1	0	2.33667	2.84	27.7467	6.11418	Up	3.23338e-09	3.28081	Up	2.14496e-105
cis_mRNA_up10k	NA	LTCONS_00002843	XM_007819798.1	0	2.33667	11.3433	0	6.11418	Up	3.23338e-09	-8.78586	Down	1.21063e-55
cis_mRNA_up10k	NA	LTCONS_00002843	XM_007819803.2	0	2.33667	34.84	4.39667	6.11418	Up	3.23338e-09	-2.94854	Down	1.46809e-141
cis_mRNA_dw20k	NA	LTCONS_00002876	XM_007819749.1	15.64	0	25.8033	11.8867	-6.74923	Down	5.30896e-18	-1.16814	Down	4.96387e-21
cis_mRNA_dw20k	NA	LTCONS_00002876	XM_007819757.2	15.64	0	8.71333	2.31667	-6.74923	Down	5.30896e-18	-1.97329	Down	3.96047e-14
cis_mRNA_dw20k	NA	LTCONS_00002876	MTCONS_00002880	15.64	0	12.4967	3.79667	-6.74923	Down	5.30896e-18	-1.71592	Down	4.42098e-103
cis_mRNA_dw20k	NA	LTCONS_00002876	MTCONS_00002881	15.64	0	70.51	33.38	-6.74923	Down	5.30896e-18	-1.06905	Down	0
cis_mRNA_dw20k	NA	LTCONS_00002876	XM_007819755.1	15.64	0	3.16667	0.37	-6.74923	Down	5.30896e-18	-3.15355	Down	3.32784e-12
cis_mRNA_overlap	Lnc-AntiCompleteIn-mRNAExon	LTCONS_00002876	MTCONS_00001337	15.64	0	13.0733	30.4733	-6.74923	Down	5.30896e-18	1.22756	Up	0
cis_mRNA_up10k	NA	LTCONS_00002876	XM_011412444.1	15.64	0	36.1633	120.583	-6.74923	Down	5.30896e-18	1.72047	Up	0
cis_mRNA_dw20k	NA	LTCONS_00002896	XM_007819728.2	28.1	7.25	33.57	110.157	-1.94404	Down	2.45438e-106	1.70679	Up	0
cis_mRNA_dw20k	NA	LTCONS_00002896	MTCONS_00001355	28.1	7.25	35.2467	16.9933	-1.94404	Down	2.45438e-106	-1.03989	Down	3.60539e-231
cis_mRNA_dw20k	NA	LTCONS_00002896	XM_007819730.1	28.1	7.25	9.82	0	-1.94404	Down	2.45438e-106	-8.57484	Down	1.45163e-49
cis_mRNA_dw20k	NA	LTCONS_00002896	XM_007819725.1	28.1	7.25	0.773333	0	-1.94404	Down	2.45438e-106	-3.86882	Down	0.000364216
cis_mRNA_dw20k	NA	LTCONS_00002896	XM_007819726.1	28.1	7.25	7.66667	0.323333	-1.94404	Down	2.45438e-106	-4.62662	Down	2.13232e-37
cis_mRNA_dw20k	NA	LTCONS_00002896	MTCONS_00001360	28.1	7.25	67.69	24.1033	-1.94404	Down	2.45438e-106	-1.48436	Down	0
cis_mRNA_up10k	NA	LTCONS_00002896	XM_007819724.1	28.1	7.25	63	11.8733	-1.94404	Down	2.45438e-106	-2.40938	Down	0
cis_mRNA_dw20k	NA	LTCONS_00002939	MTCONS_00002943	1.42	11.2733	4.98333	1.41333	3.00348	Up	1.12843e-94	-1.75811	Down	2.01593e-14
cis_mRNA_dw20k	NA	LTCONS_00002939	XM_007827348.2	1.42	11.2733	0.436667	0.156667	3.00348	Up	1.12843e-94	-1.61884	Down	9.91388e-05
cis_mRNA_dw20k	NA	LTCONS_00002939	MTCONS_00001403	1.42	11.2733	2.92	0.993333	3.00348	Up	1.12843e-94	-1.49118	Down	8.72484e-10
cis_mRNA_up10k	NA	LTCONS_00002939	XM_007827349.1	1.42	11.2733	5586.59	116.683	3.00348	Up	1.12843e-94	-5.57774	Down	0
cis_mRNA_up10k	NA	LTCONS_00002939	XM_007827350.1	1.42	11.2733	9.87333	0.53	3.00348	Up	1.12843e-94	-4.3042	Down	1.07479e-45
cis_mRNA_dw20k	NA	LTCONS_00002986	XM_007826575.2	2.27667	8.98333	6.49	1.20333	1.97918	Up	2.15314e-116	-2.45378	Down	2.12162e-28
cis_mRNA_dw20k	NA	LTCONS_00002986	XM_007826572.1	2.27667	8.98333	7.24333	1.99333	1.97918	Up	2.15314e-116	-1.92723	Down	1.22624e-07
cis_mRNA_dw20k	NA	LTCONS_00002989	XM_011412455.1	4.45	33.0467	4.47333	13.1667	2.90249	Up	1.34e-146	1.54382	Up	8.57798e-11
cis_mRNA_dw20k	NA	LTCONS_00002989	XM_007826568.2	4.45	33.0467	26.4433	5.76667	2.90249	Up	1.34e-146	-2.18626	Down	6.15232e-30
cis_mRNA_up10k	NA	LTCONS_00002989	XM_007826570.1	4.45	33.0467	27.4333	122.21	2.90249	Up	1.34e-146	2.15738	Up	0
cis_mRNA_dw20k	NA	LTCONS_00003023	XM_007826332.1	6.17333	2.26667	19.3967	3.49	-1.4424	Down	1.21967e-14	-2.42792	Down	1.74373e-54
cis_mRNA_dw20k	NA	LTCONS_00003023	XM_007826338.1	6.17333	2.26667	6.84667	0.58	-1.4424	Down	1.21967e-14	-3.4926	Down	3.83262e-56
cis_mRNA_dw20k	NA	LTCONS_00003023	XM_007826334.1	6.17333	2.26667	22.0433	6.63333	-1.4424	Down	1.21967e-14	-1.73715	Down	6.0443e-56
cis_mRNA_up10k	NA	LTCONS_00003023	XM_007826339.1	6.17333	2.26667	0.893333	8.09	-1.4424	Down	1.21967e-14	3.12667	Up	5.6873e-34
cis_mRNA_up10k	NA	LTCONS_00003023	XM_007826335.1	6.17333	2.26667	1.38667	0.06	-1.4424	Down	1.21967e-14	-4.26737	Down	1.18275e-07
cis_mRNA_dw20k	NA	LTCONS_00003032	XM_007826314.1	38.9033	14.3933	2.70333	0.633333	-1.41149	Down	1.692e-75	-2.18699	Down	1.46918e-16
cis_mRNA_dw20k	NA	LTCONS_00003032	XM_007826325.1	38.9033	14.3933	92.3833	20.03	-1.41149	Down	1.692e-75	-2.18571	Down	5.28011e-253
cis_mRNA_up10k	NA	LTCONS_00003032	MTCONS_00001506	38.9033	14.3933	5.98333	13.58	-1.41149	Down	1.692e-75	1.15467	Up	6.14692e-52
cis_mRNA_up10k	NA	LTCONS_00003032	XM_007826318.2	38.9033	14.3933	1.13333	0	-1.41149	Down	1.692e-75	-6.64051	Down	6.01134e-17
cis_mRNA_up10k	NA	LTCONS_00003032	MTCONS_00001508	38.9033	14.3933	9.37667	30.8067	-1.41149	Down	1.692e-75	1.72404	Up	1.47358e-265
cis_mRNA_up10k	NA	LTCONS_00003032	XM_007826316.2	38.9033	14.3933	13.3067	62.82	-1.41149	Down	1.692e-75	2.21614	Up	0
cis_mRNA_dw20k	NA	LTCONS_00003035	XM_007826325.1	1.12333	12.11	92.3833	20.03	3.52135	Up	3.82045e-17	-2.18571	Down	5.28011e-253
cis_mRNA_dw20k	NA	LTCONS_00003035	XM_007826314.1	1.12333	12.11	2.70333	0.633333	3.52135	Up	3.82045e-17	-2.18699	Down	1.46918e-16
cis_mRNA_overlap	Lnc-AntiCompleteIn-mRNAExon	LTCONS_00003035	MTCONS_00001506	1.12333	12.11	5.98333	13.58	3.52135	Up	3.82045e-17	1.15467	Up	6.14692e-52
cis_mRNA_overlap	Lnc-AntiOverlap-mRNA	LTCONS_00003035	XM_007826318.2	1.12333	12.11	1.13333	0	3.52135	Up	3.82045e-17	-6.64051	Down	6.01134e-17
cis_mRNA_up10k	NA	LTCONS_00003035	MTCONS_00001508	1.12333	12.11	9.37667	30.8067	3.52135	Up	3.82045e-17	1.72404	Up	1.47358e-265
cis_mRNA_up10k	NA	LTCONS_00003035	XM_007826316.2	1.12333	12.11	13.3067	62.82	3.52135	Up	3.82045e-17	2.21614	Up	0
cis_mRNA_up10k	NA	LTCONS_00003035	XM_007826315.1	1.12333	12.11	0.893333	3.06	3.52135	Up	3.82045e-17	1.84587	Up	3.45129e-11
cis_mRNA_dw20k	NA	LTCONS_00003060	XM_007826289.2	8.65	3.24333	2.18333	0.61	-1.32877	Down	1.3113e-06	-1.86549	Down	1.68629e-09
cis_mRNA_dw20k	NA	LTCONS_00003060	XM_007826284.1	8.65	3.24333	2.99667	0.166667	-1.32877	Down	1.3113e-06	-4.01425	Down	3.05684e-15
cis_mRNA_dw20k	NA	LTCONS_00003071	MTCONS_00001576	0	3.22667	18.2133	5.12333	5.05005	Up	1.48979e-05	-1.77696	Down	4.62963e-55
cis_mRNA_dw20k	NA	LTCONS_00003071	XM_007819670.2	0	3.22667	2.16333	0.343333	5.05005	Up	1.48979e-05	-2.60053	Down	6.76646e-19
cis_mRNA_dw20k	NA	LTCONS_00003072	XM_007819693.2	4.01	0.423333	2.44333	0.606667	-3.16427	Down	2.59596e-06	-2.12559	Down	1.00476e-06
cis_mRNA_dw20k	NA	LTCONS_00003072	MTCONS_00000056	4.01	0.423333	8.98	1.53667	-3.16427	Down	2.59596e-06	-2.52449	Down	8.32252e-106
cis_mRNA_dw20k	NA	LTCONS_00003072	XM_007819688.2	4.01	0.423333	25.2367	8.68667	-3.16427	Down	2.59596e-06	-1.54311	Down	1.45134e-39
cis_mRNA_dw20k	NA	LTCONS_00003072	XM_007819686.2	4.01	0.423333	33.2533	8.92333	-3.16427	Down	2.59596e-06	-1.87178	Down	4.87511e-52
cis_mRNA_dw20k	NA	LTCONS_00003072	XM_007819685.1	4.01	0.423333	38.98	145.483	-3.16427	Down	2.59596e-06	1.90565	Up	0
cis_mRNA_up10k	NA	LTCONS_00003072	MTCONS_00000058	4.01	0.423333	213.857	88.2133	-3.16427	Down	2.59596e-06	-1.28981	Down	4.85743e-283
cis_mRNA_dw20k	NA	LTCONS_00003074	XM_007825683.1	0.383333	2.76667	134.577	356.763	2.89728	Up	1.7764e-21	1.41266	Up	0
cis_mRNA_dw20k	NA	LTCONS_00003074	XM_011412325.1	0.383333	2.76667	2.22667	0.323333	2.89728	Up	1.7764e-21	-2.77339	Down	2.71939e-11
cis_mRNA_dw20k	NA	LTCONS_00003074	MTCONS_00000119	0.383333	2.76667	5.92667	1.05	2.89728	Up	1.7764e-21	-2.49549	Down	8.24986e-65
cis_mRNA_up10k	NA	LTCONS_00003074	XM_007825690.1	0.383333	2.76667	0.136667	1.57333	2.89728	Up	1.7764e-21	3.59062	Up	2.84842e-08
cis_mRNA_up10k	NA	LTCONS_00003074	XM_007825687.1	0.383333	2.76667	40.9633	97.03	2.89728	Up	1.7764e-21	1.2265	Up	0
cis_mRNA_dw20k	NA	LTCONS_00003075	XM_011412337.1	1.41667	0.283333	7.64	1.12333	-2.31628	Down	0.000774449	-2.64779	Down	6.20291e-21
cis_mRNA_dw20k	NA	LTCONS_00003075	XM_011412332.1	1.41667	0.283333	4.59333	0.843333	-2.31628	Down	0.000774449	-2.54324	Down	5.95148e-21
cis_mRNA_up10k	NA	LTCONS_00003075	XM_011412335.1	1.41667	0.283333	2.65667	0.183333	-2.31628	Down	0.000774449	-4.01425	Down	3.05684e-15
cis_mRNA_dw20k	NA	LTCONS_00003077	MTCONS_00001750	0.423333	4.35333	27.7167	12.6767	3.38555	Up	4.60681e-83	-1.12016	Down	2.32244e-254
cis_mRNA_dw20k	NA	LTCONS_00003077	XM_011412346.1	0.423333	4.35333	3.16333	0	3.38555	Up	4.60681e-83	-7.78842	Down	4.30597e-32
cis_mRNA_up10k	NA	LTCONS_00003077	XM_007826858.1	0.423333	4.35333	20.2333	73.9633	3.38555	Up	4.60681e-83	1.91112	Up	4.6515e-65
cis_mRNA_up10k	NA	LTCONS_00003077	XM_007826859.1	0.423333	4.35333	66.2633	7.93333	3.38555	Up	4.60681e-83	-3.06944	Down	7.39429e-306
cis_mRNA_up10k	NA	LTCONS_00003077	MTCONS_00001742	0.423333	4.35333	121.357	50.1367	3.38555	Up	4.60681e-83	-1.26654	Down	0
cis_mRNA_up10k	NA	LTCONS_00003077	XM_007826860.1	0.423333	4.35333	0	20.5633	3.38555	Up	4.60681e-83	10.3491	Up	1.35912e-86
cis_mRNA_dw20k	NA	LTCONS_00003081	XM_011412354.1	0.823333	38.7467	33.6333	72.7	5.60421	Up	0	1.12019	Up	2.26382e-192
cis_mRNA_dw20k	NA	LTCONS_00003081	XM_007822515.1	0.823333	38.7467	136.89	309.47	5.60421	Up	0	1.17517	Up	3.26339e-213
cis_mRNA_dw20k	NA	LTCONS_00003081	MTCONS_00000253	0.823333	38.7467	11.02	3.97	5.60421	Up	0	-1.48107	Down	1.26402e-36
cis_mRNA_dw20k	NA	LTCONS_00003081	MTCONS_00001813	0.823333	38.7467	23.3133	3.66333	5.60421	Up	0	-2.69314	Down	1.34807e-219
cis_mRNA_dw20k	NA	LTCONS_00003081	XM_007822521.1	0.823333	38.7467	0.356667	0.0433333	5.60421	Up	0	-3.21674	Down	0.000226875
cis_mRNA_dw20k	NA	LTCONS_00003081	XM_007822522.1	0.823333	38.7467	40.3833	7.34333	5.60421	Up	0	-2.48323	Down	4.73382e-116
cis_mRNA_up10k	NA	LTCONS_00003081	XM_007822520.1	0.823333	38.7467	95.3	213.433	5.60421	Up	0	1.14725	Up	0
cis_mRNA_up10k	NA	LTCONS_00003081	XM_007822518.2	0.823333	38.7467	12.3	1.23	5.60421	Up	0	-3.44507	Down	2.17189e-112
cis_mRNA_up10k	NA	LTCONS_00003081	XM_007822523.2	0.823333	38.7467	28.77	0.666667	5.60421	Up	0	-5.48085	Down	1.59267e-212
cis_mRNA_dw20k	NA	LTCONS_00003082	XM_011412354.1	1.59	12.9367	33.6333	72.7	3.05359	Up	8.71176e-46	1.12019	Up	2.26382e-192
cis_mRNA_dw20k	NA	LTCONS_00003082	XM_007822515.1	1.59	12.9367	136.89	309.47	3.05359	Up	8.71176e-46	1.17517	Up	3.26339e-213
cis_mRNA_dw20k	NA	LTCONS_00003082	MTCONS_00001813	1.59	12.9367	23.3133	3.66333	3.05359	Up	8.71176e-46	-2.69314	Down	1.34807e-219
cis_mRNA_dw20k	NA	LTCONS_00003082	XM_007822521.1	1.59	12.9367	0.356667	0.0433333	3.05359	Up	8.71176e-46	-3.21674	Down	0.000226875
cis_mRNA_dw20k	NA	LTCONS_00003082	XM_007822522.1	1.59	12.9367	40.3833	7.34333	3.05359	Up	8.71176e-46	-2.48323	Down	4.73382e-116
cis_mRNA_up10k	NA	LTCONS_00003082	XM_007822518.2	1.59	12.9367	12.3	1.23	3.05359	Up	8.71176e-46	-3.44507	Down	2.17189e-112
cis_mRNA_dw20k	NA	LTCONS_00003083	XM_007822483.1	0.0833333	2.39	5.94333	1.59333	4.76054	Up	9.2903e-13	-1.93181	Down	8.18363e-29
cis_mRNA_dw20k	NA	LTCONS_00003083	XM_007822487.1	0.0833333	2.39	11.8333	33.1467	4.76054	Up	9.2903e-13	1.46415	Up	6.50131e-46
cis_mRNA_up10k	NA	LTCONS_00003083	XM_007822486.1	0.0833333	2.39	14.6367	101.213	4.76054	Up	9.2903e-13	2.80129	Up	0
cis_mRNA_up10k	NA	LTCONS_00003083	MTCONS_00001834	0.0833333	2.39	48.2967	2.94333	4.76054	Up	9.2903e-13	-4.11039	Down	0
cis_mRNA_dw20k	NA	LTCONS_00003084	XM_007822442.1	0.65	2.68667	437.917	27.1333	2.09019	Up	7.11814e-14	-4.00045	Down	0
cis_mRNA_dw20k	NA	LTCONS_00003084	XM_007822440.2	0.65	2.68667	0.56	0	2.09019	Up	7.11814e-14	-4.79067	Down	2.43437e-06
cis_mRNA_dw20k	NA	LTCONS_00003084	XM_007822441.2	0.65	2.68667	32.4533	15.1733	2.09019	Up	7.11814e-14	-1.11313	Down	1.9875e-44
cis_mRNA_up10k	NA	LTCONS_00003084	XM_007823023.2	0.65	2.68667	115.95	5.71667	2.09019	Up	7.11814e-14	-4.32128	Down	1.66805e-264
cis_mRNA_up10k	NA	LTCONS_00003084	XM_007823024.1	0.65	2.68667	12.7033	3.75	2.09019	Up	7.11814e-14	-1.82232	Down	9.83068e-38
cis_mRNA_up10k	NA	LTCONS_00003084	MTCONS_00000316	0.65	2.68667	46.58	13.9567	2.09019	Up	7.11814e-14	-1.72468	Down	3.78237e-296
cis_mRNA_dw20k	NA	LTCONS_00003086	XM_007823020.2	0.923333	3.77333	28.94	3.46333	1.99055	Up	7.04364e-15	-3.07795	Down	5.8716e-161
cis_mRNA_dw20k	NA	LTCONS_00003086	MTCONS_00000316	0.923333	3.77333	46.58	13.9567	1.99055	Up	7.04364e-15	-1.72468	Down	3.78237e-296
cis_mRNA_dw20k	NA	LTCONS_00003086	XM_007823017.1	0.923333	3.77333	11.9733	4.28	1.99055	Up	7.04364e-15	-1.46969	Down	7.53251e-22
cis_mRNA_dw20k	NA	LTCONS_00003086	XM_007823019.1	0.923333	3.77333	3.78	0.0533333	1.99055	Up	7.04364e-15	-5.85233	Down	1.37774e-19
cis_mRNA_up10k	NA	LTCONS_00003086	XM_007823018.1	0.923333	3.77333	111.897	13.3867	1.99055	Up	7.04364e-15	-3.05723	Down	0
cis_mRNA_dw20k	NA	LTCONS_00003087	XM_007822992.1	0	3.81333	6.25667	0.71	5.49751	Up	8.11294e-07	-3.14635	Down	1.69993e-31
cis_mRNA_dw20k	NA	LTCONS_00003087	XM_007822997.1	0	3.81333	40.26	3.06	5.49751	Up	8.11294e-07	-3.7758	Down	0
cis_mRNA_dw20k	NA	LTCONS_00003087	XM_007822998.1	0	3.81333	11.7033	4.29667	5.49751	Up	8.11294e-07	-1.44377	Down	3.17204e-28
cis_mRNA_dw20k	NA	LTCONS_00003087	XM_007822994.1	0	3.81333	3.61	0.34	5.49751	Up	8.11294e-07	-3.39362	Down	8.96346e-59
cis_mRNA_up10k	NA	LTCONS_00003087	MTCONS_00000340	0	3.81333	10.68	4.30667	5.49751	Up	8.11294e-07	-1.25435	Down	4.6355e-42
cis_mRNA_up10k	NA	LTCONS_00003087	MTCONS_00000341	0	3.81333	21.4967	6.29333	5.49751	Up	8.11294e-07	-1.79799	Down	4.80597e-124
cis_mRNA_up10k	NA	LTCONS_00003087	MTCONS_00000342	0	3.81333	10.9267	1.72667	5.49751	Up	8.11294e-07	-2.62136	Down	3.60234e-103
cis_mRNA_dw20k	NA	LTCONS_00003089	XM_007822943.1	2.27	0	32.8667	3.80333	-5.73131	Down	2.62009e-10	-3.09121	Down	6.66724e-134
cis_mRNA_up10k	NA	LTCONS_00003089	MTCONS_00000384	2.27	0	2.39333	0.716667	-5.73131	Down	2.62009e-10	-1.74265	Down	1.77706e-40
cis_mRNA_up10k	NA	LTCONS_00003089	XM_007822940.1	2.27	0	26.84	0.686667	-5.73131	Down	2.62009e-10	-5.35672	Down	0
cis_mRNA_up10k	NA	LTCONS_00003089	XM_007822941.1	2.27	0	74.3233	33.33	-5.73131	Down	2.62009e-10	-1.13521	Down	1.88822e-59
cis_mRNA_dw20k	NA	LTCONS_00003093	XM_007822821.2	2.4	14.9933	27.4867	63.8267	2.60442	Up	1.85244e-21	1.25081	Up	4.69206e-60
cis_mRNA_dw20k	NA	LTCONS_00003093	XM_007822829.1	2.4	14.9933	177.907	33.01	2.60442	Up	1.85244e-21	-2.40429	Down	0
cis_mRNA_dw20k	NA	LTCONS_00003093	XM_007822818.1	2.4	14.9933	20.34	3.05333	2.60442	Up	1.85244e-21	-2.77688	Down	1.5987e-141
cis_mRNA_up10k	NA	LTCONS_00003093	MTCONS_00002037	2.4	14.9933	5.78333	2.26333	2.60442	Up	1.85244e-21	-1.36269	Down	3.53743e-33
cis_mRNA_up10k	NA	LTCONS_00003093	XM_011412375.1	2.4	14.9933	2.72333	6.93333	2.60442	Up	1.85244e-21	1.26869	Up	1.26749e-05
cis_mRNA_up10k	NA	LTCONS_00003094	XM_007822808.1	0.373333	1.26	22.7333	1.58333	1.74262	Up	0.000174351	-3.87631	Down	3.46671e-150
cis_mRNA_up10k	NA	LTCONS_00003094	XM_007822809.1	0.373333	1.26	0.236667	40.7867	1.74262	Up	0.000174351	7.5099	Up	1.12161e-76
cis_mRNA_dw20k	NA	LTCONS_00003095	XM_007822742.2	0	2.21667	22.8433	60.88	5.98293	Up	1.24625e-08	1.45703	Up	4.85261e-25
cis_mRNA_dw20k	NA	LTCONS_00003095	XM_007822743.2	0	2.21667	327.203	16.58	5.98293	Up	1.24625e-08	-4.28202	Down	0
cis_mRNA_up10k	NA	LTCONS_00003095	MTCONS_00000526	0	2.21667	534.227	118.287	5.98293	Up	1.24625e-08	-2.14666	Down	0
cis_mRNA_up10k	NA	LTCONS_00003095	XM_007822738.2	0	2.21667	1.37	13.45	5.98293	Up	1.24625e-08	3.34328	Up	2.07705e-67
cis_mRNA_up10k	NA	LTCONS_00003095	XM_007822739.2	0	2.21667	4.81333	1.16667	5.98293	Up	1.24625e-08	-2.04165	Down	6.22315e-22
cis_mRNA_dw20k	NA	LTCONS_00003096	XM_007822732.1	3.38333	35.1733	0.836667	0	3.40402	Up	3.99752e-225	-4.86882	Down	1.37191e-06
cis_mRNA_dw20k	NA	LTCONS_00003096	XM_007822733.1	3.38333	35.1733	15.7433	1.01667	3.40402	Up	3.99752e-225	-3.9048	Down	2.42782e-37
cis_mRNA_dw20k	NA	LTCONS_00003096	XM_007822725.1	3.38333	35.1733	3.67	0.316667	3.40402	Up	3.99752e-225	-3.53732	Down	9.02295e-13
cis_mRNA_up10k	NA	LTCONS_00003096	XM_007822730.1	3.38333	35.1733	2.42333	0.85	3.40402	Up	3.99752e-225	-1.63178	Down	0.000393445
cis_mRNA_up10k	NA	LTCONS_00003096	MTCONS_00000536	3.38333	35.1733	18.2233	7.59667	3.40402	Up	3.99752e-225	-1.24438	Down	1.27254e-126
cis_mRNA_dw20k	NA	LTCONS_00003098	XM_007822723.1	0.646667	6.89	57.24	15.5867	3.47814	Up	2.91912e-11	-1.86751	Down	1.17154e-177
cis_mRNA_dw20k	NA	LTCONS_00003098	XM_007822716.1	0.646667	6.89	84.2067	23.2667	3.47814	Up	2.91912e-11	-1.86244	Down	0
cis_mRNA_dw20k	NA	LTCONS_00003098	MTCONS_00000536	0.646667	6.89	18.2233	7.59667	3.47814	Up	2.91912e-11	-1.24438	Down	1.27254e-126
cis_mRNA_up10k	NA	LTCONS_00003098	XM_007822720.1	0.646667	6.89	4.82	2.18333	3.47814	Up	2.91912e-11	-1.08398	Down	2.90959e-05
cis_mRNA_dw20k	NA	LTCONS_00003099	XM_007822714.1	1.20667	48.38	36.1833	96.4033	5.2808	Up	2.49609e-289	1.42827	Up	2.53419e-104
cis_mRNA_dw20k	NA	LTCONS_00003099	MTCONS_00002129	1.20667	48.38	108.25	298.15	5.2808	Up	2.49609e-289	1.48725	Up	0
cis_mRNA_dw20k	NA	LTCONS_00003099	XM_007822713.1	1.20667	48.38	0.246667	27.7867	5.2808	Up	2.49609e-289	6.83092	Up	1.66268e-62
cis_mRNA_dw20k	NA	LTCONS_00003099	XM_007822711.1	1.20667	48.38	12.1067	68.9933	5.2808	Up	2.49609e-289	2.51499	Up	0
cis_mRNA_dw20k	NA	LTCONS_00003099	XM_007822716.1	1.20667	48.38	84.2067	23.2667	5.2808	Up	2.49609e-289	-1.86244	Down	0
cis_mRNA_up10k	NA	LTCONS_00003099	XM_007822717.2	1.20667	48.38	51.04	436.583	5.2808	Up	2.49609e-289	3.09805	Up	0
cis_mRNA_up10k	NA	LTCONS_00003099	MTCONS_00000545	1.20667	48.38	24.09	68.55	5.2808	Up	2.49609e-289	1.52329	Up	0
cis_mRNA_dw20k	NA	LTCONS_00003100	XM_007822692.2	1.82333	4.38333	16.8667	4.81667	1.28451	Up	3.44059e-06	-1.7923	Down	5.14544e-37
cis_mRNA_dw20k	NA	LTCONS_00003100	MTCONS_00000560	1.82333	4.38333	4.35	0.16	1.28451	Up	3.44059e-06	-5.00751	Down	2.01579e-125
cis_mRNA_dw20k	NA	LTCONS_00003100	MTCONS_00000561	1.82333	4.38333	5.12667	0.466667	1.28451	Up	3.44059e-06	-3.36839	Down	1.33266e-120
cis_mRNA_up10k	NA	LTCONS_00003100	MTCONS_00002140	1.82333	4.38333	0.543333	0.0533333	1.28451	Up	3.44059e-06	-3.5413	Down	5.54549e-21
cis_mRNA_up10k	NA	LTCONS_00003100	MTCONS_00002139	1.82333	4.38333	31.51	6.21	1.28451	Up	3.44059e-06	-2.34617	Down	0
cis_mRNA_up10k	NA	LTCONS_00003100	XM_007822693.1	1.82333	4.38333	46.04	12.4167	1.28451	Up	3.44059e-06	-1.89727	Down	1.5069e-230
cis_mRNA_dw20k	NA	LTCONS_00003101	XM_007822651.2	1.27333	5.10333	53.2533	24.53	2.00565	Up	9.40984e-09	-1.13011	Down	3.88315e-136
cis_mRNA_dw20k	NA	LTCONS_00003101	XM_011412388.1	1.27333	5.10333	6.9	29.45	2.00565	Up	9.40984e-09	2.09561	Up	2.08762e-29
cis_mRNA_dw20k	NA	LTCONS_00003101	MTCONS_00000593	1.27333	5.10333	9.98	0.83	2.00565	Up	9.40984e-09	-3.57136	Down	1.06587e-160
cis_mRNA_dw20k	NA	LTCONS_00003101	XM_007822653.2	1.27333	5.10333	2.08333	0	2.00565	Up	9.40984e-09	-7.1965	Down	4.36332e-23
cis_mRNA_dw20k	NA	LTCONS_00003101	XM_007822645.1	1.27333	5.10333	134.273	29.04	2.00565	Up	9.40984e-09	-2.20269	Down	0
cis_mRNA_up10k	NA	LTCONS_00003101	XM_007822647.1	1.27333	5.10333	100.053	41.9433	2.00565	Up	9.40984e-09	-1.26279	Down	4.5221e-155
cis_mRNA_up10k	NA	LTCONS_00003101	MTCONS_00002185	1.27333	5.10333	20.67	6.55667	2.00565	Up	9.40984e-09	-1.807	Down	0
cis_mRNA_up10k	NA	LTCONS_00003101	XM_007822648.1	1.27333	5.10333	0	19.95	2.00565	Up	9.40984e-09	10.4796	Up	1.04923e-92
cis_mRNA_up10k	NA	LTCONS_00003101	XM_007822643.1	1.27333	5.10333	49.3533	11.3967	2.00565	Up	9.40984e-09	-2.14057	Down	2.93163e-81
cis_mRNA_dw20k	NA	LTCONS_00003102	XM_007822643.1	2.65333	0.983333	49.3533	11.3967	-1.52486	Down	0.000120938	-2.14057	Down	2.93163e-81
cis_mRNA_dw20k	NA	LTCONS_00003102	XM_007822639.1	2.65333	0.983333	7.04333	1.03	-1.52486	Down	0.000120938	-2.83085	Down	2.7273e-12
cis_mRNA_dw20k	NA	LTCONS_00003102	XM_007822640.2	2.65333	0.983333	18.6467	87.9333	-1.52486	Down	0.000120938	2.26618	Up	1.20027e-90
cis_mRNA_dw20k	NA	LTCONS_00003102	XM_007822634.2	2.65333	0.983333	11.92	27.5667	-1.52486	Down	0.000120938	1.2106	Up	2.01123e-81
cis_mRNA_up10k	NA	LTCONS_00003102	XM_007822638.1	2.65333	0.983333	4.94667	0.286667	-1.52486	Down	0.000120938	-3.87435	Down	2.09933e-36
cis_mRNA_up10k	NA	LTCONS_00003102	XM_011412389.1	2.65333	0.983333	26.82	3.96333	-1.52486	Down	0.000120938	-2.75942	Down	1.19818e-81
cis_mRNA_up10k	NA	LTCONS_00003102	MTCONS_00002193	2.65333	0.983333	10.0267	1.26667	-1.52486	Down	0.000120938	-3.04476	Down	1.07162e-89
cis_mRNA_up10k	NA	LTCONS_00003102	XM_007822635.1	2.65333	0.983333	181.447	31.2267	-1.52486	Down	0.000120938	-2.54018	Down	0
cis_mRNA_up10k	NA	LTCONS_00003102	XM_011412388.1	2.65333	0.983333	6.9	29.45	-1.52486	Down	0.000120938	2.09561	Up	2.08762e-29
cis_mRNA_dw20k	NA	LTCONS_00003103	XM_007822624.1	0.03	2.05333	9.62667	213.763	5.93047	Up	1.91467e-26	4.44586	Up	0
cis_mRNA_dw20k	NA	LTCONS_00003103	XM_007822627.2	0.03	2.05333	50.3567	19.9833	5.93047	Up	1.91467e-26	-1.31923	Down	1.44817e-183
cis_mRNA_up10k	NA	LTCONS_00003103	XM_007822628.1	0.03	2.05333	41.3367	133.687	5.93047	Up	1.91467e-26	1.7043	Up	2.53168e-284
cis_mRNA_dw20k	NA	LTCONS_00003105	XM_007822626.1	0.463333	2.43667	37.5	3.68667	2.4837	Up	7.66292e-07	-3.27661	Down	1.6352e-131
cis_mRNA_dw20k	NA	LTCONS_00003105	XM_007822615.2	0.463333	2.43667	9.84	4.57667	2.4837	Up	7.66292e-07	-1.08265	Down	4.5953e-13
cis_mRNA_up10k	NA	LTCONS_00003105	XM_007822621.1	0.463333	2.43667	54.4167	4.4	2.4837	Up	7.66292e-07	-3.61087	Down	0
cis_mRNA_up10k	NA	LTCONS_00003105	XM_007822623.1	0.463333	2.43667	110.383	44.6633	2.4837	Up	7.66292e-07	-1.34023	Down	9.1412e-91
cis_mRNA_up10k	NA	LTCONS_00003105	XM_007822618.2	0.463333	2.43667	1.15333	4.49667	2.4837	Up	7.66292e-07	1.96705	Up	1.1833e-15
cis_mRNA_dw20k	NA	LTCONS_00003108	XM_007822542.2	1.09333	8.71667	95.8233	25.1967	3.00565	Up	3.94947e-09	-1.936	Down	2.02533e-248
cis_mRNA_dw20k	NA	LTCONS_00003108	XM_007820504.1	1.09333	8.71667	15.15	5.06	3.00565	Up	3.94947e-09	-1.54774	Down	7.27835e-44
cis_mRNA_dw20k	NA	LTCONS_00003108	XM_007822539.1	1.09333	8.71667	161.733	77.84	3.00565	Up	3.94947e-09	-1.05856	Down	0
cis_mRNA_up10k	NA	LTCONS_00003108	XM_007822538.1	1.09333	8.71667	3.89667	30.5833	3.00565	Up	3.94947e-09	2.99173	Up	2.4529e-85
cis_mRNA_up10k	NA	LTCONS_00003108	MTCONS_00002271	1.09333	8.71667	52.96	2.10667	3.00565	Up	3.94947e-09	-4.65334	Down	0
cis_mRNA_up10k	NA	LTCONS_00003108	MTCONS_00000697	1.09333	8.71667	5.93333	1.23	3.00565	Up	3.94947e-09	-2.33532	Down	1.30546e-129
cis_mRNA_dw20k	NA	LTCONS_00003109	XM_007820484.1	0.143333	7.23	0.416667	2.62333	5.69215	Up	5.90751e-33	2.76054	Up	0.000524903
cis_mRNA_dw20k	NA	LTCONS_00003109	XM_007820481.1	0.143333	7.23	1115.36	272.953	5.69215	Up	5.90751e-33	-1.99754	Down	0
cis_mRNA_dw20k	NA	LTCONS_00003109	XM_007820483.2	0.143333	7.23	238.547	48.7233	5.69215	Up	5.90751e-33	-2.27039	Down	0
cis_mRNA_up10k	NA	LTCONS_00003109	MTCONS_00000726	0.143333	7.23	397.233	45.5633	5.69215	Up	5.90751e-33	-3.09508	Down	0
cis_mRNA_up10k	NA	LTCONS_00003109	MTCONS_00000727	0.143333	7.23	13.6267	64.5767	5.69215	Up	5.90751e-33	2.26131	Up	0
cis_mRNA_up10k	NA	LTCONS_00003109	XM_007820480.1	0.143333	7.23	440.34	34.8733	5.69215	Up	5.90751e-33	-3.65049	Down	0
cis_mRNA_up10k	NA	LTCONS_00003110	XM_007820469.1	0.976667	3.81	12.2533	44.4467	1.99827	Up	1.5135e-19	1.83886	Up	1.93788e-68
cis_mRNA_up10k	NA	LTCONS_00003110	MTCONS_00002310	0.976667	3.81	18.6333	7.02	1.99827	Up	1.5135e-19	-1.41346	Down	9.90417e-78
cis_mRNA_dw20k	NA	LTCONS_00003112	MTCONS_00002376	0.59	4.08667	11.64	5.29667	2.80563	Up	3.46139e-15	-1.12787	Down	2.06907e-105
cis_mRNA_dw20k	NA	LTCONS_00003112	XM_007820401.2	0.59	4.08667	0.786667	0.126667	2.80563	Up	3.46139e-15	-2.73131	Down	3.70221e-06
cis_mRNA_dw20k	NA	LTCONS_00003112	XM_007820398.2	0.59	4.08667	2.40333	0	2.80563	Up	3.46139e-15	-6.7018	Down	1.55972e-17
cis_mRNA_dw20k	NA	LTCONS_00003112	XM_007820397.1	0.59	4.08667	9.96333	0.03	2.80563	Up	3.46139e-15	-8.09562	Down	8.91503e-141
cis_mRNA_up10k	NA	LTCONS_00003112	MTCONS_00002374	0.59	4.08667	371.503	66.9467	2.80563	Up	3.46139e-15	-2.47619	Down	0
cis_mRNA_up10k	NA	LTCONS_00003112	MTCONS_00002371	0.59	4.08667	5.12667	0.926667	2.80563	Up	3.46139e-15	-2.48535	Down	7.22427e-88
cis_mRNA_up10k	NA	LTCONS_00003112	XM_007820400.1	0.59	4.08667	0	6.54333	2.80563	Up	3.46139e-15	8.11731	Up	1.97843e-26
cis_mRNA_up10k	NA	LTCONS_00003112	XM_007820402.1	0.59	4.08667	10.0433	0.26	2.80563	Up	3.46139e-15	-5.18496	Down	7.54115e-49
cis_mRNA_dw20k	NA	LTCONS_00003113	XM_007820371.2	1.91	0.523333	7.65667	2.92333	-1.8017	Down	0.00073756	-1.37682	Down	1.04621e-13
cis_mRNA_dw20k	NA	LTCONS_00003113	XM_007820368.1	1.91	0.523333	5.18667	1.12667	-1.8017	Down	0.00073756	-2.16427	Down	4.04466e-44
cis_mRNA_up10k	NA	LTCONS_00003113	XM_011412407.1	1.91	0.523333	2.56	0.903333	-1.8017	Down	0.00073756	-1.57166	Down	3.2048e-14
cis_mRNA_up10k	NA	LTCONS_00003113	XM_007820373.1	1.91	0.523333	1.56667	0	-1.8017	Down	0.00073756	-4.31628	Down	4.60218e-05
cis_mRNA_dw20k	NA	LTCONS_00003116	MTCONS_00000829	0.09	1.01	36.7767	1099.71	3.46508	Up	1.26305e-07	4.90445	Up	0
cis_mRNA_up10k	NA	LTCONS_00003116	MTCONS_00000833	0.09	1.01	50.0867	102.427	3.46508	Up	1.26305e-07	1.04336	Up	0
cis_mRNA_dw20k	NA	LTCONS_00003125	XM_007820212.2	0	1.33	495.997	9.3	4.76054	Up	6.739e-05	-5.73467	Down	0
cis_mRNA_up10k	NA	LTCONS_00003125	XM_007820214.1	0	1.33	2.11	0	4.76054	Up	6.739e-05	-6.72027	Down	1.029e-17
cis_mRNA_up10k	NA	LTCONS_00003125	XM_007820216.1	0	1.33	4.6	0.773333	4.76054	Up	6.739e-05	-2.54072	Down	4.62506e-31
cis_mRNA_dw20k	NA	LTCONS_00003126	XM_007820207.2	0.803333	3.99	8.58667	0.546667	2.3455	Up	1.90283e-28	-3.98765	Down	6.87423e-40
cis_mRNA_dw20k	NA	LTCONS_00003126	XM_007820211.1	0.803333	3.99	14.5667	6.42	2.3455	Up	1.90283e-28	-1.1799	Down	1.8709e-09
cis_mRNA_up10k	NA	LTCONS_00003126	XM_007820210.1	0.803333	3.99	11.4467	5.10667	2.3455	Up	1.90283e-28	-1.15941	Down	4.6794e-30
cis_mRNA_up10k	NA	LTCONS_00003126	XM_007820212.2	0.803333	3.99	495.997	9.3	2.3455	Up	1.90283e-28	-5.73467	Down	0
cis_mRNA_dw20k	NA	LTCONS_00003127	XM_007820213.2	4.98333	44.1367	45.8167	108.05	3.22067	Up	2.21273e-60	1.23593	Up	0
cis_mRNA_dw20k	NA	LTCONS_00003127	XM_007820207.2	4.98333	44.1367	8.58667	0.546667	3.22067	Up	2.21273e-60	-3.98765	Down	6.87423e-40
cis_mRNA_dw20k	NA	LTCONS_00003127	XM_007820211.1	4.98333	44.1367	14.5667	6.42	3.22067	Up	2.21273e-60	-1.1799	Down	1.8709e-09
cis_mRNA_up10k	NA	LTCONS_00003127	MTCONS_00002535	4.98333	44.1367	3.97	12.1067	3.22067	Up	2.21273e-60	1.61745	Up	1.66663e-68
cis_mRNA_up10k	NA	LTCONS_00003127	XM_007820209.1	4.98333	44.1367	3.37	1.18667	3.22067	Up	2.21273e-60	-1.3357	Down	1.22376e-08
cis_mRNA_up10k	NA	LTCONS_00003127	XM_007820210.1	4.98333	44.1367	11.4467	5.10667	3.22067	Up	2.21273e-60	-1.15941	Down	4.6794e-30
cis_mRNA_dw20k	NA	LTCONS_00003128	XM_007820186.1	0	0.26	5.62	0.07	4.17558	Up	0.000694794	-6.53082	Down	2.85532e-97
cis_mRNA_dw20k	NA	LTCONS_00003128	XM_007820194.2	0	0.26	0.216667	0.54	4.17558	Up	0.000694794	1.51661	Up	0.00057047
cis_mRNA_dw20k	NA	LTCONS_00003128	MTCONS_00002556	0	0.26	10.9367	33.6133	4.17558	Up	0.000694794	1.61593	Up	1.61486e-173
cis_mRNA_dw20k	NA	LTCONS_00003128	XM_007820184.2	0	0.26	2.04	7.85	4.17558	Up	0.000694794	1.9158	Up	4.73458e-39
cis_mRNA_dw20k	NA	LTCONS_00003128	XM_007820189.1	0	0.26	15.4167	3.06667	4.17558	Up	0.000694794	-2.30016	Down	1.09254e-48
cis_mRNA_dw20k	NA	LTCONS_00003128	MTCONS_00002553	0	0.26	16.3867	4.28	4.17558	Up	0.000694794	-1.9278	Down	2.11769e-227
cis_mRNA_up10k	NA	LTCONS_00003128	XM_007820188.1	0	0.26	4.84333	1.64	4.17558	Up	0.000694794	-1.5163	Down	4.53828e-09
cis_mRNA_dw20k	NA	LTCONS_00003129	XM_007820174.1	26.43	3.76333	18.5733	1.23667	-2.81656	Down	2.82366e-34	-3.84337	Down	3.3996e-50
cis_mRNA_dw20k	NA	LTCONS_00003129	XM_011412427.1	26.43	3.76333	0.71	0.0633333	-2.81656	Down	2.82366e-34	-3.61884	Down	1.89284e-08
cis_mRNA_dw20k	NA	LTCONS_00003129	XM_007820171.1	26.43	3.76333	41.9933	4.28333	-2.81656	Down	2.82366e-34	-3.29203	Down	8.90384e-127
cis_mRNA_up10k	NA	LTCONS_00003129	XM_007820172.1	26.43	3.76333	18.07	1.99333	-2.81656	Down	2.82366e-34	-3.22465	Down	1.26479e-29
cis_mRNA_dw20k	NA	LTCONS_00003130	XM_007820169.1	0.68	0.0266667	85.4033	5.67667	-4.8017	Down	1.91572e-10	-3.91099	Down	0
cis_mRNA_dw20k	NA	LTCONS_00003130	XM_011412427.1	0.68	0.0266667	0.71	0.0633333	-4.8017	Down	1.91572e-10	-3.61884	Down	1.89284e-08
cis_mRNA_dw20k	NA	LTCONS_00003130	MTCONS_00002569	0.68	0.0266667	34.0433	13.63	-4.8017	Down	1.91572e-10	-1.31902	Down	5.68819e-255
cis_mRNA_dw20k	NA	LTCONS_00003130	XM_007820160.1	0.68	0.0266667	75.89	22.0667	-4.8017	Down	1.91572e-10	-1.76527	Down	5.39487e-308
cis_mRNA_up10k	NA	LTCONS_00003130	XM_007820162.1	0.68	0.0266667	1.56333	0.39	-4.8017	Down	1.91572e-10	-1.91189	Down	3.94869e-05
cis_mRNA_dw20k	NA	LTCONS_00003131	MTCONS_00000992	0.0833333	2.74333	12.39	1.22667	4.98293	Up	1.64249e-08	-3.33313	Down	0
cis_mRNA_dw20k	NA	LTCONS_00003131	XM_007820148.1	0.0833333	2.74333	172.97	14.1	4.98293	Up	1.64249e-08	-3.5982	Down	0
cis_mRNA_dw20k	NA	LTCONS_00003131	XM_007820152.1	0.0833333	2.74333	7.02333	15.2867	4.98293	Up	1.64249e-08	1.17226	Up	1.58789e-15
cis_mRNA_up10k	NA	LTCONS_00003131	XM_007820150.2	0.0833333	2.74333	0	23.19	4.98293	Up	1.64249e-08	11.2536	Up	1.99109e-138
cis_mRNA_up10k	NA	LTCONS_00003131	XM_007820153.1	0.0833333	2.74333	2.86	7.53333	4.98293	Up	1.64249e-08	1.34899	Up	4.91151e-16
cis_mRNA_up10k	NA	LTCONS_00003132	XM_007820150.2	1.38333	6.14333	0	23.19	2.12827	Up	7.28909e-41	11.2536	Up	1.99109e-138
cis_mRNA_up10k	NA	LTCONS_00003133	XM_007820148.1	0.66	0	172.97	14.1	-3.73131	Down	0.000614912	-3.5982	Down	0
cis_mRNA_dw20k	NA	LTCONS_00003136	MTCONS_00001026	1.87	4.69333	23.35	3.88667	1.35929	Up	7.57992e-06	-2.61997	Down	2.42698e-128
cis_mRNA_up10k	NA	LTCONS_00003136	XM_007820117.1	1.87	4.69333	74.4467	19.1533	1.35929	Up	7.57992e-06	-1.96334	Down	0
cis_mRNA_dw20k	NA	LTCONS_00003140	XM_007820016.1	1.47	3.61667	13.2933	0	1.30616	Up	1.37949e-13	-9.28541	Down	4.92813e-73
cis_mRNA_dw20k	NA	LTCONS_00003140	XM_007820025.1	1.47	3.61667	28.6533	11.57	1.30616	Up	1.37949e-13	-1.31332	Down	1.38597e-31
cis_mRNA_dw20k	NA	LTCONS_00003140	XM_007820014.1	1.47	3.61667	23.38	81.3033	1.30616	Up	1.37949e-13	1.81562	Up	9.75704e-192
cis_mRNA_dw20k	NA	LTCONS_00003141	XM_007819940.1	0.163333	1.78333	44.5967	145.427	3.42712	Up	3.1116e-14	1.71764	Up	0
cis_mRNA_dw20k	NA	LTCONS_00003141	XM_007819939.1	0.163333	1.78333	13.0633	5.46667	3.42712	Up	3.1116e-14	-1.24589	Down	5.05611e-09
cis_mRNA_dw20k	NA	LTCONS_00003141	MTCONS_00001169	0.163333	1.78333	2.24667	14.8733	3.42712	Up	3.1116e-14	2.72961	Up	0
cis_mRNA_dw20k	NA	LTCONS_00003141	MTCONS_00001170	0.163333	1.78333	31.7533	0	3.42712	Up	3.1116e-14	-12.7172	Down	0
cis_mRNA_up10k	NA	LTCONS_00003141	MTCONS_00002714	0.163333	1.78333	39.68	6.2	3.42712	Up	3.1116e-14	-2.68003	Down	0
cis_mRNA_up10k	NA	LTCONS_00003141	MTCONS_00002718	0.163333	1.78333	91.5833	2.13	3.42712	Up	3.1116e-14	-5.41102	Down	0
cis_mRNA_up10k	NA	LTCONS_00003141	XM_007819946.1	0.163333	1.78333	76.6733	0.703333	3.42712	Up	3.1116e-14	-6.82379	Down	2.76734e-242
cis_mRNA_dw20k	NA	LTCONS_00003143	MTCONS_00001197	0.273333	2.01667	5.88	1.18667	2.81301	Up	4.45094e-05	-2.32157	Down	9.31442e-38
cis_mRNA_dw20k	NA	LTCONS_00003143	MTCONS_00001198	0.273333	2.01667	2.19333	0	2.81301	Up	4.45094e-05	-7.37505	Down	1.68371e-25
cis_mRNA_dw20k	NA	LTCONS_00003143	MTCONS_00001199	0.273333	2.01667	2.46333	0.273333	2.81301	Up	4.45094e-05	-3.15282	Down	9.73135e-23
cis_mRNA_up10k	NA	LTCONS_00003143	XM_007819916.1	0.273333	2.01667	9.58	2.55	2.81301	Up	4.45094e-05	-1.9478	Down	9.59694e-13
cis_mRNA_dw20k	NA	LTCONS_00003145	XM_007819899.1	1.69333	4.35333	62.2333	1.94	1.32758	Up	0.000169542	-4.99997	Down	1.65081e-150
cis_mRNA_dw20k	NA	LTCONS_00003145	MTCONS_00002750	1.69333	4.35333	14.4267	1.81333	1.32758	Up	0.000169542	-2.94406	Down	1.02738e-73
cis_mRNA_dw20k	NA	LTCONS_00003145	XM_007819900.1	1.69333	4.35333	10.8767	1.36333	1.32758	Up	0.000169542	-3.04359	Down	5.90619e-107
cis_mRNA_dw20k	NA	LTCONS_00003145	MTCONS_00002754	1.69333	4.35333	9.09667	1.62	1.32758	Up	0.000169542	-2.48343	Down	7.14776e-108
cis_mRNA_dw20k	NA	LTCONS_00003145	XM_007819890.1	1.69333	4.35333	14.5867	1.3	1.32758	Up	0.000169542	-3.54261	Down	1.74936e-115
cis_mRNA_dw20k	NA	LTCONS_00003145	MTCONS_00001210	1.69333	4.35333	25.2033	11.3467	1.32758	Up	0.000169542	-1.16072	Down	6.88748e-66
cis_mRNA_dw20k	NA	LTCONS_00003145	MTCONS_00002748	1.69333	4.35333	24.0067	79.75	1.32758	Up	0.000169542	1.73216	Up	0
cis_mRNA_up10k	NA	LTCONS_00003145	XM_007819897.2	1.69333	4.35333	10.5767	1.3	1.32758	Up	0.000169542	-3.01321	Down	1.16345e-34
cis_mRNA_dw20k	NA	LTCONS_00003146	XM_007819884.1	0.49	4.12333	14.3367	0.8	3.07248	Up	4.31497e-37	-4.20554	Down	3.75936e-21
cis_mRNA_dw20k	NA	LTCONS_00003146	MTCONS_00001221	0.49	4.12333	1.71333	0.633333	3.07248	Up	4.31497e-37	-1.43694	Down	2.19986e-44
cis_mRNA_dw20k	NA	LTCONS_00003146	XM_007819888.1	0.49	4.12333	0.9	0	3.07248	Up	4.31497e-37	-8.7559	Down	9.71826e-55
cis_mRNA_dw20k	NA	LTCONS_00003146	XM_007819882.2	0.49	4.12333	6.18333	0.226667	3.07248	Up	4.31497e-37	-4.79309	Down	3.00917e-34
cis_mRNA_up10k	NA	LTCONS_00003146	XM_007819887.1	0.49	4.12333	12.1767	2.00667	3.07248	Up	4.31497e-37	-2.54161	Down	1.06108e-59
cis_mRNA_up10k	NA	LTCONS_00003146	XM_007819886.1	0.49	4.12333	109.91	12.9	3.07248	Up	4.31497e-37	-3.09041	Down	0
cis_mRNA_dw20k	NA	LTCONS_00003148	MTCONS_00002774	0.263333	2.99	12.9533	6.39	3.59062	Up	2.98083e-10	-1.02658	Down	2.64622e-61
cis_mRNA_dw20k	NA	LTCONS_00003148	XM_007819874.2	0.263333	2.99	13.5167	5.46333	3.59062	Up	2.98083e-10	-1.31844	Down	1.07646e-43
cis_mRNA_dw20k	NA	LTCONS_00003148	MTCONS_00001225	0.263333	2.99	25.0133	1.80333	3.59062	Up	2.98083e-10	-3.82267	Down	0
cis_mRNA_dw20k	NA	LTCONS_00003148	XM_007819880.2	0.263333	2.99	44.6167	2.30667	3.59062	Up	2.98083e-10	-4.30817	Down	0
cis_mRNA_dw20k	NA	LTCONS_00003148	XM_007819878.2	0.263333	2.99	4.38333	0.556667	3.59062	Up	2.98083e-10	-2.99435	Down	1.94448e-22
cis_mRNA_up10k	NA	LTCONS_00003148	MTCONS_00001228	0.263333	2.99	3.28667	7.32667	3.59062	Up	2.98083e-10	1.13799	Up	3.4286e-53
cis_mRNA_up10k	NA	LTCONS_00003148	MTCONS_00001230	0.263333	2.99	19.01	0.83	3.59062	Up	2.98083e-10	-4.52407	Down	0
cis_mRNA_dw20k	NA	LTCONS_00003149	XM_007819873.1	0.313333	8.91	43.72	147.447	4.80267	Up	5.5531e-82	1.76017	Up	5.96241e-215
cis_mRNA_dw20k	NA	LTCONS_00003149	MTCONS_00001228	0.313333	8.91	3.28667	7.32667	4.80267	Up	5.5531e-82	1.13799	Up	3.4286e-53
cis_mRNA_up10k	NA	LTCONS_00003149	MTCONS_00001232	0.313333	8.91	14.71	30.96	4.80267	Up	5.5531e-82	1.07844	Up	5.83281e-130
cis_mRNA_up10k	NA	LTCONS_00003149	XM_007819874.2	0.313333	8.91	13.5167	5.46333	4.80267	Up	5.5531e-82	-1.31844	Down	1.07646e-43
cis_mRNA_up10k	NA	LTCONS_00003149	XM_007819872.1	0.313333	8.91	27.1567	72.8133	4.80267	Up	5.5531e-82	1.42008	Up	6.0736e-64
cis_mRNA_up10k	NA	LTCONS_00003149	MTCONS_00002774	0.313333	8.91	12.9533	6.39	4.80267	Up	5.5531e-82	-1.02658	Down	2.64622e-61
cis_mRNA_up10k	NA	LTCONS_00003149	MTCONS_00002769	0.313333	8.91	578.193	34.9767	4.80267	Up	5.5531e-82	-4.05534	Down	0
cis_mRNA_dw20k	NA	LTCONS_00003150	MTCONS_00002810	0.34	3.28	116.623	28.87	3.20205	Up	1.10011e-14	-1.98738	Down	0
cis_mRNA_dw20k	NA	LTCONS_00003150	XM_007819832.1	0.34	3.28	0	12.7	3.20205	Up	1.10011e-14	8.58168	Up	6.6385e-34
cis_mRNA_dw20k	NA	LTCONS_00003150	XM_007819831.1	0.34	3.28	14.55	0	3.20205	Up	1.10011e-14	-9.15516	Down	4.69068e-68
cis_mRNA_dw20k	NA	LTCONS_00003150	MTCONS_00001265	0.34	3.28	9.60667	35.8367	3.20205	Up	1.10011e-14	1.91042	Up	2.11671e-130
cis_mRNA_dw20k	NA	LTCONS_00003150	MTCONS_00002807	0.34	3.28	16.0567	5.03	3.20205	Up	1.10011e-14	-1.70021	Down	1.60845e-89
cis_mRNA_dw20k	NA	LTCONS_00003150	XM_007819839.1	0.34	3.28	0	16.0767	3.20205	Up	1.10011e-14	8.99601	Up	2.55181e-42
cis_mRNA_dw20k	NA	LTCONS_00003150	XM_007819835.1	0.34	3.28	16.7367	0	3.20205	Up	1.10011e-14	-8.59614	Down	3.7876e-50
cis_mRNA_up10k	NA	LTCONS_00003150	MTCONS_00001267	0.34	3.28	95.2967	25.43	3.20205	Up	1.10011e-14	-1.91286	Down	0
cis_mRNA_up10k	NA	LTCONS_00003150	MTCONS_00002803	0.34	3.28	21.4533	9.59333	3.20205	Up	1.10011e-14	-1.16548	Down	2.878e-66
cis_mRNA_up10k	NA	LTCONS_00003150	XM_007819838.2	0.34	3.28	37.9867	104.387	3.20205	Up	1.10011e-14	1.45005	Up	7.97826e-266
cis_mRNA_up10k	NA	LTCONS_00003150	XM_011412440.1	0.34	3.28	25.9533	2.56333	3.20205	Up	1.10011e-14	-3.43657	Down	4.56847e-61
cis_mRNA_dw20k	NA	LTCONS_00003151	XM_007819802.2	0	1.95667	121.123	18.3333	6.59062	Up	9.31272e-12	-2.73019	Down	0
cis_mRNA_dw20k	NA	LTCONS_00003151	MTCONS_00002848	0	1.95667	2.46333	0.316667	6.59062	Up	9.31272e-12	-2.85164	Down	8.56044e-50
cis_mRNA_dw20k	NA	LTCONS_00003151	XM_007819798.1	0	1.95667	11.3433	0	6.59062	Up	9.31272e-12	-8.78586	Down	1.21063e-55
cis_mRNA_dw20k	NA	LTCONS_00003151	XM_007819800.1	0	1.95667	2.84	27.7467	6.59062	Up	9.31272e-12	3.28081	Up	2.14496e-105
cis_mRNA_up10k	NA	LTCONS_00003151	XM_007819796.1	0	1.95667	26.68	92.8967	6.59062	Up	9.31272e-12	1.8069	Up	5.00836e-146
cis_mRNA_up10k	NA	LTCONS_00003151	XM_007819795.1	0	1.95667	20.03	8.93	6.59062	Up	9.31272e-12	-1.19038	Down	1.87414e-22
cis_mRNA_up10k	NA	LTCONS_00003151	XM_007819799.2	0	1.95667	0.22	1.63333	6.59062	Up	9.31272e-12	2.78307	Up	1.42474e-06
cis_mRNA_up10k	NA	LTCONS_00003151	XM_007819797.1	0	1.95667	33.9567	152.187	6.59062	Up	9.31272e-12	2.18174	Up	2.02191e-242
cis_mRNA_up10k	NA	LTCONS_00003151	XM_007819801.1	0	1.95667	42.5867	253.12	6.59062	Up	9.31272e-12	2.58425	Up	0
cis_mRNA_dw20k	NA	LTCONS_00003152	XM_007819769.1	0.24	4.76	25.19	0	4.54481	Up	3.69671e-11	-9.85663	Down	2.56071e-99
cis_mRNA_dw20k	NA	LTCONS_00003152	MTCONS_00001317	0.24	4.76	18.46	5.48	4.54481	Up	3.69671e-11	-1.74245	Down	1.80535e-49
cis_mRNA_dw20k	NA	LTCONS_00003152	XM_007819778.1	0.24	4.76	5.03333	0.346667	4.54481	Up	3.69671e-11	-3.90124	Down	1.13878e-25
cis_mRNA_dw20k	NA	LTCONS_00003152	XM_007819770.2	0.24	4.76	53.81	199.35	4.54481	Up	3.69671e-11	1.88354	Up	0
cis_mRNA_up10k	NA	LTCONS_00003152	MTCONS_00001320	0.24	4.76	76.46	1.60333	4.54481	Up	3.69671e-11	-5.60737	Down	0
cis_mRNA_up10k	NA	LTCONS_00003152	XM_007819774.1	0.24	4.76	196.663	36.2133	4.54481	Up	3.69671e-11	-2.42234	Down	0
cis_mRNA_dw20k	NA	LTCONS_00003153	MTCONS_00001320	0.456667	1.57	76.46	1.60333	1.80334	Up	7.86957e-31	-5.60737	Down	0
cis_mRNA_dw20k	NA	LTCONS_00003153	MTCONS_00002862	0.456667	1.57	132.013	34.07	1.80334	Up	7.86957e-31	-1.96407	Down	0
cis_mRNA_dw20k	NA	LTCONS_00003153	XM_007819768.2	0.456667	1.57	23.0033	0.79	1.80334	Up	7.86957e-31	-5.05411	Down	0
cis_mRNA_up10k	NA	LTCONS_00003153	XM_007819769.1	0.456667	1.57	25.19	0	1.80334	Up	7.86957e-31	-9.85663	Down	2.56071e-99
cis_mRNA_dw20k	NA	LTCONS_00003154	MTCONS_00002862	0.426667	2.39667	132.013	34.07	2.51661	Up	5.23549e-19	-1.96407	Down	0
cis_mRNA_dw20k	NA	LTCONS_00003154	XM_007819768.2	0.426667	2.39667	23.0033	0.79	2.51661	Up	5.23549e-19	-5.05411	Down	0
cis_mRNA_dw20k	NA	LTCONS_00003157	XM_007819728.2	0.0766667	0.906667	33.57	110.157	3.39797	Up	1.2648e-05	1.70679	Up	0
cis_mRNA_dw20k	NA	LTCONS_00003157	XM_007819725.1	0.0766667	0.906667	0.773333	0	3.39797	Up	1.2648e-05	-3.86882	Down	0.000364216
cis_mRNA_dw20k	NA	LTCONS_00003157	XM_007819726.1	0.0766667	0.906667	7.66667	0.323333	3.39797	Up	1.2648e-05	-4.62662	Down	2.13232e-37
cis_mRNA_dw20k	NA	LTCONS_00003157	MTCONS_00001360	0.0766667	0.906667	67.69	24.1033	3.39797	Up	1.2648e-05	-1.48436	Down	0
cis_mRNA_up10k	NA	LTCONS_00003157	XM_007819724.1	0.0766667	0.906667	63	11.8733	3.39797	Up	1.2648e-05	-2.40938	Down	0
cis_mRNA_dw20k	NA	LTCONS_00003159	XM_011412446.1	0	2.40667	1.02333	3.67333	4.59062	Up	0.000145023	1.89728	Up	3.58251e-08
cis_mRNA_dw20k	NA	LTCONS_00003159	XM_007827386.1	0	2.40667	8.17667	22.51	4.59062	Up	0.000145023	1.44734	Up	1.50298e-54
cis_mRNA_dw20k	NA	LTCONS_00003159	XM_007827393.1	0	2.40667	368.813	801.097	4.59062	Up	0.000145023	1.13963	Up	0
cis_mRNA_up10k	NA	LTCONS_00003159	XM_011412447.1	0	2.40667	1.21667	0.533333	4.59062	Up	0.000145023	-1.17492	Down	3.65732e-07
cis_mRNA_up10k	NA	LTCONS_00003159	MTCONS_00001382	0	2.40667	7.69	3.58	4.59062	Up	0.000145023	-1.06787	Down	8.13638e-11
cis_mRNA_up10k	NA	LTCONS_00003159	XM_007827390.1	0	2.40667	3.77333	0.84	4.59062	Up	0.000145023	-2.19185	Down	3.97417e-11
cis_mRNA_up10k	NA	LTCONS_00003159	XM_011412448.1	0	2.40667	0.676667	0	4.59062	Up	0.000145023	-3.73131	Down	0.000614912
cis_mRNA_dw20k	NA	LTCONS_00003160	MTCONS_00001393	1.01	10.8567	55.69	11.5667	3.4466	Up	3.37191e-45	-2.25759	Down	0
cis_mRNA_dw20k	NA	LTCONS_00003160	XM_007827365.1	1.01	10.8567	14.2867	35.1667	3.4466	Up	3.37191e-45	1.29915	Up	6.94673e-31
cis_mRNA_up10k	NA	LTCONS_00003160	MTCONS_00001397	1.01	10.8567	86.72	30.62	3.4466	Up	3.37191e-45	-1.47954	Down	0
cis_mRNA_dw20k	NA	LTCONS_00003161	XM_007826627.1	0.43	4.16333	5.27	25.03	3.3455	Up	1.1977e-08	2.25087	Up	1.77836e-29
cis_mRNA_dw20k	NA	LTCONS_00003164	XM_007826585.1	0.933333	3.56	18.92	49.95	2.00565	Up	3.90454e-15	1.41275	Up	6.25476e-42
cis_mRNA_dw20k	NA	LTCONS_00003164	XM_007826593.1	0.933333	3.56	26.46	5.15667	2.00565	Up	3.90454e-15	-2.3863	Down	2.92495e-56
cis_mRNA_up10k	NA	LTCONS_00003164	XM_007826589.1	0.933333	3.56	13.4533	1.89333	2.00565	Up	3.90454e-15	-2.90816	Down	3.086e-38
cis_mRNA_up10k	NA	LTCONS_00003164	XM_007826591.1	0.933333	3.56	0.923333	15.0733	2.00565	Up	3.90454e-15	4.01082	Up	0
cis_mRNA_up10k	NA	LTCONS_00003164	XM_007826586.1	0.933333	3.56	16.6333	1.44	2.00565	Up	3.90454e-15	-3.55913	Down	4.02117e-48
cis_mRNA_dw20k	NA	LTCONS_00003166	XM_007826568.2	0.366667	3.32667	26.4433	5.76667	3.19548	Up	1.15656e-18	-2.18626	Down	6.15232e-30
cis_mRNA_dw20k	NA	LTCONS_00003166	XM_011412455.1	0.366667	3.32667	4.47333	13.1667	3.19548	Up	1.15656e-18	1.54382	Up	8.57798e-11
cis_mRNA_up10k	NA	LTCONS_00003166	XM_007826572.1	0.366667	3.32667	7.24333	1.99333	3.19548	Up	1.15656e-18	-1.92723	Down	1.22624e-07
cis_mRNA_up10k	NA	LTCONS_00003166	XM_007826570.1	0.366667	3.32667	27.4333	122.21	3.19548	Up	1.15656e-18	2.15738	Up	0
cis_mRNA_dw20k	NA	LTCONS_00003168	MTCONS_00001526	0.37	1.66333	11.8233	0.293333	2.25358	Up	3.20661e-08	-5.34798	Down	2.01787e-38
cis_mRNA_dw20k	NA	LTCONS_00003183	MTCONS_00003178	0.13	7.70667	3.25667	0.55	5.93047	Up	5.14861e-98	-2.28374	Down	3.59211e-29
cis_mRNA_dw20k	NA	LTCONS_00003183	XM_007827262.2	0.13	7.70667	4.17333	0.58	5.93047	Up	5.14861e-98	-3.04378	Down	2.94828e-28
cis_mRNA_dw20k	NA	LTCONS_00003183	XM_007827248.1	0.13	7.70667	144.943	37	5.93047	Up	5.14861e-98	-1.98087	Down	2.26313e-258
cis_mRNA_dw20k	NA	LTCONS_00003183	XM_007827252.2	0.13	7.70667	19.9767	0	5.93047	Up	5.14861e-98	-10.1416	Down	1.31682e-115
cis_mRNA_dw20k	NA	LTCONS_00003278	XM_007825759.1	4.65	30.1233	7.09	2.06667	2.68884	Up	2.67663e-90	-1.77862	Down	1.18681e-18
cis_mRNA_dw20k	NA	LTCONS_00003278	XM_007825767.1	4.65	30.1233	91.3133	186.627	2.68884	Up	2.67663e-90	1.05484	Up	1.33769e-276
cis_mRNA_up10k	NA	LTCONS_00003278	MTCONS_00003465	4.65	30.1233	87.6233	13.2767	2.68884	Up	2.67663e-90	-2.71232	Down	0
cis_mRNA_up10k	NA	LTCONS_00003278	XM_011412501.1	4.65	30.1233	354.76	0	2.68884	Up	2.67663e-90	-13.4355	Down	0
cis_mRNA_up10k	NA	LTCONS_00003278	XM_011412500.1	4.65	30.1233	0	20.3633	2.68884	Up	2.67663e-90	10.8243	Up	6.5431e-111
cis_mRNA_up10k	NA	LTCONS_00003278	MTCONS_00003280	4.65	30.1233	7.35	2.35667	2.68884	Up	2.67663e-90	-1.64512	Down	2.42105e-41
cis_mRNA_up10k	NA	LTCONS_00003278	XM_007825762.2	4.65	30.1233	5.25667	0.996667	2.68884	Up	2.67663e-90	-2.44197	Down	8.04577e-23
cis_mRNA_up10k	NA	LTCONS_00003278	MTCONS_00003459	4.65	30.1233	3.59667	9.26	2.68884	Up	2.67663e-90	1.33268	Up	2.05391e-63
cis_mRNA_dw20k	NA	LTCONS_00003303	MTCONS_00003500	1.81667	5.06	7.14667	3.30667	1.46739	Up	1.48423e-17	-1.09597	Down	4.38175e-33
cis_mRNA_dw20k	NA	LTCONS_00003303	XM_007827407.1	1.81667	5.06	1.19333	0	1.46739	Up	1.48423e-17	-4.02527	Down	0.000189279
cis_mRNA_up10k	NA	LTCONS_00003303	XM_007827404.1	1.81667	5.06	68.0167	25.85	1.46739	Up	1.48423e-17	-1.40858	Down	1.6079e-97
cis_mRNA_dw20k	NA	LTCONS_00003314	XM_011412505.1	5.91	23.0133	1.51333	0.43	1.9608	Up	8.05827e-148	-1.73131	Down	0.000449118
cis_mRNA_dw20k	NA	LTCONS_00003314	XM_011412506.1	5.91	23.0133	2.15	49.0933	1.9608	Up	8.05827e-148	4.53023	Up	6.50911e-205
cis_mRNA_dw20k	NA	LTCONS_00003314	XM_007827415.1	5.91	23.0133	2.23333	0.223333	1.9608	Up	8.05827e-148	-3.37901	Down	5.37477e-17
cis_mRNA_dw20k	NA	LTCONS_00003314	XM_007827417.2	5.91	23.0133	5.94333	0	1.9608	Up	8.05827e-148	-8.7547	Down	1.05476e-54
cis_mRNA_dw20k	NA	LTCONS_00003314	XM_007827419.1	5.91	23.0133	44.0467	3.25	1.9608	Up	8.05827e-148	-3.76106	Down	1.73228e-43
cis_mRNA_dw20k	NA	LTCONS_00003314	MTCONS_00003310	5.91	23.0133	251.47	5.41	1.9608	Up	8.05827e-148	-5.53076	Down	0
cis_mRNA_dw20k	NA	LTCONS_00003314	XM_007827421.2	5.91	23.0133	1.55333	0.59	1.9608	Up	8.05827e-148	-1.26737	Down	6.0309e-05
cis_mRNA_up10k	NA	LTCONS_00003314	XM_007827418.1	5.91	23.0133	52.95	108.703	1.9608	Up	8.05827e-148	1.05403	Up	8.46127e-92
cis_mRNA_dw20k	NA	LTCONS_00003319	XM_007827426.2	10.98	2.34333	32.7433	72.99	-2.18651	Down	5.69881e-44	1.15377	Up	2.05882e-276
cis_mRNA_dw20k	NA	LTCONS_00003319	MTCONS_00003317	10.98	2.34333	3.62667	0.416667	-2.18651	Down	5.69881e-44	-3.08898	Down	1.91846e-24
cis_mRNA_dw20k	NA	LTCONS_00003319	XM_007827420.2	10.98	2.34333	32.9633	5.05	-2.18651	Down	5.69881e-44	-2.68217	Down	7.43815e-65
cis_mRNA_up10k	NA	LTCONS_00003319	XM_007827422.1	10.98	2.34333	8.17333	1.53333	-2.18651	Down	5.69881e-44	-2.51094	Down	4.46323e-68
cis_mRNA_up10k	NA	LTCONS_00003319	XM_007827419.1	10.98	2.34333	44.0467	3.25	-2.18651	Down	5.69881e-44	-3.76106	Down	1.73228e-43
cis_mRNA_up10k	NA	LTCONS_00003319	XM_011412506.1	10.98	2.34333	2.15	49.0933	-2.18651	Down	5.69881e-44	4.53023	Up	6.50911e-205
cis_mRNA_up10k	NA	LTCONS_00003319	XM_007827421.2	10.98	2.34333	1.55333	0.59	-2.18651	Down	5.69881e-44	-1.26737	Down	6.0309e-05
cis_mRNA_up10k	NA	LTCONS_00003319	XM_007827417.2	10.98	2.34333	5.94333	0	-2.18651	Down	5.69881e-44	-8.7547	Down	1.05476e-54
cis_mRNA_dw20k	NA	LTCONS_00003332	XM_007827442.1	16.1067	4.60333	18.67	6.57667	-1.79271	Down	1.71141e-11	-1.4934	Down	4.73488e-75
cis_mRNA_up10k	NA	LTCONS_00003332	MTCONS_00003525	16.1067	4.60333	13.0833	0.6	-1.79271	Down	1.71141e-11	-4.34429	Down	1.46642e-168
cis_mRNA_up10k	NA	LTCONS_00003332	XM_007827439.1	16.1067	4.60333	6.46333	0.433333	-1.79271	Down	1.71141e-11	-4.05888	Down	4.68221e-56
cis_mRNA_dw20k	NA	LTCONS_00003371	MTCONS_00003188	2.57333	5.27	7.74	0.486667	1.01331	Up	2.46966e-05	-3.93201	Down	2.89147e-92
cis_mRNA_dw20k	NA	LTCONS_00003371	XM_007827250.1	2.57333	5.27	2.70667	0.24	1.01331	Up	2.46966e-05	-3.62735	Down	1.25289e-21
cis_mRNA_dw20k	NA	LTCONS_00003371	XM_007827251.1	2.57333	5.27	221.09	34.2167	1.01331	Up	2.46966e-05	-2.68637	Down	0
cis_mRNA_dw20k	NA	LTCONS_00003371	XM_007827247.1	2.57333	5.27	8.74667	2.11333	1.01331	Up	2.46966e-05	-2.07045	Down	1.44197e-25
cis_mRNA_dw20k	NA	LTCONS_00003371	XM_007827249.2	2.57333	5.27	317.343	50	1.01331	Up	2.46966e-05	-2.63736	Down	0
cis_mRNA_up10k	NA	LTCONS_00003371	XM_011412480.1	2.57333	5.27	0	1.91333	1.01331	Up	2.46966e-05	5.67808	Up	1.97158e-07
cis_mRNA_up10k	NA	LTCONS_00003371	XM_007827244.2	2.57333	5.27	2.52333	7.51667	1.01331	Up	2.46966e-05	1.55109	Up	8.99623e-16
cis_mRNA_up10k	NA	LTCONS_00003371	XM_007827248.1	2.57333	5.27	144.943	37	1.01331	Up	2.46966e-05	-1.98087	Down	2.26313e-258
cis_mRNA_dw20k	NA	LTCONS_00003405	XM_007825840.1	0.166667	0.49	17.5667	4.23667	1.49751	Up	5.87752e-05	-2.07178	Down	1.26016e-73
cis_mRNA_dw20k	NA	LTCONS_00003405	XM_007825841.1	0.166667	0.49	16.0033	97.3533	1.49751	Up	5.87752e-05	2.60617	Up	0
cis_mRNA_dw20k	NA	LTCONS_00003405	XM_011412490.1	0.166667	0.49	0	2.11667	1.49751	Up	5.87752e-05	5.39797	Up	1.66327e-06
cis_mRNA_dw20k	NA	LTCONS_00003405	MTCONS_00003228	0.166667	0.49	6.04	0.976667	1.49751	Up	5.87752e-05	-2.64904	Down	1.22218e-74
cis_mRNA_dw20k	NA	LTCONS_00003405	XM_007825836.2	0.166667	0.49	2.82667	17.7467	1.49751	Up	5.87752e-05	2.60644	Up	3.14147e-41
cis_mRNA_dw20k	NA	LTCONS_00003405	MTCONS_00003226	0.166667	0.49	14.24	3.98	1.49751	Up	5.87752e-05	-1.83066	Down	6.75567e-174
cis_mRNA_dw20k	NA	LTCONS_00003409	MTCONS_00003228	0.69	2.16	6.04	0.976667	1.63898	Up	1.48668e-11	-2.64904	Down	1.22218e-74
cis_mRNA_up10k	NA	LTCONS_00003409	XM_011412490.1	0.69	2.16	0	2.11667	1.63898	Up	1.48668e-11	5.39797	Up	1.66327e-06
cis_mRNA_up10k	NA	LTCONS_00003409	MTCONS_00003233	0.69	2.16	40.2633	14.5033	1.63898	Up	1.48668e-11	-1.46068	Down	2.05324e-176
cis_mRNA_up10k	NA	LTCONS_00003409	XM_007825834.2	0.69	2.16	47.6	9.39667	1.63898	Up	1.48668e-11	-2.37346	Down	1.17975e-123
cis_mRNA_up10k	NA	LTCONS_00003409	XM_007825836.2	0.69	2.16	2.82667	17.7467	1.63898	Up	1.48668e-11	2.60644	Up	3.14147e-41
cis_mRNA_dw20k	NA	LTCONS_00003485	XM_007825746.1	5.96	66.0233	0.576667	0.123333	3.48766	Up	2.72727e-89	-2.21674	Down	0.000218653
cis_mRNA_dw20k	NA	LTCONS_00003485	XM_007825745.2	5.96	66.0233	212.94	22.37	3.48766	Up	2.72727e-89	-3.22534	Down	0
cis_mRNA_up10k	NA	LTCONS_00003485	MTCONS_00003482	5.96	66.0233	36.7833	8.38333	3.48766	Up	2.72727e-89	-2.12183	Down	0
cis_mRNA_up10k	NA	LTCONS_00003485	XM_007825748.1	5.96	66.0233	54.93	2.64333	3.48766	Up	2.72727e-89	-4.46505	Down	3.56798e-190
cis_mRNA_dw20k	NA	LTCONS_00003543	XM_007827446.1	15.2367	0.853333	20.3967	10.2667	-4.2207	Down	5.20435e-68	-1.01398	Down	1.6649e-23
cis_mRNA_dw20k	NA	LTCONS_00003543	XM_007827451.1	15.2367	0.853333	0	55.8733	-4.2207	Down	5.20435e-68	11.7666	Up	5.89416e-180
cis_mRNA_dw20k	NA	LTCONS_00003543	XM_011412512.1	15.2367	0.853333	23.4467	2.41667	-4.2207	Down	5.20435e-68	-3.28087	Down	1.68918e-171
cis_mRNA_overlap	Lnc-AntiOverlap-mRNA	LTCONS_00003543	XM_007827452.1	15.2367	0.853333	126.35	0	-4.2207	Down	5.20435e-68	-12.0509	Down	0
cis_mRNA_dw20k	NA	LTCONS_00003551	MTCONS_00003418	1.43667	0	272.31	106.333	-4.10982	Down	0.000129008	-1.35687	Down	0
cis_mRNA_dw20k	NA	LTCONS_00003551	XM_007825818.1	1.43667	0	6.65333	1.42333	-4.10982	Down	0.000129008	-2.13521	Down	8.32809e-19
cis_mRNA_dw20k	NA	LTCONS_00003551	XM_007825817.1	1.43667	0	16.1667	4.76333	-4.10982	Down	0.000129008	-1.78611	Down	1.20998e-38
cis_mRNA_up10k	NA	LTCONS_00003551	XM_007825821.2	1.43667	0	58.28	2.46333	-4.10982	Down	0.000129008	-4.60397	Down	0
cis_mRNA_dw20k	NA	LTCONS_00003553	XM_007825753.1	0	3.41	4.39	1.35667	6.29105	Up	4.41779e-10	-1.71424	Down	2.32211e-14
cis_mRNA_dw20k	NA	LTCONS_00003553	MTCONS_00003280	0	3.41	7.35	2.35667	6.29105	Up	4.41779e-10	-1.64512	Down	2.42105e-41
cis_mRNA_dw20k	NA	LTCONS_00003553	XM_007825762.2	0	3.41	5.25667	0.996667	6.29105	Up	4.41779e-10	-2.44197	Down	8.04577e-23
cis_mRNA_dw20k	NA	LTCONS_00003553	MTCONS_00003282	0	3.41	7.23667	0.786667	6.29105	Up	4.41779e-10	-3.17832	Down	3.46911e-171
cis_mRNA_dw20k	NA	LTCONS_00003553	XM_007825758.2	0	3.41	4.45	0.0933333	6.29105	Up	4.41779e-10	-5.81944	Down	2.12264e-121
cis_mRNA_up10k	NA	LTCONS_00003553	XM_007825759.1	0	3.41	7.09	2.06667	6.29105	Up	4.41779e-10	-1.77862	Down	1.18681e-18
cis_mRNA_up10k	NA	LTCONS_00003555	MTCONS_00003291	0	3.72667	1.29	0.103333	6.39797	Up	1.20208e-10	-3.93295	Down	2.40433e-06
cis_mRNA_dw20k	NA	LTCONS_00003556	MTCONS_00003291	0.123333	3.38333	1.29	0.103333	4.76054	Up	1.50456e-07	-3.93295	Down	2.40433e-06
cis_mRNA_up10k	NA	LTCONS_00003556	XM_007828041.2	0.123333	3.38333	4.91333	1.83667	4.76054	Up	1.50456e-07	-1.44217	Down	4.71547e-161
cis_mRNA_dw20k	NA	LTCONS_00003557	XM_007828033.2	0.503333	4.64667	0	0.166667	3.17558	Up	2.22804e-10	4.17558	Up	0.000694794
cis_mRNA_dw20k	NA	LTCONS_00003557	XM_007828039.1	0.503333	4.64667	17.7033	1.96333	3.17558	Up	2.22804e-10	-3.19879	Down	6.55695e-104
cis_mRNA_dw20k	NA	LTCONS_00003557	XM_007828041.2	0.503333	4.64667	4.91333	1.83667	3.17558	Up	2.22804e-10	-1.44217	Down	4.71547e-161
cis_mRNA_dw20k	NA	LTCONS_00003609	XM_007824626.2	4.91333	1.5	57.7433	3.61333	-1.76487	Down	7.7601e-09	-4.0262	Down	0
cis_mRNA_dw20k	NA	LTCONS_00003609	XM_007824619.1	4.91333	1.5	27.1067	0	-1.76487	Down	7.7601e-09	-9.85025	Down	5.57076e-99
cis_mRNA_dw20k	NA	LTCONS_00003609	MTCONS_00003605	4.91333	1.5	19.0567	1.67333	-1.76487	Down	7.7601e-09	-3.54905	Down	0
cis_mRNA_dw20k	NA	LTCONS_00003609	XM_007824623.2	4.91333	1.5	0.0366667	1.49667	-1.76487	Down	7.7601e-09	5.17558	Up	1.85222e-09
cis_mRNA_dw20k	NA	LTCONS_00003609	XM_007824617.1	4.91333	1.5	35.01	0.73	-1.76487	Down	7.7601e-09	-5.56921	Down	3.1786e-115
cis_mRNA_overlap	Lnc-AntiCompleteIn-mRNAExon	LTCONS_00003609	MTCONS_00003834	4.91333	1.5	19.9	6.31667	-1.76487	Down	7.7601e-09	-1.65201	Down	1.04065e-168
cis_mRNA_up10k	NA	LTCONS_00003609	XM_007824622.2	4.91333	1.5	109.157	0.93	-1.76487	Down	7.7601e-09	-6.93476	Down	0
cis_mRNA_up10k	NA	LTCONS_00003609	XM_007824624.1	4.91333	1.5	0.546667	1.90667	-1.76487	Down	7.7601e-09	1.91254	Up	1.29739e-08
cis_mRNA_dw20k	NA	LTCONS_00003635	XM_007824656.2	3.95333	0.59	57.5	146.687	-2.49685	Down	0.00030955	1.34253	Up	1.19587e-112
cis_mRNA_dw20k	NA	LTCONS_00003635	XM_007824667.2	3.95333	0.59	0.116667	0.766667	-2.49685	Down	0.00030955	2.661	Up	2.95466e-06
cis_mRNA_dw20k	NA	LTCONS_00003635	XM_007824655.1	3.95333	0.59	114.127	295.483	-2.49685	Down	0.00030955	1.36102	Up	0
cis_mRNA_dw20k	NA	LTCONS_00003635	MTCONS_00003633	3.95333	0.59	202.14	5.23	-2.49685	Down	0.00030955	-5.23754	Down	0
cis_mRNA_dw20k	NA	LTCONS_00003635	XM_007824660.1	3.95333	0.59	17.25	1.47	-2.49685	Down	0.00030955	-3.49077	Down	5.10406e-40
cis_mRNA_up10k	NA	LTCONS_00003635	MTCONS_00003637	3.95333	0.59	113.06	14.5933	-2.49685	Down	0.00030955	-2.9249	Down	0
cis_mRNA_dw20k	NA	LTCONS_00003731	XM_007827911.1	0	1.28	7.80333	2.56667	4.91254	Up	3.14938e-05	-1.66035	Down	1.70316e-10
cis_mRNA_dw20k	NA	LTCONS_00003731	XM_007827905.1	0	1.28	35.4833	88.3333	4.91254	Up	3.14938e-05	1.32077	Up	4.00979e-221
cis_mRNA_dw20k	NA	LTCONS_00003731	XM_007827906.2	0	1.28	13.2333	4.47333	4.91254	Up	3.14938e-05	-1.57692	Down	2.16657e-21
cis_mRNA_dw20k	NA	LTCONS_00003731	XM_007827908.1	0	1.28	143.35	287.5	4.91254	Up	3.14938e-05	1.00412	Up	0
cis_mRNA_up10k	NA	LTCONS_00003731	XM_011412548.1	0	1.28	9.71333	2.23667	4.91254	Up	3.14938e-05	-2.16641	Down	4.0297e-35
cis_mRNA_dw20k	NA	LTCONS_00003732	XM_007827911.1	3.1	9.84	7.80333	2.56667	1.69495	Up	1.58459e-20	-1.66035	Down	1.70316e-10
cis_mRNA_dw20k	NA	LTCONS_00003732	XM_007827905.1	3.1	9.84	35.4833	88.3333	1.69495	Up	1.58459e-20	1.32077	Up	4.00979e-221
cis_mRNA_up10k	NA	LTCONS_00003732	XM_007827909.1	3.1	9.84	12.38	60.1133	1.69495	Up	1.58459e-20	2.26199	Up	1.87196e-186
cis_mRNA_up10k	NA	LTCONS_00003732	XM_007827910.1	3.1	9.84	0.233333	2.13667	1.69495	Up	1.58459e-20	3.17558	Up	1.07772e-07
cis_mRNA_dw20k	NA	LTCONS_00003736	XM_007827910.1	8.28667	0.586667	0.233333	2.13667	-3.76106	Down	1.73228e-43	3.17558	Up	1.07772e-07
cis_mRNA_dw20k	NA	LTCONS_00003736	XM_007827909.1	8.28667	0.586667	12.38	60.1133	-3.76106	Down	1.73228e-43	2.26199	Up	1.87196e-186
cis_mRNA_up10k	NA	LTCONS_00003737	MTCONS_00003738	3.71667	0.57	5.48333	0.74	-2.74923	Down	9.17448e-13	-3.01165	Down	6.87538e-46
cis_mRNA_dw20k	NA	LTCONS_00003769	XM_007827825.2	2.36667	5.05667	10.48	0.636667	1.12473	Up	5.03692e-15	-4.22956	Down	3.77167e-43
cis_mRNA_dw20k	NA	LTCONS_00003769	XM_007827827.2	2.36667	5.05667	7.39	1.5	1.12473	Up	5.03692e-15	-2.29953	Down	4.03175e-162
cis_mRNA_up10k	NA	LTCONS_00003769	XM_007827829.1	2.36667	5.05667	35.52	1.52	1.12473	Up	5.03692e-15	-4.53388	Down	0
cis_mRNA_up10k	NA	LTCONS_00003769	XM_007827828.2	2.36667	5.05667	7.05667	0.646667	1.12473	Up	5.03692e-15	-3.54894	Down	3.96914e-25
cis_mRNA_up10k	NA	LTCONS_00003769	XM_007827831.1	2.36667	5.05667	38.3133	122.063	1.12473	Up	5.03692e-15	1.6752	Up	0
cis_mRNA_up10k	NA	LTCONS_00003769	XM_007827832.1	2.36667	5.05667	1.29	11.6267	1.12473	Up	5.03692e-15	3.16675	Up	1.34712e-109
cis_mRNA_dw20k	NA	LTCONS_00003856	XM_007824657.1	86.2267	250.55	0	0.593333	1.54993	Up	1.60602e-297	4.62975	Up	0.000122614
cis_mRNA_dw20k	NA	LTCONS_00003856	MTCONS_00003624	86.2267	250.55	20.18	1.65	1.54993	Up	1.60602e-297	-3.65181	Down	0
cis_mRNA_dw20k	NA	LTCONS_00003856	XM_007824651.2	86.2267	250.55	22.2433	0.496667	1.54993	Up	1.60602e-297	-5.52062	Down	5.92515e-61
cis_mRNA_dw20k	NA	LTCONS_00003856	XM_011412530.1	86.2267	250.55	24.9733	4.66667	1.54993	Up	1.60602e-297	-2.34845	Down	4.14488e-22
cis_mRNA_up10k	NA	LTCONS_00003856	XM_007824656.2	86.2267	250.55	57.5	146.687	1.54993	Up	1.60602e-297	1.34253	Up	1.19587e-112
cis_mRNA_up10k	NA	LTCONS_00003856	XM_007824655.1	86.2267	250.55	114.127	295.483	1.54993	Up	1.60602e-297	1.36102	Up	0
cis_mRNA_dw20k	NA	LTCONS_00003887	XM_007824699.1	2	0	4.83667	15.3233	-4.93295	Down	8.37093e-07	1.72914	Up	1.17112e-17
cis_mRNA_dw20k	NA	LTCONS_00003887	XM_007824704.1	2	0	58.41	5.18667	-4.93295	Down	8.37093e-07	-3.52833	Down	2.15776e-157
cis_mRNA_overlap	Lnc-AntiOverlap-mRNA	LTCONS_00003887	MTCONS_00003671	2	0	4.55	0.61	-4.93295	Down	8.37093e-07	-2.84238	Down	4.19945e-26
cis_mRNA_up10k	NA	LTCONS_00003887	XM_007824702.1	2	0	38.45	0.14	-4.93295	Down	8.37093e-07	-8.11674	Down	8.16629e-218
cis_mRNA_up10k	NA	LTCONS_00003887	MTCONS_00003885	2	0	38.2667	9.87667	-4.93295	Down	8.37093e-07	-1.93656	Down	1.5034e-169
cis_mRNA_up10k	NA	LTCONS_00003887	MTCONS_00003674	2	0	22.84	2.41667	-4.93295	Down	8.37093e-07	-3.21903	Down	0
cis_mRNA_up10k	NA	LTCONS_00003887	XM_007824705.1	2	0	4.25333	0	-4.93295	Down	8.37093e-07	-6.94248	Down	4.81621e-20
cis_mRNA_up10k	NA	LTCONS_00003887	MTCONS_00003883	2	0	5.54333	1.04333	-4.93295	Down	8.37093e-07	-2.42862	Down	4.95349e-35
cis_mRNA_dw20k	NA	LTCONS_00003960	XM_007827927.1	2.54333	36.2533	25.99	2.08	3.84123	Up	0	-3.40745	Down	3.08947e-83
cis_mRNA_dw20k	NA	LTCONS_00003960	XM_007827928.1	2.54333	36.2533	42.3233	3.11	3.84123	Up	0	-3.74344	Down	1.13344e-260
cis_mRNA_dw20k	NA	LTCONS_00003960	XM_011412555.1	2.54333	36.2533	7.16667	2.23667	3.84123	Up	0	-1.68623	Down	9.68053e-07
cis_mRNA_up10k	NA	LTCONS_00003960	MTCONS_00003747	2.54333	36.2533	3.05333	7.97	3.84123	Up	0	1.35279	Up	1.42448e-57
cis_mRNA_up10k	NA	LTCONS_00003960	XM_011412556.1	2.54333	36.2533	12.51	28.5733	3.84123	Up	0	1.2012	Up	3.49668e-26
cis_mRNA_up10k	NA	LTCONS_00003960	XM_007827924.2	2.54333	36.2533	9.20667	1.61	3.84123	Up	0	-2.50164	Down	3.08248e-54
cis_mRNA_dw20k	NA	LTCONS_00003992	XM_007827827.2	3.59667	46.6333	7.39	1.5	3.69857	Up	8.32703e-82	-2.29953	Down	4.03175e-162
cis_mRNA_overlap	other	LTCONS_00003992	XM_007827830.1	3.59667	46.6333	85.2167	10.56	3.69857	Up	8.32703e-82	-3.01242	Down	4.27349e-203
cis_mRNA_up10k	NA	LTCONS_00003992	XM_007827831.1	3.59667	46.6333	38.3133	122.063	3.69857	Up	8.32703e-82	1.6752	Up	0
cis_mRNA_up10k	NA	LTCONS_00003992	XM_007827832.1	3.59667	46.6333	1.29	11.6267	3.69857	Up	8.32703e-82	3.16675	Up	1.34712e-109
cis_mRNA_up10k	NA	LTCONS_00003992	XM_007827829.1	3.59667	46.6333	35.52	1.52	3.69857	Up	8.32703e-82	-4.53388	Down	0
cis_mRNA_dw20k	NA	LTCONS_00004008	XM_007824586.1	4.67	0	30.19	0.0733333	-6.02409	Down	4.47956e-12	-8.44281	Down	1.48257e-89
cis_mRNA_dw20k	NA	LTCONS_00004008	XM_007824590.1	4.67	0	6.00667	0	-6.02409	Down	4.47956e-12	-8.10982	Down	2.35317e-38
cis_mRNA_dw20k	NA	LTCONS_00004008	XM_007824588.1	4.67	0	11.0933	0.31	-6.02409	Down	4.47956e-12	-5.21305	Down	2.25279e-78
cis_mRNA_up10k	NA	LTCONS_00004008	XM_007824591.1	4.67	0	24.2333	0	-6.02409	Down	4.47956e-12	-10.2689	Down	1.10991e-123
cis_mRNA_up10k	NA	LTCONS_00004008	XM_007824589.1	4.67	0	18.6533	0	-6.02409	Down	4.47956e-12	-9.9887	Down	1.42333e-106
cis_mRNA_up10k	NA	LTCONS_00004008	XM_007824587.1	4.67	0	9.98	0.206667	-6.02409	Down	4.47956e-12	-5.61102	Down	1.40373e-74
cis_mRNA_dw20k	NA	LTCONS_00004012	XM_007824679.1	0.11	2.00333	8.46333	1.00333	4.1554	Up	1.45078e-21	-3.15355	Down	5.65756e-22
cis_mRNA_dw20k	NA	LTCONS_00004012	XM_007824675.1	0.11	2.00333	3.36667	17.4533	4.1554	Up	1.45078e-21	2.40391	Up	1.81197e-102
cis_mRNA_dw20k	NA	LTCONS_00004012	MTCONS_00003872	0.11	2.00333	0.2	8.75	4.1554	Up	1.45078e-21	5.46344	Up	1.05023e-88
cis_mRNA_dw20k	NA	LTCONS_00004012	XM_007824671.2	0.11	2.00333	18.8633	54.4233	4.1554	Up	1.45078e-21	1.53577	Up	8.30604e-136
cis_mRNA_up10k	NA	LTCONS_00004012	XM_007824676.1	0.11	2.00333	2.31333	0.213333	4.1554	Up	1.45078e-21	-3.5304	Down	2.14445e-16
cis_mRNA_dw20k	NA	LTCONS_00004013	XM_007824679.1	0	7.98	8.46333	1.00333	6.49751	Up	3.31851e-11	-3.15355	Down	5.65756e-22
cis_mRNA_dw20k	NA	LTCONS_00004013	XM_007824671.2	0	7.98	18.8633	54.4233	6.49751	Up	3.31851e-11	1.53577	Up	8.30604e-136
cis_mRNA_dw20k	NA	LTCONS_00004013	MTCONS_00003872	0	7.98	0.2	8.75	6.49751	Up	3.31851e-11	5.46344	Up	1.05023e-88
cis_mRNA_up10k	NA	LTCONS_00004013	XM_007824676.1	0	7.98	2.31333	0.213333	6.49751	Up	3.31851e-11	-3.5304	Down	2.14445e-16
cis_mRNA_up10k	NA	LTCONS_00004013	XM_007824675.1	0	7.98	3.36667	17.4533	6.49751	Up	3.31851e-11	2.40391	Up	1.81197e-102
cis_mRNA_up10k	NA	LTCONS_00004013	MTCONS_00003647	0	7.98	5.73667	1.55333	6.49751	Up	3.31851e-11	-1.8574	Down	9.28058e-41
cis_mRNA_dw20k	NA	LTCONS_00004014	XM_007824676.1	0.0733333	9.99	2.31333	0.213333	7.27712	Up	3.05547e-31	-3.5304	Down	2.14445e-16
cis_mRNA_dw20k	NA	LTCONS_00004014	XM_007824679.1	0.0733333	9.99	8.46333	1.00333	7.27712	Up	3.05547e-31	-3.15355	Down	5.65756e-22
cis_mRNA_up10k	NA	LTCONS_00004014	MTCONS_00003872	0.0733333	9.99	0.2	8.75	7.27712	Up	3.05547e-31	5.46344	Up	1.05023e-88
cis_mRNA_up10k	NA	LTCONS_00004014	MTCONS_00003647	0.0733333	9.99	5.73667	1.55333	7.27712	Up	3.05547e-31	-1.8574	Down	9.28058e-41
cis_mRNA_up10k	NA	LTCONS_00004014	XM_007824675.1	0.0733333	9.99	3.36667	17.4533	7.27712	Up	3.05547e-31	2.40391	Up	1.81197e-102
cis_mRNA_up10k	NA	LTCONS_00004014	XM_007824680.1	0.0733333	9.99	3.40667	1.64333	7.27712	Up	3.05547e-31	-1.12363	Down	2.72918e-06
cis_mRNA_dw20k	NA	LTCONS_00004020	XM_007827827.2	1.03	7.36333	7.39	1.5	2.85365	Up	5.20799e-12	-2.29953	Down	4.03175e-162
cis_mRNA_up10k	NA	LTCONS_00004020	XM_007827830.1	1.03	7.36333	85.2167	10.56	2.85365	Up	5.20799e-12	-3.01242	Down	4.27349e-203
cis_mRNA_up10k	NA	LTCONS_00004020	XM_007827831.1	1.03	7.36333	38.3133	122.063	2.85365	Up	5.20799e-12	1.6752	Up	0
cis_mRNA_up10k	NA	LTCONS_00004020	XM_007827832.1	1.03	7.36333	1.29	11.6267	2.85365	Up	5.20799e-12	3.16675	Up	1.34712e-109
cis_mRNA_up10k	NA	LTCONS_00004020	XM_007827828.2	1.03	7.36333	7.05667	0.646667	2.85365	Up	5.20799e-12	-3.54894	Down	3.96914e-25
cis_mRNA_dw20k	NA	LTCONS_00004028	XM_007818092.2	6.08	0.66	11.1333	41.7433	-3.23139	Down	3.39224e-17	1.89532	Up	2.01291e-99
cis_mRNA_dw20k	NA	LTCONS_00004028	XM_007818095.2	6.08	0.66	2.74	33.0533	-3.23139	Down	3.39224e-17	3.63792	Up	3.10463e-124
cis_mRNA_up10k	NA	LTCONS_00004028	MTCONS_00004029	6.08	0.66	0.233333	2.36333	-3.23139	Down	3.39224e-17	3.31308	Up	1.40927e-17
cis_mRNA_dw20k	NA	LTCONS_00004046	XM_011412568.1	1.20667	27.6433	0	1.51667	4.57475	Up	5.64447e-180	4.17558	Up	0.000694794
cis_mRNA_up10k	NA	LTCONS_00004046	XM_007818118.2	1.20667	27.6433	1.46	7.42667	4.57475	Up	5.64447e-180	2.37489	Up	1.07604e-27
cis_mRNA_dw20k	NA	LTCONS_00004061	MTCONS_00004173	2.52	0.38	142.333	49.21	-2.71814	Down	3.56895e-16	-1.51471	Down	0
cis_mRNA_dw20k	NA	LTCONS_00004061	XM_007818134.1	2.52	0.38	0.233333	0.593333	-2.71814	Down	3.56895e-16	1.31051	Up	0.000267394
cis_mRNA_dw20k	NA	LTCONS_00004061	XM_007818136.1	2.52	0.38	19.5767	4.91667	-2.71814	Down	3.56895e-16	-1.97023	Down	1.49533e-93
cis_mRNA_up10k	NA	LTCONS_00004061	XM_007818137.1	2.52	0.38	9.36	3.98333	-2.71814	Down	3.56895e-16	-1.23313	Down	4.22903e-10
cis_mRNA_dw20k	NA	LTCONS_00004077	MTCONS_00004185	45.4233	8.96667	35.17	9.87333	-2.35032	Down	0	-1.82726	Down	3.01358e-159
cis_mRNA_dw20k	NA	LTCONS_00004077	XM_007818164.1	45.4233	8.96667	101.573	264.523	-2.35032	Down	0	1.39139	Up	0
cis_mRNA_up10k	NA	LTCONS_00004077	XM_007818161.2	45.4233	8.96667	124.227	292.243	-2.35032	Down	0	1.23896	Up	0
cis_mRNA_up10k	NA	LTCONS_00004077	XM_007818158.2	45.4233	8.96667	0.0933333	0	-2.35032	Down	0	-3.86882	Down	0.000364216
cis_mRNA_up10k	NA	LTCONS_00004077	XM_007818162.1	45.4233	8.96667	1.65667	6.54	-2.35032	Down	0	1.99115	Up	4.50881e-11
cis_mRNA_dw20k	NA	LTCONS_00004097	XM_007818173.2	2.04	37.18	41.1	17.3633	4.20148	Up	0	-1.23527	Down	6.36438e-67
cis_mRNA_dw20k	NA	LTCONS_00004097	XM_007818172.2	2.04	37.18	107.163	24.7167	4.20148	Up	0	-2.11351	Down	0
cis_mRNA_dw20k	NA	LTCONS_00004097	MTCONS_00004196	2.04	37.18	11.1867	5.19333	4.20148	Up	0	-1.10938	Down	1.32117e-50
cis_mRNA_dw20k	NA	LTCONS_00004097	XM_007818176.1	2.04	37.18	44.4833	11.6167	4.20148	Up	0	-1.97634	Down	6.37195e-112
cis_mRNA_dw20k	NA	LTCONS_00004097	XM_007818181.1	2.04	37.18	2.93	6.23333	4.20148	Up	0	1.06932	Up	1.82279e-13
cis_mRNA_dw20k	NA	LTCONS_00004097	XM_007818175.2	2.04	37.18	14.99	0.196667	4.20148	Up	0	-6.01279	Down	2.38314e-83
cis_mRNA_overlap	Lnc-AntiOverlap-mRNA	LTCONS_00004097	XM_007818179.1	2.04	37.18	45.3	129.287	4.20148	Up	0	1.51681	Up	0
cis_mRNA_up10k	NA	LTCONS_00004097	XM_007818178.1	2.04	37.18	25.5667	73.2667	4.20148	Up	0	1.51959	Up	3.35622e-89
cis_mRNA_dw20k	NA	LTCONS_00004137	MTCONS_00004029	0.703333	0.0833333	0.233333	2.36333	-2.99435	Down	1.10989e-05	3.31308	Up	1.40927e-17
cis_mRNA_dw20k	NA	LTCONS_00004139	XM_007818101.1	0.94	2.47333	0.833333	2.64	1.41659	Up	1.70133e-05	1.76054	Up	2.34263e-06
cis_mRNA_dw20k	NA	LTCONS_00004146	XM_011412567.1	0.563333	14.6233	48.9767	12.8633	4.65239	Up	9.38252e-50	-1.92934	Down	6.03916e-44
cis_mRNA_dw20k	NA	LTCONS_00004146	XM_007818111.1	0.563333	14.6233	1.17667	0.36	4.65239	Up	9.38252e-50	-1.73131	Down	0.000449118
cis_mRNA_dw20k	NA	LTCONS_00004146	XM_007818110.2	0.563333	14.6233	0.133333	29.24	4.65239	Up	9.38252e-50	7.66743	Up	2.06147e-75
cis_mRNA_up10k	NA	LTCONS_00004146	XM_007818109.2	0.563333	14.6233	0.05	1.71333	4.65239	Up	9.38252e-50	5.05005	Up	7.92151e-09
cis_mRNA_dw20k	NA	LTCONS_00004183	MTCONS_00004185	10.9267	1.79667	35.17	9.87333	-2.67947	Down	8.86769e-23	-1.82726	Down	3.01358e-159
cis_mRNA_dw20k	NA	LTCONS_00004183	XM_007818164.1	10.9267	1.79667	101.573	264.523	-2.67947	Down	8.86769e-23	1.39139	Up	0
cis_mRNA_up10k	NA	LTCONS_00004183	XM_007818158.2	10.9267	1.79667	0.0933333	0	-2.67947	Down	8.86769e-23	-3.86882	Down	0.000364216
cis_mRNA_up10k	NA	LTCONS_00004183	XM_007818161.2	10.9267	1.79667	124.227	292.243	-2.67947	Down	8.86769e-23	1.23896	Up	0
cis_mRNA_dw20k	NA	LTCONS_00004184	XM_007818164.1	3.56333	45.28	101.573	264.523	3.66862	Up	2.43999e-171	1.39139	Up	0
cis_mRNA_up10k	NA	LTCONS_00004184	XM_007818162.1	3.56333	45.28	1.65667	6.54	3.66862	Up	2.43999e-171	1.99115	Up	4.50881e-11
cis_mRNA_up10k	NA	LTCONS_00004184	XM_007818161.2	3.56333	45.28	124.227	292.243	3.66862	Up	2.43999e-171	1.23896	Up	0
cis_mRNA_dw20k	NA	LTCONS_00004200	MTCONS_00004203	6.40333	1.44667	15.1367	4.1	-2.05994	Down	1.01134e-36	-1.884	Down	1.92371e-49
cis_mRNA_dw20k	NA	LTCONS_00004200	XM_007818186.1	6.40333	1.44667	6.23333	1.33667	-2.05994	Down	1.01134e-36	-2.21674	Down	1.77869e-34
cis_mRNA_up10k	NA	LTCONS_00004200	MTCONS_00004196	6.40333	1.44667	11.1867	5.19333	-2.05994	Down	1.01134e-36	-1.10938	Down	1.32117e-50
cis_mRNA_up10k	NA	LTCONS_00004200	XM_007818181.1	6.40333	1.44667	2.93	6.23333	-2.05994	Down	1.01134e-36	1.06932	Up	1.82279e-13
cis_mRNA_dw20k	NA	LTCONS_00004217	MTCONS_00004118	21.58	92.1667	0.2	18.51	2.11641	Up	1.67806e-264	6.51394	Up	3.73039e-276
cis_mRNA_dw20k	NA	LTCONS_00004217	XM_007818201.2	21.58	92.1667	48.74	17.5867	2.11641	Up	1.67806e-264	-1.4644	Down	1.47988e-162
cis_mRNA_dw20k	NA	LTCONS_00004217	XM_007818204.1	21.58	92.1667	0.13	6.28	2.11641	Up	1.67806e-264	5.54269	Up	1.45268e-70
cis_mRNA_dw20k	NA	LTCONS_00004217	XM_007818208.1	21.58	92.1667	12.0067	4.11667	2.11641	Up	1.67806e-264	-1.53244	Down	1.2206e-21
cis_mRNA_dw20k	NA	LTCONS_00004217	MTCONS_00004114	21.58	92.1667	31.58	12.31	2.11641	Up	1.67806e-264	-1.36753	Down	0
cis_mRNA_overlap	Lnc-AntiOverlap-mRNA	LTCONS_00004217	MTCONS_00004121	21.58	92.1667	10.17	32.7133	2.11641	Up	1.67806e-264	1.64202	Up	2.59952e-307
cis_mRNA_overlap	Lnc-AntiOverlap-mRNA	LTCONS_00004217	XM_007818206.1	21.58	92.1667	40.6733	15.3667	2.11641	Up	1.67806e-264	-1.39768	Down	1.04813e-142
cis_mRNA_up10k	NA	LTCONS_00004217	XM_007818205.1	21.58	92.1667	112.727	267.217	2.11641	Up	1.67806e-264	1.25472	Up	8.3563e-59
cis_mRNA_dw20k	NA	LTCONS_00004219	MTCONS_00004223	2.72	7.32667	123.443	495.537	1.45283	Up	9.66981e-42	2.03287	Up	0
cis_mRNA_dw20k	NA	LTCONS_00004219	MTCONS_00004118	2.72	7.32667	0.2	18.51	1.45283	Up	9.66981e-42	6.51394	Up	3.73039e-276
cis_mRNA_dw20k	NA	LTCONS_00004219	XM_007818204.1	2.72	7.32667	0.13	6.28	1.45283	Up	9.66981e-42	5.54269	Up	1.45268e-70
cis_mRNA_dw20k	NA	LTCONS_00004219	MTCONS_00004114	2.72	7.32667	31.58	12.31	1.45283	Up	9.66981e-42	-1.36753	Down	0
cis_mRNA_dw20k	NA	LTCONS_00004219	XM_007818216.2	2.72	7.32667	1.96333	0.446667	1.45283	Up	9.66981e-42	-2.19598	Down	3.27339e-09
cis_mRNA_dw20k	NA	LTCONS_00004219	MTCONS_00004121	2.72	7.32667	10.17	32.7133	1.45283	Up	9.66981e-42	1.64202	Up	2.59952e-307
cis_mRNA_dw20k	NA	LTCONS_00004219	XM_007818206.1	2.72	7.32667	40.6733	15.3667	1.45283	Up	9.66981e-42	-1.39768	Down	1.04813e-142
cis_mRNA_dw20k	NA	LTCONS_00004219	MTCONS_00004221	2.72	7.32667	59.7933	4.83667	1.45283	Up	9.66981e-42	-3.6391	Down	1.19793e-272
cis_mRNA_dw20k	NA	LTCONS_00004219	XM_007818213.2	2.72	7.32667	0.463333	3.19	1.45283	Up	9.66981e-42	2.83623	Up	1.67969e-18
cis_mRNA_up10k	NA	LTCONS_00004219	XM_007818208.1	2.72	7.32667	12.0067	4.11667	1.45283	Up	9.66981e-42	-1.53244	Down	1.2206e-21
cis_mRNA_dw20k	NA	LTCONS_00004234	XM_007818095.2	0.173333	11.5967	2.74	33.0533	6.02941	Up	1.16338e-104	3.63792	Up	3.10463e-124
cis_mRNA_dw20k	NA	LTCONS_00004234	XM_007818092.2	0.173333	11.5967	11.1333	41.7433	6.02941	Up	1.16338e-104	1.89532	Up	2.01291e-99
cis_mRNA_dw20k	NA	LTCONS_00004240	XM_007818110.2	1.16	5.24333	0.133333	29.24	2.19008	Up	3.12841e-17	7.66743	Up	2.06147e-75
cis_mRNA_up10k	NA	LTCONS_00004240	XM_007818111.1	1.16	5.24333	1.17667	0.36	2.19008	Up	3.12841e-17	-1.73131	Down	0.000449118
cis_mRNA_up10k	NA	LTCONS_00004240	XM_011412567.1	1.16	5.24333	48.9767	12.8633	2.19008	Up	3.12841e-17	-1.92934	Down	6.03916e-44
cis_mRNA_dw20k	NA	LTCONS_00004290	XM_007819338.1	14.2833	2.42333	31.5033	154.38	-2.55234	Down	1.21954e-08	2.3102	Up	6.54006e-175
cis_mRNA_dw20k	NA	LTCONS_00004290	XM_007819341.2	14.2833	2.42333	0.84	0.213333	-2.55234	Down	1.21954e-08	-1.84234	Down	0.000206622
cis_mRNA_dw20k	NA	LTCONS_00004290	XM_007819334.2	14.2833	2.42333	13.6833	33.25	-2.55234	Down	1.21954e-08	1.2762	Up	2.00172e-55
cis_mRNA_dw20k	NA	LTCONS_00004320	MTCONS_00004448	4.18333	24.7467	16.3167	1.19	2.59062	Up	4.87062e-157	-3.76321	Down	4.55791e-186
cis_mRNA_up10k	NA	LTCONS_00004320	XM_007819388.2	4.18333	24.7467	10.5267	0.0733333	2.59062	Up	4.87062e-157	-7.44733	Down	3.96318e-105
cis_mRNA_up10k	NA	LTCONS_00004320	XM_007819389.1	4.18333	24.7467	18.9333	42.8833	2.59062	Up	4.87062e-157	1.19444	Up	2.34984e-45
cis_mRNA_dw20k	NA	LTCONS_00004333	MTCONS_00004458	33.55	6.38333	16.0967	7.50667	-2.3589	Down	6.82029e-53	-1.06132	Down	2.12499e-60
cis_mRNA_dw20k	NA	LTCONS_00004333	XM_007819398.1	33.55	6.38333	59.8233	24.2	-2.3589	Down	6.82029e-53	-1.31996	Down	1.42011e-132
cis_mRNA_dw20k	NA	LTCONS_00004333	XM_007819399.1	33.55	6.38333	29.2267	13.3567	-2.3589	Down	6.82029e-53	-1.10502	Down	3.03554e-27
cis_mRNA_up10k	NA	LTCONS_00004333	XM_011412608.1	33.55	6.38333	2.65333	0.526667	-2.3589	Down	6.82029e-53	-2.19074	Down	8.51478e-08
cis_mRNA_dw20k	NA	LTCONS_00004334	MTCONS_00004458	15.7933	0	16.0967	7.50667	-8.18272	Down	6.21869e-40	-1.06132	Down	2.12499e-60
cis_mRNA_dw20k	NA	LTCONS_00004334	XM_007819398.1	15.7933	0	59.8233	24.2	-8.18272	Down	6.21869e-40	-1.31996	Down	1.42011e-132
cis_mRNA_dw20k	NA	LTCONS_00004334	XM_007819396.1	15.7933	0	21.5967	5.52667	-8.18272	Down	6.21869e-40	-1.97441	Down	1.43022e-45
cis_mRNA_dw20k	NA	LTCONS_00004334	XM_007819399.1	15.7933	0	29.2267	13.3567	-8.18272	Down	6.21869e-40	-1.10502	Down	3.03554e-27
cis_mRNA_up10k	NA	LTCONS_00004334	XM_011412608.1	15.7933	0	2.65333	0.526667	-8.18272	Down	6.21869e-40	-2.19074	Down	8.51478e-08
cis_mRNA_dw20k	NA	LTCONS_00004336	XM_007819402.1	16.11	5.69	20.3	91.7933	-1.51878	Down	1.00544e-23	2.18975	Up	2.44949e-197
cis_mRNA_dw20k	NA	LTCONS_00004336	XM_007819399.1	16.11	5.69	29.2267	13.3567	-1.51878	Down	1.00544e-23	-1.10502	Down	3.03554e-27
cis_mRNA_up10k	NA	LTCONS_00004336	MTCONS_00004458	16.11	5.69	16.0967	7.50667	-1.51878	Down	1.00544e-23	-1.06132	Down	2.12499e-60
cis_mRNA_up10k	NA	LTCONS_00004336	XM_007819398.1	16.11	5.69	59.8233	24.2	-1.51878	Down	1.00544e-23	-1.31996	Down	1.42011e-132
cis_mRNA_up10k	NA	LTCONS_00004336	XM_007819401.2	16.11	5.69	4.84333	0.336667	-1.51878	Down	1.00544e-23	-3.8797	Down	3.03138e-25
cis_mRNA_up10k	NA	LTCONS_00004336	XM_011412608.1	16.11	5.69	2.65333	0.526667	-1.51878	Down	1.00544e-23	-2.19074	Down	8.51478e-08
cis_mRNA_dw20k	NA	LTCONS_00004341	XM_007819404.1	12.0833	30.2367	44.7833	105.717	1.33026	Up	5.11159e-55	1.24063	Up	5.76235e-114
cis_mRNA_dw20k	NA	LTCONS_00004341	XM_007819401.2	12.0833	30.2367	4.84333	0.336667	1.33026	Up	5.11159e-55	-3.8797	Down	3.03138e-25
cis_mRNA_overlap	Lnc-AntiOverlap-mRNA	LTCONS_00004341	XM_007819402.1	12.0833	30.2367	20.3	91.7933	1.33026	Up	5.11159e-55	2.18975	Up	2.44949e-197
cis_mRNA_up10k	NA	LTCONS_00004341	XM_007819403.1	12.0833	30.2367	15.8567	2.39333	1.33026	Up	5.11159e-55	-2.6145	Down	1.83307e-12
cis_mRNA_dw20k	NA	LTCONS_00004342	XM_007819401.2	0.833333	4.56667	4.84333	0.336667	2.54171	Up	6.92471e-23	-3.8797	Down	3.03138e-25
cis_mRNA_dw20k	NA	LTCONS_00004342	XM_007819404.1	0.833333	4.56667	44.7833	105.717	2.54171	Up	6.92471e-23	1.24063	Up	5.76235e-114
cis_mRNA_up10k	NA	LTCONS_00004342	XM_007819402.1	0.833333	4.56667	20.3	91.7933	2.54171	Up	6.92471e-23	2.18975	Up	2.44949e-197
cis_mRNA_up10k	NA	LTCONS_00004342	XM_007819403.1	0.833333	4.56667	15.8567	2.39333	2.54171	Up	6.92471e-23	-2.6145	Down	1.83307e-12
cis_mRNA_dw20k	NA	LTCONS_00004391	XM_007819327.1	2.21	0.213333	1.27	0.143333	-3.16427	Down	2.53896e-10	-3.40938	Down	8.2647e-05
cis_mRNA_dw20k	NA	LTCONS_00004391	XM_007819324.1	2.21	0.213333	0.0766667	6.81667	-3.16427	Down	2.53896e-10	6.64451	Up	1.61503e-32
cis_mRNA_up10k	NA	LTCONS_00004391	MTCONS_00004284	2.21	0.213333	12.5733	0.61	-3.16427	Down	2.53896e-10	-4.37221	Down	4.52883e-247
cis_mRNA_up10k	NA	LTCONS_00004391	XM_007819319.1	2.21	0.213333	94.89	30.2667	-3.16427	Down	2.53896e-10	-1.6334	Down	2.60074e-139
cis_mRNA_up10k	NA	LTCONS_00004391	XM_007819317.2	2.21	0.213333	26.09	4.51333	-3.16427	Down	2.53896e-10	-2.51719	Down	4.04095e-60
cis_mRNA_up10k	NA	LTCONS_00004469	XM_007819274.1	0	1.3	0.17	1.51667	5.17558	Up	7.11645e-06	3.17558	Up	2.4284e-06
cis_mRNA_up10k	NA	LTCONS_00004470	XM_007819274.1	0.0933333	6.54667	0.17	1.51667	6.37197	Up	1.32631e-18	3.17558	Up	2.4284e-06
cis_mRNA_up10k	NA	LTCONS_00004472	XM_011412583.1	2.24667	19.88	23.23	3.14667	3.19053	Up	5.94678e-24	-2.84234	Down	1.08134e-16
cis_mRNA_up10k	NA	LTCONS_00004472	XM_007819283.1	2.24667	19.88	3.48	0.33	3.19053	Up	5.94678e-24	-3.43377	Down	1.76433e-30
cis_mRNA_dw20k	NA	LTCONS_00004474	MTCONS_00004370	1.91	7.48667	13.5733	0	1.96913	Up	3.47997e-14	-8.65731	Down	7.355e-52
cis_mRNA_dw20k	NA	LTCONS_00004474	XM_007819288.2	1.91	7.48667	6.79	25.06	1.96913	Up	3.47997e-14	1.86818	Up	1.07087e-116
cis_mRNA_up10k	NA	LTCONS_00004474	XM_007819289.1	1.91	7.48667	411.953	0.793333	1.96913	Up	3.47997e-14	-9.13083	Down	0
cis_mRNA_dw20k	NA	LTCONS_00004482	XM_007819404.1	0.363333	2.59	44.7833	105.717	2.91254	Up	1.63732e-08	1.24063	Up	5.76235e-114
cis_mRNA_dw20k	NA	LTCONS_00004482	XM_007819401.2	0.363333	2.59	4.84333	0.336667	2.91254	Up	1.63732e-08	-3.8797	Down	3.03138e-25
cis_mRNA_up10k	NA	LTCONS_00004482	XM_007819403.1	0.363333	2.59	15.8567	2.39333	2.91254	Up	1.63732e-08	-2.6145	Down	1.83307e-12
cis_mRNA_up10k	NA	LTCONS_00004482	XM_007819402.1	0.363333	2.59	20.3	91.7933	2.91254	Up	1.63732e-08	2.18975	Up	2.44949e-197
cis_mRNA_dw20k	NA	LTCONS_00004484	XM_007819403.1	2.91333	9.21333	15.8567	2.39333	1.64611	Up	8.14247e-24	-2.6145	Down	1.83307e-12
cis_mRNA_up10k	NA	LTCONS_00004484	XM_007819404.1	2.91333	9.21333	44.7833	105.717	1.64611	Up	8.14247e-24	1.24063	Up	5.76235e-114
cis_mRNA_dw20k	NA	LTCONS_00004537	MTCONS_00004535	0	15.4867	5.87333	20.2667	6.87602	Up	1.2055e-13	1.74198	Up	5.79877e-169
cis_mRNA_dw20k	NA	LTCONS_00004537	MTCONS_00004529	0	15.4867	29.6667	3.79333	6.87602	Up	1.2055e-13	-2.93806	Down	0
cis_mRNA_dw20k	NA	LTCONS_00004537	XM_007825550.1	0	15.4867	7.56333	0	6.87602	Up	1.2055e-13	-8.82056	Down	1.03918e-56
cis_mRNA_dw20k	NA	LTCONS_00004537	MTCONS_00004630	0	15.4867	24.9767	6.48667	6.87602	Up	1.2055e-13	-1.9329	Down	5.99582e-127
cis_mRNA_dw20k	NA	LTCONS_00004537	XM_007825555.1	0	15.4867	82.8933	716.32	6.87602	Up	1.2055e-13	3.11418	Up	0
cis_mRNA_up10k	NA	LTCONS_00004537	XM_007825559.1	0	15.4867	48.3667	14.1333	6.87602	Up	1.2055e-13	-1.81337	Down	1.86092e-144
cis_mRNA_dw20k	NA	LTCONS_00004539	XM_007825559.1	2.19	5.35667	48.3667	14.1333	1.29262	Up	1.10167e-18	-1.81337	Down	1.86092e-144
cis_mRNA_dw20k	NA	LTCONS_00004539	MTCONS_00004630	2.19	5.35667	24.9767	6.48667	1.29262	Up	1.10167e-18	-1.9329	Down	5.99582e-127
cis_mRNA_dw20k	NA	LTCONS_00004539	MTCONS_00004535	2.19	5.35667	5.87333	20.2667	1.29262	Up	1.10167e-18	1.74198	Up	5.79877e-169
cis_mRNA_up10k	NA	LTCONS_00004539	MTCONS_00004540	2.19	5.35667	71.4933	2.62667	1.29262	Up	1.10167e-18	-4.80225	Down	0
cis_mRNA_up10k	NA	LTCONS_00004539	XM_007825560.2	2.19	5.35667	73.1633	0.12	1.29262	Up	1.10167e-18	-8.98728	Down	0
cis_mRNA_up10k	NA	LTCONS_00004539	XM_007825561.1	2.19	5.35667	0.156667	5.99333	1.29262	Up	1.10167e-18	5.08752	Up	3.71053e-68
cis_mRNA_dw20k	NA	LTCONS_00004594	XM_011412612.1	0.233333	3.51	2.49667	0.436667	3.89804	Up	4.51852e-28	-2.54987	Down	7.72579e-14
cis_mRNA_dw20k	NA	LTCONS_00004620	XM_007825544.1	0.49	9.31667	24.09	2.97	4.25233	Up	1.35889e-211	-2.96008	Down	4.58858e-116
cis_mRNA_dw20k	NA	LTCONS_00004620	XM_007825546.1	0.49	9.31667	30.5567	1.92667	4.25233	Up	1.35889e-211	-4.06109	Down	2.23193e-196
cis_mRNA_dw20k	NA	LTCONS_00004643	XM_007825579.1	24.02	0.293333	276.51	67.6	-6.19074	Down	2.76509e-88	-1.99773	Down	1.15142e-224
cis_mRNA_dw20k	NA	LTCONS_00004643	XM_007825577.1	24.02	0.293333	2.81667	0.36	-6.19074	Down	2.76509e-88	-2.9701	Down	1.47616e-10
cis_mRNA_up10k	NA	LTCONS_00004643	XM_007825580.1	24.02	0.293333	4.41667	0.243333	-6.19074	Down	2.76509e-88	-4.21674	Down	1.94963e-07
cis_mRNA_dw20k	NA	LTCONS_00004653	XM_007825599.1	3.66	23.3033	150.243	7.46667	2.70332	Up	2.07705e-67	-4.3147	Down	0
cis_mRNA_dw20k	NA	LTCONS_00004653	XM_007825596.1	3.66	23.3033	0.05	0.706667	2.70332	Up	2.07705e-67	3.76054	Up	0.000140078
cis_mRNA_up10k	NA	LTCONS_00004653	MTCONS_00004650	3.66	23.3033	1.51	3.11667	2.70332	Up	2.07705e-67	1.07428	Up	2.37892e-22
cis_mRNA_up10k	NA	LTCONS_00004664	XM_007827137.2	0.51	19.19	0.103333	0.89	5.3455	Up	2.2188e-18	3.00565	Up	1.04647e-05
cis_mRNA_dw20k	NA	LTCONS_00004668	XM_007827135.1	0.43	103.47	53.2133	117.15	7.90551	Up	0	1.13792	Up	1.45594e-248
cis_mRNA_dw20k	NA	LTCONS_00004668	XM_011412624.1	0.43	103.47	15.5533	83.53	7.90551	Up	0	2.44467	Up	3.41645e-210
cis_mRNA_dw20k	NA	LTCONS_00004668	XM_007827137.2	0.43	103.47	0.103333	0.89	7.90551	Up	0	3.00565	Up	1.04647e-05
cis_mRNA_up10k	NA	LTCONS_00004685	XM_007827126.1	54.51	13.9667	4.05	10.9933	-1.96139	Down	7.87244e-109	1.4837	Up	1.03741e-13
cis_mRNA_dw20k	NA	LTCONS_00004699	XM_011412639.1	226.75	34.3233	11.4133	0.463333	-2.72607	Down	0	-4.57262	Down	1.24008e-42
cis_mRNA_dw20k	NA	LTCONS_00004699	XM_007827120.1	226.75	34.3233	116.03	37.2667	-2.72607	Down	0	-1.63423	Down	6.78737e-119
cis_mRNA_dw20k	NA	LTCONS_00004699	MTCONS_00004692	226.75	34.3233	69.9667	32.2667	-2.72607	Down	0	-1.13663	Down	1.06122e-185
cis_mRNA_dw20k	NA	LTCONS_00004699	XM_007827121.1	226.75	34.3233	7.3	1.93333	-2.72607	Down	0	-1.76051	Down	1.60758e-30
cis_mRNA_dw20k	NA	LTCONS_00004699	XM_007827114.2	226.75	34.3233	0.79	7.30333	-2.72607	Down	0	3.29105	Up	2.53349e-11
cis_mRNA_dw20k	NA	LTCONS_00004699	XM_011412640.1	226.75	34.3233	109.837	45.0467	-2.72607	Down	0	-1.26177	Down	2.29408e-64
cis_mRNA_dw20k	NA	LTCONS_00004699	MTCONS_00004757	226.75	34.3233	149.66	48.9167	-2.72607	Down	0	-1.59757	Down	0
cis_mRNA_dw20k	NA	LTCONS_00004699	XM_011412641.1	226.75	34.3233	254.017	0	-2.72607	Down	0	-13.0721	Down	0
cis_mRNA_dw20k	NA	LTCONS_00004699	XM_011412643.1	226.75	34.3233	9.85667	171.923	-2.72607	Down	0	4.09843	Up	0
cis_mRNA_up10k	NA	LTCONS_00004699	XM_007827117.1	226.75	34.3233	154.78	38.6267	-2.72607	Down	0	-1.99359	Down	0
cis_mRNA_dw20k	NA	LTCONS_00004711	XM_007827108.1	6.22333	1.47667	4.28333	0.313333	-2.06692	Down	1.31405e-26	-3.67409	Down	5.5134e-31
cis_mRNA_dw20k	NA	LTCONS_00004711	XM_007827107.2	6.22333	1.47667	24.9867	75.2767	-2.06692	Down	1.31405e-26	1.57451	Up	5.12484e-55
cis_mRNA_dw20k	NA	LTCONS_00004711	XM_007827110.1	6.22333	1.47667	3.15	0.576667	-2.06692	Down	1.31405e-26	-2.53867	Down	1.30329e-10
cis_mRNA_dw20k	NA	LTCONS_00004731	XM_011412626.1	0	6.8	10.72	1.74	7.52135	Up	3.28712e-19	-2.59464	Down	6.96606e-59
cis_mRNA_dw20k	NA	LTCONS_00004731	XM_007827134.2	0	6.8	36.2167	83.1167	7.52135	Up	3.28712e-19	1.20744	Up	4.83453e-83
cis_mRNA_dw20k	NA	LTCONS_00004731	XM_007827131.1	0	6.8	0.0233333	0.536667	7.52135	Up	3.28712e-19	4.67808	Up	3.16746e-07
cis_mRNA_up10k	NA	LTCONS_00004731	XM_011412624.1	0	6.8	15.5533	83.53	7.52135	Up	3.28712e-19	2.44467	Up	3.41645e-210
cis_mRNA_up10k	NA	LTCONS_00004731	XM_007827135.1	0	6.8	53.2133	117.15	7.52135	Up	3.28712e-19	1.13792	Up	1.45594e-248
cis_mRNA_dw20k	NA	LTCONS_00004738	XM_007827129.1	193.173	467.287	2.10667	0.383333	1.26876	Up	0	-2.52486	Down	2.33789e-05
cis_mRNA_up10k	NA	LTCONS_00004738	XM_011412632.1	193.173	467.287	0.133333	3.04	1.26876	Up	0	4.39797	Up	3.02407e-06
cis_mRNA_up10k	NA	LTCONS_00004738	XM_011412630.1	193.173	467.287	37.1733	148.767	1.26876	Up	0	1.9946	Up	0
cis_mRNA_up10k	NA	LTCONS_00004738	XM_007827128.2	193.173	467.287	8.91667	1.47667	1.26876	Up	0	-2.65369	Down	7.52625e-27
cis_mRNA_dw20k	NA	LTCONS_00004739	XM_007827129.1	5.71667	33.3633	2.10667	0.383333	2.53478	Up	7.35329e-184	-2.52486	Down	2.33789e-05
cis_mRNA_dw20k	NA	LTCONS_00004739	XM_011412629.1	5.71667	33.3633	3.19	0.8	2.53478	Up	7.35329e-184	-1.94282	Down	5.81999e-21
cis_mRNA_up10k	NA	LTCONS_00004739	XM_007827128.2	5.71667	33.3633	8.91667	1.47667	2.53478	Up	7.35329e-184	-2.65369	Down	7.52625e-27
cis_mRNA_dw20k	NA	LTCONS_00004752	XM_007827119.2	3.07667	0	284.373	657.623	-5.16427	Down	1.19352e-07	1.2178	Up	1.71212e-239
cis_mRNA_dw20k	NA	LTCONS_00004752	XM_007827122.2	3.07667	0	11.5367	1.87	-5.16427	Down	1.19352e-07	-2.6351	Down	1.0715e-37
cis_mRNA_dw20k	NA	LTCONS_00004752	XM_007827118.2	3.07667	0	35.6567	6.99667	-5.16427	Down	1.19352e-07	-2.35093	Down	0
cis_mRNA_overlap	Lnc-AntiOverlap-mRNA	LTCONS_00004752	MTCONS_00004692	3.07667	0	69.9667	32.2667	-5.16427	Down	1.19352e-07	-1.13663	Down	1.06122e-185
cis_mRNA_overlap	Lnc-AntiOverlap-mRNA	LTCONS_00004752	XM_007827121.1	3.07667	0	7.3	1.93333	-5.16427	Down	1.19352e-07	-1.76051	Down	1.60758e-30
cis_mRNA_up10k	NA	LTCONS_00004752	XM_007827120.1	3.07667	0	116.03	37.2667	-5.16427	Down	1.19352e-07	-1.63423	Down	6.78737e-119
cis_mRNA_up10k	NA	LTCONS_00004752	XM_011412639.1	3.07667	0	11.4133	0.463333	-5.16427	Down	1.19352e-07	-4.57262	Down	1.24008e-42
cis_mRNA_dw20k	NA	LTCONS_00004756	MTCONS_00004762	10.16	55.77	41.7233	145.857	2.47528	Up	0	1.81108	Up	0
cis_mRNA_dw20k	NA	LTCONS_00004756	XM_007827120.1	10.16	55.77	116.03	37.2667	2.47528	Up	0	-1.63423	Down	6.78737e-119
cis_mRNA_dw20k	NA	LTCONS_00004756	MTCONS_00004692	10.16	55.77	69.9667	32.2667	2.47528	Up	0	-1.13663	Down	1.06122e-185
cis_mRNA_dw20k	NA	LTCONS_00004756	XM_007827121.1	10.16	55.77	7.3	1.93333	2.47528	Up	0	-1.76051	Down	1.60758e-30
cis_mRNA_dw20k	NA	LTCONS_00004756	XM_007827114.2	10.16	55.77	0.79	7.30333	2.47528	Up	0	3.29105	Up	2.53349e-11
cis_mRNA_dw20k	NA	LTCONS_00004756	MTCONS_00004766	10.16	55.77	4.66333	15.76	2.47528	Up	0	1.78714	Up	2.85311e-36
cis_mRNA_dw20k	NA	LTCONS_00004756	MTCONS_00004757	10.16	55.77	149.66	48.9167	2.47528	Up	0	-1.59757	Down	0
cis_mRNA_dw20k	NA	LTCONS_00004756	XM_011412641.1	10.16	55.77	254.017	0	2.47528	Up	0	-13.0721	Down	0
cis_mRNA_dw20k	NA	LTCONS_00004756	XM_011412643.1	10.16	55.77	9.85667	171.923	2.47528	Up	0	4.09843	Up	0
cis_mRNA_dw20k	NA	LTCONS_00004756	XM_011412639.1	10.16	55.77	11.4133	0.463333	2.47528	Up	0	-4.57262	Down	1.24008e-42
cis_mRNA_overlap	Lnc-AntiOverlap-mRNA	LTCONS_00004756	XM_007827117.1	10.16	55.77	154.78	38.6267	2.47528	Up	0	-1.99359	Down	0
cis_mRNA_up10k	NA	LTCONS_00004756	XM_007827118.2	10.16	55.77	35.6567	6.99667	2.47528	Up	0	-2.35093	Down	0
cis_mRNA_dw20k	NA	LTCONS_00004764	XM_007827117.1	7.33333	2.49667	154.78	38.6267	-1.43855	Down	1.40843e-11	-1.99359	Down	0
cis_mRNA_dw20k	NA	LTCONS_00004764	MTCONS_00004704	7.33333	2.49667	6.61333	13.3233	-1.43855	Down	1.40843e-11	1.02277	Up	9.29647e-23
cis_mRNA_dw20k	NA	LTCONS_00004764	XM_007827115.1	7.33333	2.49667	0.76	5.48333	-1.43855	Down	1.40843e-11	2.77934	Up	7.55161e-25
cis_mRNA_up10k	NA	LTCONS_00004764	MTCONS_00004762	7.33333	2.49667	41.7233	145.857	-1.43855	Down	1.40843e-11	1.81108	Up	0
cis_mRNA_up10k	NA	LTCONS_00004764	XM_007827114.2	7.33333	2.49667	0.79	7.30333	-1.43855	Down	1.40843e-11	3.29105	Up	2.53349e-11
cis_mRNA_dw20k	NA	LTCONS_00004791	MTCONS_00004720	0.0866667	2.01	2.40667	0.733333	4.39797	Up	3.02407e-06	-1.73611	Down	3.61625e-24
cis_mRNA_dw20k	NA	LTCONS_00004791	XM_007827101.2	0.0866667	2.01	0.59	0	4.39797	Up	3.02407e-06	-4.7535	Down	3.16886e-06
cis_mRNA_overlap	Lnc-AntiOverlap-mRNA	LTCONS_00004791	XM_007827099.2	0.0866667	2.01	0.71	3.04667	4.39797	Up	3.02407e-06	2.17558	Up	0.000168791
cis_mRNA_dw20k	NA	LTCONS_00004792	XM_007827131.1	0.53	8.04333	0.0233333	0.536667	3.83854	Up	3.47965e-12	4.67808	Up	3.16746e-07
cis_mRNA_dw20k	NA	LTCONS_00004792	XM_007827134.2	0.53	8.04333	36.2167	83.1167	3.83854	Up	3.47965e-12	1.20744	Up	4.83453e-83
cis_mRNA_up10k	NA	LTCONS_00004792	XM_007827135.1	0.53	8.04333	53.2133	117.15	3.83854	Up	3.47965e-12	1.13792	Up	1.45594e-248
cis_mRNA_up10k	NA	LTCONS_00004792	XM_011412624.1	0.53	8.04333	15.5533	83.53	3.83854	Up	3.47965e-12	2.44467	Up	3.41645e-210
cis_mRNA_dw20k	NA	LTCONS_00004797	XM_007827122.2	0.12	3.97	11.5367	1.87	4.98293	Up	1.64249e-08	-2.6351	Down	1.0715e-37
cis_mRNA_dw20k	NA	LTCONS_00004797	MTCONS_00004757	0.12	3.97	149.66	48.9167	4.98293	Up	1.64249e-08	-1.59757	Down	0
cis_mRNA_dw20k	NA	LTCONS_00004797	XM_011412641.1	0.12	3.97	254.017	0	4.98293	Up	1.64249e-08	-13.0721	Down	0
cis_mRNA_dw20k	NA	LTCONS_00004797	XM_007827118.2	0.12	3.97	35.6567	6.99667	4.98293	Up	1.64249e-08	-2.35093	Down	0
cis_mRNA_dw20k	NA	LTCONS_00004797	XM_007827120.1	0.12	3.97	116.03	37.2667	4.98293	Up	1.64249e-08	-1.63423	Down	6.78737e-119
cis_mRNA_dw20k	NA	LTCONS_00004797	MTCONS_00004692	0.12	3.97	69.9667	32.2667	4.98293	Up	1.64249e-08	-1.13663	Down	1.06122e-185
cis_mRNA_dw20k	NA	LTCONS_00004797	XM_007827121.1	0.12	3.97	7.3	1.93333	4.98293	Up	1.64249e-08	-1.76051	Down	1.60758e-30
cis_mRNA_up10k	NA	LTCONS_00004797	XM_011412639.1	0.12	3.97	11.4133	0.463333	4.98293	Up	1.64249e-08	-4.57262	Down	1.24008e-42
cis_mRNA_up10k	NA	LTCONS_00004797	XM_007827119.2	0.12	3.97	284.373	657.623	4.98293	Up	1.64249e-08	1.2178	Up	1.71212e-239
cis_mRNA_up10k	NA	LTCONS_00004797	XM_011412640.1	0.12	3.97	109.837	45.0467	4.98293	Up	1.64249e-08	-1.26177	Down	2.29408e-64
cis_mRNA_dw20k	NA	LTCONS_00004798	XM_007827117.1	8.75667	0.896667	154.78	38.6267	-3.32586	Down	1.98274e-48	-1.99359	Down	0
cis_mRNA_dw20k	NA	LTCONS_00004798	XM_011412646.1	8.75667	0.896667	2.60333	9.93333	-3.32586	Down	1.98274e-48	1.99587	Up	2.56954e-15
cis_mRNA_up10k	NA	LTCONS_00004798	XM_007827114.2	8.75667	0.896667	0.79	7.30333	-3.32586	Down	1.98274e-48	3.29105	Up	2.53349e-11
cis_mRNA_up10k	NA	LTCONS_00004798	MTCONS_00004766	8.75667	0.896667	4.66333	15.76	-3.32586	Down	1.98274e-48	1.78714	Up	2.85311e-36
cis_mRNA_dw20k	NA	LTCONS_00004833	MTCONS_00004801	2.63	17.43	2.96667	11.4	2.72728	Up	3.14335e-132	1.92998	Up	6.14976e-95
cis_mRNA_overlap	Lnc-AntiCompleteIn-mRNAExon	LTCONS_00004833	MTCONS_00004804	2.63	17.43	6.66667	21.1733	2.72728	Up	3.14335e-132	1.69602	Up	0
cis_mRNA_up10k	NA	LTCONS_00004833	XM_007827979.2	2.63	17.43	7.53667	2.32	2.72728	Up	3.14335e-132	-1.64253	Down	1.29343e-24
cis_mRNA_up10k	NA	LTCONS_00004833	MTCONS_00004805	2.63	17.43	34.3233	15.3567	2.72728	Up	3.14335e-132	-1.14402	Down	6.0991e-98
cis_mRNA_dw20k	NA	LTCONS_00004842	MTCONS_00004819	11.69	162.103	2.51	0.33	3.80724	Up	0	-2.75861	Down	1.75873e-15
cis_mRNA_dw20k	NA	LTCONS_00004842	XM_007827992.1	11.69	162.103	4.66667	0.233333	3.80724	Up	0	-4.29203	Down	6.56654e-24
cis_mRNA_dw20k	NA	LTCONS_00004842	MTCONS_00004843	11.69	162.103	29.0467	2.98333	3.80724	Up	0	-3.29613	Down	0
cis_mRNA_overlap	Lnc-AntiOverlap-mRNA	LTCONS_00004842	MTCONS_00004823	11.69	162.103	2.02	0.283333	3.80724	Up	0	-2.87093	Down	1.66799e-22
cis_mRNA_dw20k	NA	LTCONS_00004860	XM_011412668.1	6.19333	254.393	0	1.94333	5.4085	Up	0	4.91254	Up	3.14938e-05
cis_mRNA_dw20k	NA	LTCONS_00004860	XM_007828060.1	6.19333	254.393	175.327	385.46	5.4085	Up	0	1.13357	Up	2.27165e-156
cis_mRNA_dw20k	NA	LTCONS_00004860	XM_007828061.2	6.19333	254.393	0.0433333	0.733333	5.4085	Up	0	3.98293	Up	6.5134e-08
cis_mRNA_up10k	NA	LTCONS_00004860	XM_011412669.1	6.19333	254.393	7.57667	2.03667	5.4085	Up	0	-1.90842	Down	3.38245e-25
cis_mRNA_dw20k	NA	LTCONS_00004864	MTCONS_00004866	22.07	1.5	15.0267	42.55	-3.81965	Down	3.39482e-19	1.5025	Up	6.48143e-193
cis_mRNA_overlap	Lnc-AntiOverlap-mRNA	LTCONS_00004873	XM_011412664.1	1.64667	0.183333	0.97	0	-3.51288	Down	6.91956e-08	-5.41972	Down	9.80253e-09
cis_mRNA_dw20k	NA	LTCONS_00004874	XM_011412666.1	7.44667	0.523333	42.3833	177.597	-3.67092	Down	6.63083e-31	2.0657	Up	2.92899e-135
cis_mRNA_dw20k	NA	LTCONS_00004874	MTCONS_00004849	7.44667	0.523333	29.9	13.68	-3.67092	Down	6.63083e-31	-1.09402	Down	1.51032e-82
cis_mRNA_dw20k	NA	LTCONS_00004887	XM_007828060.1	0.106667	30.4933	175.327	385.46	8.30142	Up	6.80371e-109	1.13357	Up	2.27165e-156
cis_mRNA_up10k	NA	LTCONS_00004887	MTCONS_00004894	0.106667	30.4933	329.87	774.58	8.30142	Up	6.80371e-109	1.22684	Up	0
cis_mRNA_up10k	NA	LTCONS_00004887	XM_007828058.1	0.106667	30.4933	52.4467	21.3367	8.30142	Up	6.80371e-109	-1.28139	Down	4.25569e-74
cis_mRNA_up10k	NA	LTCONS_00004887	XM_011412668.1	0.106667	30.4933	0	1.94333	8.30142	Up	6.80371e-109	4.91254	Up	3.14938e-05
cis_mRNA_up10k	NA	LTCONS_00004887	XM_007828061.2	0.106667	30.4933	0.0433333	0.733333	8.30142	Up	6.80371e-109	3.98293	Up	6.5134e-08
cis_mRNA_dw20k	NA	LTCONS_00004890	XM_011412662.1	0.223333	0.956667	0.58	1.59333	2.03119	Up	7.18548e-05	1.50815	Up	0.000915513
cis_mRNA_dw20k	NA	LTCONS_00004890	XM_011412661.1	0.223333	0.956667	2.07	1.04667	2.03119	Up	7.18548e-05	-1.00764	Down	9.19505e-06
cis_mRNA_dw20k	NA	LTCONS_00004890	MTCONS_00004849	0.223333	0.956667	29.9	13.68	2.03119	Up	7.18548e-05	-1.09402	Down	1.51032e-82
cis_mRNA_dw20k	NA	LTCONS_00004891	XM_011412662.1	1.79333	9.94333	0.58	1.59333	2.4741	Up	9.69699e-21	1.50815	Up	0.000915513
cis_mRNA_up10k	NA	LTCONS_00004891	MTCONS_00004866	1.79333	9.94333	15.0267	42.55	2.4741	Up	9.69699e-21	1.5025	Up	6.48143e-193
cis_mRNA_dw20k	NA	LTCONS_00004905	XM_007828139.1	8.40667	1.42667	1.10667	6.87	-2.6824	Down	5.89018e-06	2.59062	Up	9.8981e-20
cis_mRNA_dw20k	NA	LTCONS_00004905	MTCONS_00004901	8.40667	1.42667	16.3633	3.71667	-2.6824	Down	5.89018e-06	-2.1662	Down	8.63221e-68
cis_mRNA_dw20k	NA	LTCONS_00004905	XM_007828131.1	8.40667	1.42667	0.0866667	1.14	-2.6824	Down	5.89018e-06	3.71566	Up	6.97004e-10
cis_mRNA_dw20k	NA	LTCONS_00004905	XM_007828137.1	8.40667	1.42667	22.7967	6.15667	-2.6824	Down	5.89018e-06	-1.89101	Down	9.03405e-119
cis_mRNA_dw20k	NA	LTCONS_00004926	XM_007828134.1	0.283333	2.80333	3.17	1.11	3.49751	Up	5.97376e-06	-1.48739	Down	9.13718e-07
cis_mRNA_dw20k	NA	LTCONS_00004926	XM_007828127.1	0.283333	2.80333	7.70333	1.46	3.49751	Up	5.97376e-06	-2.42374	Down	7.85856e-25
cis_mRNA_up10k	NA	LTCONS_00004926	MTCONS_00004913	0.283333	2.80333	4.59667	0.656667	3.49751	Up	5.97376e-06	-2.76881	Down	9.07373e-61
cis_mRNA_dw20k	NA	LTCONS_00004928	MTCONS_00004901	9.11	0	16.3633	3.71667	-5.76694	Down	1.65813e-10	-2.1662	Down	8.63221e-68
cis_mRNA_dw20k	NA	LTCONS_00004928	XM_007828131.1	9.11	0	0.0866667	1.14	-5.76694	Down	1.65813e-10	3.71566	Up	6.97004e-10
cis_mRNA_dw20k	NA	LTCONS_00004928	XM_007828137.1	9.11	0	22.7967	6.15667	-5.76694	Down	1.65813e-10	-1.89101	Down	9.03405e-119
cis_mRNA_dw20k	NA	LTCONS_00004928	XM_007828138.1	9.11	0	0.346667	0	-5.76694	Down	1.65813e-10	-3.9417	Down	0.000270934
cis_mRNA_dw20k	NA	LTCONS_00004928	XM_007828139.1	9.11	0	1.10667	6.87	-5.76694	Down	1.65813e-10	2.59062	Up	9.8981e-20
cis_mRNA_dw20k	NA	LTCONS_00004929	XM_007828140.1	3.06	10.3067	5.21667	72.0533	1.75289	Up	8.45915e-13	3.79037	Up	0
cis_mRNA_up10k	NA	LTCONS_00004929	XM_007828138.1	3.06	10.3067	0.346667	0	1.75289	Up	8.45915e-13	-3.9417	Down	0.000270934
cis_mRNA_up10k	NA	LTCONS_00004929	XM_007828137.1	3.06	10.3067	22.7967	6.15667	1.75289	Up	8.45915e-13	-1.89101	Down	9.03405e-119
cis_mRNA_dw20k	NA	LTCONS_00004945	XM_007828154.1	9.18667	95.5	1.29333	10.0433	3.3866	Up	1.51491e-295	2.97144	Up	2.29129e-28
cis_mRNA_dw20k	NA	LTCONS_00004945	XM_007828153.1	9.18667	95.5	5.49667	0.0433333	3.3866	Up	1.51491e-295	-6.67617	Down	4.45755e-32
cis_mRNA_dw20k	NA	LTCONS_00004945	XM_007828158.2	9.18667	95.5	5.53	0.346667	3.3866	Up	1.51491e-295	-4.0782	Down	2.25972e-38
cis_mRNA_overlap	Lnc-CompleteIn-mRNAIntron	LTCONS_00004945	MTCONS_00004944	9.18667	95.5	10.2667	0.776667	3.3866	Up	1.51491e-295	-3.67848	Down	1.43767e-13
cis_mRNA_up10k	NA	LTCONS_00004945	XM_007828157.1	9.18667	95.5	2.27333	0.85	3.3866	Up	1.51491e-295	-1.43108	Down	9.96838e-10
cis_mRNA_up10k	NA	LTCONS_00004945	XM_007828160.2	9.18667	95.5	3.14333	0.663333	3.3866	Up	1.51491e-295	-2.17893	Down	2.20528e-07
cis_mRNA_dw20k	NA	LTCONS_00004955	MTCONS_00004935	3.56	0.37	11.4533	5.15667	-3.40938	Down	8.2647e-05	-1.1554	Down	3.11984e-57
cis_mRNA_dw20k	NA	LTCONS_00004955	XM_011412672.1	3.56	0.37	2.72	10.0733	-3.40938	Down	8.2647e-05	1.8467	Up	1.26235e-84
cis_mRNA_dw20k	NA	LTCONS_00004955	XM_007828157.1	3.56	0.37	2.27333	0.85	-3.40938	Down	8.2647e-05	-1.43108	Down	9.96838e-10
cis_mRNA_dw20k	NA	LTCONS_00004955	XM_007828149.1	3.56	0.37	0.69	0.0433333	-3.40938	Down	8.2647e-05	-3.73131	Down	1.09004e-05
cis_mRNA_up10k	NA	LTCONS_00004955	XM_007828153.1	3.56	0.37	5.49667	0.0433333	-3.40938	Down	8.2647e-05	-6.67617	Down	4.45755e-32
cis_mRNA_up10k	NA	LTCONS_00004955	XM_007828151.1	3.56	0.37	0.683333	0.0433333	-3.40938	Down	8.2647e-05	-4.05324	Down	8.77876e-07
cis_mRNA_up10k	NA	LTCONS_00004955	XM_007828154.1	3.56	0.37	1.29333	10.0433	-3.40938	Down	8.2647e-05	2.97144	Up	2.29129e-28
cis_mRNA_dw20k	NA	LTCONS_00004972	XM_007824992.1	10.4567	47.7633	0.283333	1.99333	2.22109	Up	7.6283e-123	2.81301	Up	1.10369e-10
cis_mRNA_dw20k	NA	LTCONS_00004972	XM_011412679.1	10.4567	47.7633	14.09	4.60667	2.22109	Up	7.6283e-123	-1.61714	Down	9.83243e-58
cis_mRNA_up10k	NA	LTCONS_00004972	XM_007824989.2	10.4567	47.7633	41.01	197.643	2.22109	Up	7.6283e-123	2.28384	Up	0
cis_mRNA_up10k	NA	LTCONS_00004972	XM_007824990.1	10.4567	47.7633	35.5633	114.44	2.22109	Up	7.6283e-123	1.69747	Up	1.41644e-191
cis_mRNA_up10k	NA	LTCONS_00004972	XM_007824987.1	10.4567	47.7633	49.23	6.33667	2.22109	Up	7.6283e-123	-2.91811	Down	1.06926e-210
cis_mRNA_dw20k	NA	LTCONS_00004996	XM_011412682.1	0.176667	7.77	4.04	0.0466667	5.33208	Up	5.9809e-34	-6.61884	Down	1.87907e-24
cis_mRNA_dw20k	NA	LTCONS_00004996	XM_007825016.1	0.176667	7.77	0	19.8167	5.33208	Up	5.9809e-34	9.58621	Up	6.13204e-58
cis_mRNA_dw20k	NA	LTCONS_00004996	XM_007825024.2	0.176667	7.77	11.1067	0.333333	5.33208	Up	5.9809e-34	-5.06245	Down	2.76939e-117
cis_mRNA_up10k	NA	LTCONS_00004996	XM_007825019.1	0.176667	7.77	8.86667	37.8833	5.33208	Up	5.9809e-34	2.08063	Up	2.54783e-63
cis_mRNA_up10k	NA	LTCONS_00004996	XM_007825021.1	0.176667	7.77	29.07	69.14	5.33208	Up	5.9809e-34	1.26731	Up	4.8517e-158
cis_mRNA_up10k	NA	LTCONS_00004996	XM_007825023.1	0.176667	7.77	31.86	66.22	5.33208	Up	5.9809e-34	1.0548	Up	1.10766e-23
cis_mRNA_dw20k	NA	LTCONS_00005020	XM_007825062.1	4.8	2.25333	0.413333	2.05	-1.07596	Down	2.17348e-09	2.41313	Up	2.48608e-13
cis_mRNA_dw20k	NA	LTCONS_00005020	XM_007825056.1	4.8	2.25333	23.7933	5.77	-1.07596	Down	2.17348e-09	-2.0231	Down	2.77972e-114
cis_mRNA_up10k	NA	LTCONS_00005020	XM_007825059.1	4.8	2.25333	34.7233	9.35667	-1.07596	Down	2.17348e-09	-1.89575	Down	5.80084e-77
cis_mRNA_up10k	NA	LTCONS_00005020	XM_007825060.2	4.8	2.25333	3.46333	9.51333	-1.07596	Down	2.17348e-09	1.46657	Up	6.31431e-30
cis_mRNA_dw20k	NA	LTCONS_00005055	MTCONS_00006289	3.09	0	32.28	66.13	-5.36358	Down	1.7545e-08	1.0278	Up	2.47456e-71
cis_mRNA_dw20k	NA	LTCONS_00005055	XM_007825105.2	3.09	0	45.4133	7.08333	-5.36358	Down	1.7545e-08	-2.70488	Down	0
cis_mRNA_dw20k	NA	LTCONS_00005055	XM_007825108.2	3.09	0	0.52	3.59	-5.36358	Down	1.7545e-08	2.90333	Up	2.01277e-08
cis_mRNA_dw20k	NA	LTCONS_00005055	XM_007825110.2	3.09	0	0.743333	10.77	-5.36358	Down	1.7545e-08	3.78505	Up	1.11054e-17
cis_mRNA_up10k	NA	LTCONS_00005055	XM_007825106.1	3.09	0	7.19333	0.696667	-5.36358	Down	1.7545e-08	-3.34429	Down	3.07591e-42
cis_mRNA_up10k	NA	LTCONS_00005055	XM_007825109.1	3.09	0	28.6	206.3	-5.36358	Down	1.7545e-08	2.85421	Up	0
cis_mRNA_up10k	NA	LTCONS_00005055	XM_007825107.2	3.09	0	0.766667	0.106667	-5.36358	Down	1.7545e-08	-2.77862	Down	2.32273e-06
cis_mRNA_up10k	NA	LTCONS_00005055	XM_007825111.2	3.09	0	30.09	4.14333	-5.36358	Down	1.7545e-08	-2.85584	Down	6.32278e-192
cis_mRNA_dw20k	NA	LTCONS_00005214	MTCONS_00006450	1.06	5.11	99.2767	13.54	2.31644	Up	3.19643e-09	-2.86407	Down	0
cis_mRNA_dw20k	NA	LTCONS_00005214	XM_007824032.2	1.06	5.11	5.79333	13.4633	2.31644	Up	3.19643e-09	1.28921	Up	1.87153e-16
cis_mRNA_dw20k	NA	LTCONS_00005214	XM_007824040.2	1.06	5.11	5.88	1.81	2.31644	Up	3.19643e-09	-1.66572	Down	2.93127e-08
cis_mRNA_dw20k	NA	LTCONS_00005214	XM_007824035.1	1.06	5.11	55.4833	187.727	2.31644	Up	3.19643e-09	1.77589	Up	0
cis_mRNA_up10k	NA	LTCONS_00005214	XM_007824036.1	1.06	5.11	16.15	5.78333	2.31644	Up	3.19643e-09	-1.47977	Down	7.05657e-41
cis_mRNA_up10k	NA	LTCONS_00005215	XM_007824036.1	0.66	2.36	16.15	5.78333	1.82765	Up	3.25348e-06	-1.47977	Down	7.05657e-41
cis_mRNA_dw20k	NA	LTCONS_00005220	XM_007824033.1	13.4133	63.28	43.7	5.16667	2.27867	Up	2.5465e-47	-3.05994	Down	1.32815e-154
cis_mRNA_dw20k	NA	LTCONS_00005220	XM_007824030.1	13.4133	63.28	48.2233	7.97	2.27867	Up	2.5465e-47	-2.57095	Down	1.16549e-281
cis_mRNA_up10k	NA	LTCONS_00005220	XM_007824025.1	13.4133	63.28	28.32	1.07	2.27867	Up	2.5465e-47	-4.62855	Down	4.57187e-114
cis_mRNA_up10k	NA	LTCONS_00005220	MTCONS_00005224	13.4133	63.28	2.89	9.53667	2.27867	Up	2.5465e-47	1.73902	Up	1.13748e-201
cis_mRNA_up10k	NA	LTCONS_00005220	XM_007824020.1	13.4133	63.28	3.24333	0.18	2.27867	Up	2.5465e-47	-4.2537	Down	1.2985e-33
cis_mRNA_dw20k	NA	LTCONS_00005316	MTCONS_00006534	0.983333	5.77	43.4233	19.5467	2.54279	Up	8.76669e-34	-1.13351	Down	9.04071e-112
cis_mRNA_dw20k	NA	LTCONS_00005316	XM_007823912.1	0.983333	5.77	49.0633	147.19	2.54279	Up	8.76669e-34	1.58947	Up	0
cis_mRNA_dw20k	NA	LTCONS_00005316	XM_007823917.1	0.983333	5.77	9.81	1.00667	2.54279	Up	8.76669e-34	-3.2992	Down	1.40286e-40
cis_mRNA_up10k	NA	LTCONS_00005316	XM_007823915.1	0.983333	5.77	6.50667	0	2.54279	Up	8.76669e-34	-8.20795	Down	1.71025e-40
cis_mRNA_up10k	NA	LTCONS_00005316	XM_007823916.1	0.983333	5.77	0	27.21	2.54279	Up	8.76669e-34	9.94557	Up	4.6695e-70
cis_mRNA_up10k	NA	LTCONS_00005316	XM_007823918.2	0.983333	5.77	73.8633	6.79667	2.54279	Up	8.76669e-34	-3.47264	Down	1.47297e-262
cis_mRNA_dw20k	NA	LTCONS_00005347	XM_007823868.2	1.19667	2.33333	2.43667	0.673333	1.01946	Up	3.83764e-09	-1.8619	Down	1.06943e-10
cis_mRNA_up10k	NA	LTCONS_00005347	XM_007823871.1	1.19667	2.33333	12.9233	2.51333	1.01946	Up	3.83764e-09	-2.40278	Down	3.96279e-121
cis_mRNA_up10k	NA	LTCONS_00005347	MTCONS_00005348	1.19667	2.33333	27.5467	4.29667	1.01946	Up	3.83764e-09	-2.65485	Down	1.03387e-106
cis_mRNA_dw20k	NA	LTCONS_00005403	XM_007823800.1	0.946667	13.8533	2.56333	11.9933	3.86647	Up	4.51998e-176	2.21068	Up	2.86882e-11
cis_mRNA_dw20k	NA	LTCONS_00005403	XM_007823793.1	0.946667	13.8533	59.11	366.59	3.86647	Up	4.51998e-176	2.64598	Up	0
cis_mRNA_dw20k	NA	LTCONS_00005403	XM_007823804.2	0.946667	13.8533	12.9367	0	3.86647	Up	4.51998e-176	-9.61014	Down	5.05204e-87
cis_mRNA_dw20k	NA	LTCONS_00005403	MTCONS_00006612	0.946667	13.8533	61.4333	17.52	3.86647	Up	4.51998e-176	-1.77935	Down	0
cis_mRNA_dw20k	NA	LTCONS_00005403	XM_007823796.1	0.946667	13.8533	85.8967	42.1533	3.86647	Up	4.51998e-176	-1.00315	Down	4.78925e-62
cis_mRNA_up10k	NA	LTCONS_00005403	XM_007823799.1	0.946667	13.8533	92.73	231.58	3.86647	Up	4.51998e-176	1.34084	Up	1.61927e-99
cis_mRNA_up10k	NA	LTCONS_00005403	XM_007823801.1	0.946667	13.8533	135.587	50.07	3.86647	Up	4.51998e-176	-1.42488	Down	4.21422e-68
cis_mRNA_up10k	NA	LTCONS_00005403	XM_007823797.2	0.946667	13.8533	3.53667	40.5833	3.86647	Up	4.51998e-176	3.49225	Up	0
cis_mRNA_dw20k	NA	LTCONS_00005423	XM_007823777.1	5.42333	17.4567	4.36333	36.4533	1.66492	Up	1.2314e-77	3.12305	Up	5.67285e-46
cis_mRNA_dw20k	NA	LTCONS_00005423	XM_007823779.2	5.42333	17.4567	73.3933	36.5367	1.66492	Up	1.2314e-77	-1.02384	Down	5.83533e-277
cis_mRNA_up10k	NA	LTCONS_00005423	XM_007823780.1	5.42333	17.4567	66.19	232.82	1.66492	Up	1.2314e-77	1.79934	Up	0
cis_mRNA_up10k	NA	LTCONS_00005423	XM_007823781.1	5.42333	17.4567	0.463333	5.67333	1.66492	Up	1.2314e-77	3.59665	Up	7.53567e-54
cis_mRNA_dw20k	NA	LTCONS_00005452	XM_007823720.1	0.213333	1.95333	179.913	380.087	2.98293	Up	9.465e-07	1.08627	Up	0
cis_mRNA_overlap	Lnc-AntiCompleteIn-mRNAExon	LTCONS_00005452	MTCONS_00006683	0.213333	1.95333	183.903	47.2167	2.98293	Up	9.465e-07	-1.96765	Down	0
cis_mRNA_up10k	NA	LTCONS_00005452	XM_007823723.1	0.213333	1.95333	34.3233	2.77667	2.98293	Up	9.465e-07	-3.63626	Down	0
cis_mRNA_up10k	NA	LTCONS_00005452	XM_007823725.2	0.213333	1.95333	22.9867	7.15	2.98293	Up	9.465e-07	-1.67906	Down	4.49137e-86
cis_mRNA_dw20k	NA	LTCONS_00005484	XM_007823689.2	1.85667	0	111.487	340.72	-3.86882	Down	0.000364216	1.62411	Up	0
cis_mRNA_dw20k	NA	LTCONS_00005484	XM_007823685.1	1.85667	0	5.58	0.756667	-3.86882	Down	0.000364216	-2.90496	Down	1.46798e-67
cis_mRNA_overlap	Lnc-AntiOverlap-mRNA	LTCONS_00005484	XM_007823684.1	1.85667	0	105.897	19.3967	-3.86882	Down	0.000364216	-2.42569	Down	1.61508e-208
cis_mRNA_up10k	NA	LTCONS_00005484	MTCONS_00005485	1.85667	0	2.85	24.4933	-3.86882	Down	0.000364216	3.12022	Up	0
cis_mRNA_dw20k	NA	LTCONS_00005487	XM_007823685.1	5.37333	18.21	5.58	0.756667	1.77553	Up	3.06698e-32	-2.90496	Down	1.46798e-67
cis_mRNA_dw20k	NA	LTCONS_00005487	MTCONS_00005485	5.37333	18.21	2.85	24.4933	1.77553	Up	3.06698e-32	3.12022	Up	0
cis_mRNA_up10k	NA	LTCONS_00005487	XM_007823680.2	5.37333	18.21	40.0367	3.05333	1.77553	Up	3.06698e-32	-3.71924	Down	2.8442e-22
cis_mRNA_up10k	NA	LTCONS_00005487	XM_007823684.1	5.37333	18.21	105.897	19.3967	1.77553	Up	3.06698e-32	-2.42569	Down	1.61508e-208
cis_mRNA_dw20k	NA	LTCONS_00005532	XM_007823613.1	2.58	0	44.05	156.263	-3.86882	Down	0.000364216	1.8223	Up	0
cis_mRNA_dw20k	NA	LTCONS_00005532	XM_007823615.1	2.58	0	1.32667	0.253333	-3.86882	Down	0.000364216	-2.31628	Down	4.11186e-07
cis_mRNA_up10k	NA	LTCONS_00005532	XM_007823619.1	2.58	0	10.57	2.43	-3.86882	Down	0.000364216	-2.19293	Down	3.58569e-67
cis_mRNA_up10k	NA	LTCONS_00005532	MTCONS_00005534	2.58	0	0.0966667	0	-3.86882	Down	0.000364216	-3.81945	Down	0.000442239
cis_mRNA_dw20k	NA	LTCONS_00005550	XM_007823592.1	6.23	1.60667	23.72	1.18333	-1.86289	Down	6.57692e-58	-4.3166	Down	3.64682e-140
cis_mRNA_dw20k	NA	LTCONS_00005550	XM_007823591.1	6.23	1.60667	63.8667	143.177	-1.86289	Down	6.57692e-58	1.14382	Up	0
cis_mRNA_dw20k	NA	LTCONS_00005550	MTCONS_00006794	6.23	1.60667	27.9833	8.30333	-1.86289	Down	6.57692e-58	-1.74429	Down	7.19447e-240
cis_mRNA_dw20k	NA	LTCONS_00005550	XM_007823598.1	6.23	1.60667	44.04	0.51	-1.86289	Down	6.57692e-58	-6.64752	Down	0
cis_mRNA_dw20k	NA	LTCONS_00005550	XM_007823595.1	6.23	1.60667	70.4067	851.033	-1.86289	Down	6.57692e-58	3.60706	Up	0
cis_mRNA_dw20k	NA	LTCONS_00005572	MTCONS_00005567	11.56	4.35	27.93	122.513	-1.34148	Down	7.39915e-19	2.13622	Up	0
cis_mRNA_dw20k	NA	LTCONS_00005572	XM_007823559.1	11.56	4.35	3142.76	300.257	-1.34148	Down	7.39915e-19	-3.37992	Down	0
cis_mRNA_dw20k	NA	LTCONS_00005572	MTCONS_00005570	11.56	4.35	14.1367	6.21667	-1.34148	Down	7.39915e-19	-1.19199	Down	2.23225e-48
cis_mRNA_dw20k	NA	LTCONS_00005572	XM_007823568.1	11.56	4.35	1.66	6.38667	-1.34148	Down	7.39915e-19	2.03244	Up	1.23722e-39
cis_mRNA_dw20k	NA	LTCONS_00005572	XM_007823565.1	11.56	4.35	3.43	105.953	-1.34148	Down	7.39915e-19	4.93519	Up	2.32999e-217
cis_mRNA_dw20k	NA	LTCONS_00005572	XM_007823566.2	11.56	4.35	102.87	0.686667	-1.34148	Down	7.39915e-19	-7.27265	Down	0
cis_mRNA_dw20k	NA	LTCONS_00005572	XM_007823563.1	11.56	4.35	18.9433	43.48	-1.34148	Down	7.39915e-19	1.19926	Up	2.76064e-29
cis_mRNA_up10k	NA	LTCONS_00005572	MTCONS_00006822	11.56	4.35	243.553	24.4	-1.34148	Down	7.39915e-19	-3.32422	Down	0
cis_mRNA_up10k	NA	LTCONS_00005572	MTCONS_00005575	11.56	4.35	17.3633	35.6667	-1.34148	Down	7.39915e-19	1.05358	Up	8.1352e-146
cis_mRNA_dw20k	NA	LTCONS_00005580	XM_007823553.1	0.24	7.58333	34.9933	12.01	5.17558	Up	1.85222e-09	-1.54241	Down	2.37524e-49
cis_mRNA_dw20k	NA	LTCONS_00005580	XM_007823556.1	0.24	7.58333	357.31	121.343	5.17558	Up	1.85222e-09	-1.54847	Down	0
cis_mRNA_dw20k	NA	LTCONS_00005580	MTCONS_00005578	0.24	7.58333	23.2333	10.11	5.17558	Up	1.85222e-09	-1.19861	Down	2.06132e-60
cis_mRNA_dw20k	NA	LTCONS_00005580	XM_007823560.1	0.24	7.58333	54.0767	15.08	5.17558	Up	1.85222e-09	-1.81666	Down	1.83122e-71
cis_mRNA_dw20k	NA	LTCONS_00005580	MTCONS_00005575	0.24	7.58333	17.3633	35.6667	5.17558	Up	1.85222e-09	1.05358	Up	8.1352e-146
cis_mRNA_up10k	NA	LTCONS_00005580	XM_007823557.1	0.24	7.58333	68.2833	17.2967	5.17558	Up	1.85222e-09	-1.98405	Down	0
cis_mRNA_up10k	NA	LTCONS_00005580	XM_007823559.1	0.24	7.58333	3142.76	300.257	5.17558	Up	1.85222e-09	-3.37992	Down	0
cis_mRNA_up10k	NA	LTCONS_00005580	XM_007823555.1	0.24	7.58333	5.95	0	5.17558	Up	1.85222e-09	-7.39078	Down	1.00432e-25
cis_mRNA_dw20k	NA	LTCONS_00005632	XM_007823494.1	2.21667	4.60667	46.76	8.66333	1.08	Up	5.19488e-14	-2.44716	Down	2.32482e-55
cis_mRNA_dw20k	NA	LTCONS_00005643	MTCONS_00005641	0.0266667	0.47	44.0667	19.7333	4.39797	Up	3.02407e-06	-1.15663	Down	2.09216e-221
cis_mRNA_up10k	NA	LTCONS_00005643	XM_007823479.1	0.0266667	0.47	1.48667	41.6033	4.39797	Up	3.02407e-06	4.84199	Up	1.59421e-122
cis_mRNA_dw20k	NA	LTCONS_00005648	XM_007823478.1	1.09667	3.50333	34.93	2.86	1.62984	Up	2.28559e-28	-3.55574	Down	1.16236e-70
cis_mRNA_dw20k	NA	LTCONS_00005648	XM_007823471.1	1.09667	3.50333	5.06333	0.49	1.62984	Up	2.28559e-28	-3.33674	Down	5.24224e-35
cis_mRNA_dw20k	NA	LTCONS_00005648	MTCONS_00006897	1.09667	3.50333	1.18333	0.29	1.62984	Up	2.28559e-28	-2.10837	Down	1.49125e-13
cis_mRNA_dw20k	NA	LTCONS_00005648	MTCONS_00006894	1.09667	3.50333	9.41333	0.133333	1.62984	Up	2.28559e-28	-6.20425	Down	2.67215e-65
cis_mRNA_dw20k	NA	LTCONS_00005648	XM_007823473.2	1.09667	3.50333	0	0.923333	1.62984	Up	2.28559e-28	5.30211	Up	3.19197e-06
cis_mRNA_up10k	NA	LTCONS_00005648	XM_007823474.1	1.09667	3.50333	4.42333	42.43	1.62984	Up	2.28559e-28	3.21618	Up	2.67599e-250
cis_mRNA_up10k	NA	LTCONS_00005648	MTCONS_00006891	1.09667	3.50333	19.0167	6.36	1.62984	Up	2.28559e-28	-1.58819	Down	2.67906e-97
cis_mRNA_dw20k	NA	LTCONS_00005686	XM_007823422.2	4.78333	0.323333	6.43	0.14	-3.98093	Down	1.11935e-39	-5.36804	Down	1.14551e-43
cis_mRNA_dw20k	NA	LTCONS_00005686	XM_007823411.1	4.78333	0.323333	25.2333	52.95	-3.98093	Down	1.11935e-39	1.06951	Up	7.83068e-178
cis_mRNA_dw20k	NA	LTCONS_00005686	XM_007823423.1	4.78333	0.323333	12.1067	5.18333	-3.98093	Down	1.11935e-39	-1.2564	Down	2.30057e-28
cis_mRNA_up10k	NA	LTCONS_00005686	XM_007823417.1	4.78333	0.323333	17.3567	4.06333	-3.98093	Down	1.11935e-39	-2.05324	Down	2.78688e-18
cis_mRNA_up10k	NA	LTCONS_00005686	XM_007823419.1	4.78333	0.323333	67.55	14.3167	-3.98093	Down	1.11935e-39	-2.21468	Down	1.70128e-210
cis_mRNA_dw20k	NA	LTCONS_00005707	XM_007823389.1	2.35333	5.73333	79.82	282.527	1.31854	Up	5.73453e-14	1.83307	Up	0
cis_mRNA_dw20k	NA	LTCONS_00005707	XM_007823383.1	2.35333	5.73333	14.4733	2.98333	1.31854	Up	5.73453e-14	-2.30751	Down	1.06818e-36
cis_mRNA_dw20k	NA	LTCONS_00005707	MTCONS_00005705	2.35333	5.73333	4.30333	10.7033	1.31854	Up	5.73453e-14	1.29114	Up	2.2116e-55
cis_mRNA_up10k	NA	LTCONS_00005707	MTCONS_00006967	2.35333	5.73333	15.46	2.91	1.31854	Up	5.73453e-14	-2.42423	Down	5.11648e-122
cis_mRNA_up10k	NA	LTCONS_00005707	MTCONS_00006968	2.35333	5.73333	16.2367	0.71	1.31854	Up	5.73453e-14	-4.57385	Down	3.44032e-216
cis_mRNA_up10k	NA	LTCONS_00005707	XM_007823382.1	2.35333	5.73333	59.7933	13.8133	1.31854	Up	5.73453e-14	-2.10803	Down	1.9802e-77
cis_mRNA_up10k	NA	LTCONS_00005707	XM_007823380.1	2.35333	5.73333	16.59	103.77	1.31854	Up	5.73453e-14	2.64804	Up	8.93612e-303
cis_mRNA_dw20k	NA	LTCONS_00005721	XM_007823366.1	3.03667	0.143333	26.77	4.68	-4.61884	Down	2.22349e-09	-2.53867	Down	2.55556e-47
cis_mRNA_dw20k	NA	LTCONS_00005721	XM_007823361.1	3.03667	0.143333	54.7467	10.7567	-4.61884	Down	2.22349e-09	-2.33511	Down	0
cis_mRNA_up10k	NA	LTCONS_00005721	XM_007823362.1	3.03667	0.143333	47.7733	142.947	-4.61884	Down	2.22349e-09	1.58457	Up	0
cis_mRNA_up10k	NA	LTCONS_00005721	XM_007823363.1	3.03667	0.143333	57.4367	1.81667	-4.61884	Down	2.22349e-09	-4.8797	Down	6.16842e-180
cis_mRNA_up10k	NA	LTCONS_00005721	MTCONS_00006982	3.03667	0.143333	23.3033	74.0967	-4.61884	Down	2.22349e-09	1.66386	Up	0
cis_mRNA_up10k	NA	LTCONS_00005721	XM_007823364.1	3.03667	0.143333	27.15	0	-4.61884	Down	2.22349e-09	-10.66	Down	5.42544e-152
cis_mRNA_up10k	NA	LTCONS_00005721	XM_007823365.1	3.03667	0.143333	0	136.143	-4.61884	Down	2.22349e-09	14.5511	Up	0
cis_mRNA_dw20k	NA	LTCONS_00005724	MTCONS_00006993	0.33	4.21333	21.61	10.5933	3.63792	Up	5.08299e-33	-1.02523	Down	2.9173e-120
cis_mRNA_dw20k	NA	LTCONS_00005724	XM_007823362.1	0.33	4.21333	47.7733	142.947	3.63792	Up	5.08299e-33	1.58457	Up	0
cis_mRNA_up10k	NA	LTCONS_00005724	XM_007823361.1	0.33	4.21333	54.7467	10.7567	3.63792	Up	5.08299e-33	-2.33511	Down	0
cis_mRNA_dw20k	NA	LTCONS_00005736	XM_007823341.1	8.64	36.65	38.7033	81.7467	2.09473	Up	2.28747e-204	1.06054	Up	3.56582e-157
cis_mRNA_dw20k	NA	LTCONS_00005736	XM_007823349.1	8.64	36.65	0.39	5.67333	2.09473	Up	2.28747e-204	3.88119	Up	3.46357e-10
cis_mRNA_dw20k	NA	LTCONS_00005736	XM_007823350.1	8.64	36.65	16.83	0	2.09473	Up	2.28747e-204	-8.03932	Down	6.92163e-37
cis_mRNA_dw20k	NA	LTCONS_00005736	XM_007823346.2	8.64	36.65	17.7733	53.5133	2.09473	Up	2.28747e-204	1.57387	Up	3.38482e-132
cis_mRNA_up10k	NA	LTCONS_00005736	XM_007823344.2	8.64	36.65	5.02667	0.106667	2.09473	Up	2.28747e-204	-5.70401	Down	2.50395e-33
cis_mRNA_up10k	NA	LTCONS_00005736	MTCONS_00005739	8.64	36.65	78.66	7.68333	2.09473	Up	2.28747e-204	-3.36066	Down	0
cis_mRNA_up10k	NA	LTCONS_00005736	XM_007823343.2	8.64	36.65	3.09333	1.21	2.09473	Up	2.28747e-204	-1.25732	Down	8.93556e-07
cis_mRNA_up10k	NA	LTCONS_00005736	XM_007823342.1	8.64	36.65	1.08667	0	2.09473	Up	2.28747e-204	-4.40938	Down	2.76168e-05
cis_mRNA_dw20k	NA	LTCONS_00005737	XM_007823341.1	31.83	13.45	38.7033	81.7467	-1.30316	Down	2.02452e-80	1.06054	Up	3.56582e-157
cis_mRNA_dw20k	NA	LTCONS_00005737	XM_007823349.1	31.83	13.45	0.39	5.67333	-1.30316	Down	2.02452e-80	3.88119	Up	3.46357e-10
cis_mRNA_dw20k	NA	LTCONS_00005737	XM_007823350.1	31.83	13.45	16.83	0	-1.30316	Down	2.02452e-80	-8.03932	Down	6.92163e-37
cis_mRNA_dw20k	NA	LTCONS_00005737	XM_007823346.2	31.83	13.45	17.7733	53.5133	-1.30316	Down	2.02452e-80	1.57387	Up	3.38482e-132
cis_mRNA_overlap	other	LTCONS_00005737	XM_007823345.1	31.83	13.45	9.42667	2.74	-1.30316	Down	2.02452e-80	-1.8017	Down	8.1752e-17
cis_mRNA_up10k	NA	LTCONS_00005737	XM_007823344.2	31.83	13.45	5.02667	0.106667	-1.30316	Down	2.02452e-80	-5.70401	Down	2.50395e-33
cis_mRNA_up10k	NA	LTCONS_00005737	MTCONS_00005739	31.83	13.45	78.66	7.68333	-1.30316	Down	2.02452e-80	-3.36066	Down	0
cis_mRNA_up10k	NA	LTCONS_00005737	XM_007823342.1	31.83	13.45	1.08667	0	-1.30316	Down	2.02452e-80	-4.40938	Down	2.76168e-05
cis_mRNA_dw20k	NA	LTCONS_00005742	MTCONS_00007007	41.6633	538.617	1.89333	0.616667	3.72819	Up	0	-1.65976	Down	1.98058e-22
cis_mRNA_dw20k	NA	LTCONS_00005742	XM_007823344.2	41.6633	538.617	5.02667	0.106667	3.72819	Up	0	-5.70401	Down	2.50395e-33
cis_mRNA_dw20k	NA	LTCONS_00005742	XM_007823338.1	41.6633	538.617	31.94	91.2967	3.72819	Up	0	1.5065	Up	0
cis_mRNA_dw20k	NA	LTCONS_00005742	XM_007823342.1	41.6633	538.617	1.08667	0	3.72819	Up	0	-4.40938	Down	2.76168e-05
cis_mRNA_dw20k	NA	LTCONS_00005742	MTCONS_00005739	41.6633	538.617	78.66	7.68333	3.72819	Up	0	-3.36066	Down	0
cis_mRNA_dw20k	NA	LTCONS_00005743	MTCONS_00007007	10.97	377.117	1.89333	0.616667	5.13733	Up	0	-1.65976	Down	1.98058e-22
cis_mRNA_dw20k	NA	LTCONS_00005743	XM_007823344.2	10.97	377.117	5.02667	0.106667	5.13733	Up	0	-5.70401	Down	2.50395e-33
cis_mRNA_dw20k	NA	LTCONS_00005743	XM_007823342.1	10.97	377.117	1.08667	0	5.13733	Up	0	-4.40938	Down	2.76168e-05
cis_mRNA_dw20k	NA	LTCONS_00005743	MTCONS_00005739	10.97	377.117	78.66	7.68333	5.13733	Up	0	-3.36066	Down	0
cis_mRNA_dw20k	NA	LTCONS_00005744	MTCONS_00007007	23.01	3392.93	1.89333	0.616667	7.23609	Up	0	-1.65976	Down	1.98058e-22
cis_mRNA_dw20k	NA	LTCONS_00005744	XM_007823344.2	23.01	3392.93	5.02667	0.106667	7.23609	Up	0	-5.70401	Down	2.50395e-33
cis_mRNA_dw20k	NA	LTCONS_00005744	XM_007823342.1	23.01	3392.93	1.08667	0	7.23609	Up	0	-4.40938	Down	2.76168e-05
cis_mRNA_dw20k	NA	LTCONS_00005744	MTCONS_00005739	23.01	3392.93	78.66	7.68333	7.23609	Up	0	-3.36066	Down	0
cis_mRNA_up10k	NA	LTCONS_00005744	XM_007823341.1	23.01	3392.93	38.7033	81.7467	7.23609	Up	0	1.06054	Up	3.56582e-157
cis_mRNA_dw20k	NA	LTCONS_00005760	XM_007823323.2	20.9333	49.13	54.5067	127.69	1.21168	Up	3.74795e-19	1.23098	Up	1.13373e-207
cis_mRNA_dw20k	NA	LTCONS_00005760	XM_007823316.2	20.9333	49.13	20.02	0	1.21168	Up	3.74795e-19	-10.4165	Down	1.02989e-133
cis_mRNA_dw20k	NA	LTCONS_00005760	MTCONS_00007024	20.9333	49.13	10.27	3.76667	1.21168	Up	3.74795e-19	-1.41028	Down	1.4167e-170
cis_mRNA_dw20k	NA	LTCONS_00005760	XM_007823325.1	20.9333	49.13	21.6467	2.09667	1.21168	Up	3.74795e-19	-3.58555	Down	1.96196e-106
cis_mRNA_dw20k	NA	LTCONS_00005760	XM_007823318.1	20.9333	49.13	0	7.39333	1.21168	Up	3.74795e-19	9.00712	Up	1.43008e-42
cis_mRNA_dw20k	NA	LTCONS_00005760	XM_007823317.1	20.9333	49.13	0	1.72333	1.21168	Up	3.74795e-19	8.96261	Up	1.42885e-41
cis_mRNA_overlap	Lnc-Overlap-mRNA	LTCONS_00005760	XM_007823319.1	20.9333	49.13	25.0767	59.6	1.21168	Up	3.74795e-19	1.22525	Up	7.99999e-91
cis_mRNA_up10k	NA	LTCONS_00005760	XM_007823322.1	20.9333	49.13	24.03	71.8633	1.21168	Up	3.74795e-19	1.57702	Up	4.58165e-241
cis_mRNA_up10k	NA	LTCONS_00005760	XM_007823320.2	20.9333	49.13	20.5267	87.81	1.21168	Up	3.74795e-19	2.11078	Up	0
cis_mRNA_dw20k	NA	LTCONS_00005762	XM_007823319.1	21.3067	3.69333	25.0767	59.6	-2.45608	Down	2.729e-55	1.22525	Up	7.99999e-91
cis_mRNA_overlap	Lnc-AntiCompleteIn-mRNAExon	LTCONS_00005762	MTCONS_00007024	21.3067	3.69333	10.27	3.76667	-2.45608	Down	2.729e-55	-1.41028	Down	1.4167e-170
cis_mRNA_overlap	Lnc-AntiOverlap-mRNA	LTCONS_00005762	XM_007823317.1	21.3067	3.69333	0	1.72333	-2.45608	Down	2.729e-55	8.96261	Up	1.42885e-41
cis_mRNA_overlap	other	LTCONS_00005762	XM_007823316.2	21.3067	3.69333	20.02	0	-2.45608	Down	2.729e-55	-10.4165	Down	1.02989e-133
cis_mRNA_up10k	NA	LTCONS_00005762	XM_007823315.1	21.3067	3.69333	309.093	97.59	-2.45608	Down	2.729e-55	-1.64396	Down	9.0175e-208
cis_mRNA_up10k	NA	LTCONS_00005762	MTCONS_00005765	21.3067	3.69333	198.57	45.9267	-2.45608	Down	2.729e-55	-2.09579	Down	0
cis_mRNA_up10k	NA	LTCONS_00005762	XM_007823318.1	21.3067	3.69333	0	7.39333	-2.45608	Down	2.729e-55	9.00712	Up	1.43008e-42
cis_mRNA_overlap	Lnc-AntiOverlap-mRNA	LTCONS_00005763	MTCONS_00007024	2.99667	6.06667	10.27	3.76667	1.04747	Up	7.16705e-06	-1.41028	Down	1.4167e-170
cis_mRNA_up10k	NA	LTCONS_00005763	XM_007823315.1	2.99667	6.06667	309.093	97.59	1.04747	Up	7.16705e-06	-1.64396	Down	9.0175e-208
cis_mRNA_up10k	NA	LTCONS_00005763	XM_007823316.2	2.99667	6.06667	20.02	0	1.04747	Up	7.16705e-06	-10.4165	Down	1.02989e-133
cis_mRNA_up10k	NA	LTCONS_00005763	XM_007823312.1	2.99667	6.06667	708.37	280.7	1.04747	Up	7.16705e-06	-1.33753	Down	0
cis_mRNA_dw20k	NA	LTCONS_00005781	XM_007823301.1	0.88	4.7	16.35	101.257	2.42598	Up	8.06325e-33	2.63531	Up	1.75885e-217
cis_mRNA_dw20k	NA	LTCONS_00005781	MTCONS_00005776	0.88	4.7	9.92	47.2367	2.42598	Up	8.06325e-33	2.25684	Up	0
cis_mRNA_dw20k	NA	LTCONS_00005781	XM_007823298.1	0.88	4.7	24.9333	11.2333	2.42598	Up	8.06325e-33	-1.20519	Down	8.6791e-26
cis_mRNA_dw20k	NA	LTCONS_00005781	XM_007823294.2	0.88	4.7	47.2033	152.647	2.42598	Up	8.06325e-33	1.69888	Up	0
cis_mRNA_overlap	Lnc-AntiOverlap-mRNA	LTCONS_00005781	MTCONS_00007040	0.88	4.7	5.18	24.33	2.42598	Up	8.06325e-33	2.23882	Up	0
cis_mRNA_up10k	NA	LTCONS_00005781	MTCONS_00005782	0.88	4.7	96.8633	7.24333	2.42598	Up	8.06325e-33	-3.68199	Down	0
cis_mRNA_up10k	NA	LTCONS_00005781	XM_007823299.2	0.88	4.7	61.0033	6.99667	2.42598	Up	8.06325e-33	-3.08181	Down	0
cis_mRNA_dw20k	NA	LTCONS_00005784	XM_007823290.1	10.58	39.23	2.07333	15.56	1.90011	Up	9.58273e-137	2.87939	Up	5.36987e-239
cis_mRNA_dw20k	NA	LTCONS_00005784	XM_007823298.1	10.58	39.23	24.9333	11.2333	1.90011	Up	9.58273e-137	-1.20519	Down	8.6791e-26
cis_mRNA_dw20k	NA	LTCONS_00005784	XM_007823289.2	10.58	39.23	28.45	0.363333	1.90011	Up	9.58273e-137	-6.40489	Down	0
cis_mRNA_dw20k	NA	LTCONS_00005784	MTCONS_00005782	10.58	39.23	96.8633	7.24333	1.90011	Up	9.58273e-137	-3.68199	Down	0
cis_mRNA_up10k	NA	LTCONS_00005784	XM_007823294.2	10.58	39.23	47.2033	152.647	1.90011	Up	9.58273e-137	1.69888	Up	0
cis_mRNA_up10k	NA	LTCONS_00005784	XM_007823291.1	10.58	39.23	7.73333	384.077	1.90011	Up	9.58273e-137	5.66003	Up	0
cis_mRNA_up10k	NA	LTCONS_00005784	MTCONS_00007040	10.58	39.23	5.18	24.33	1.90011	Up	9.58273e-137	2.23882	Up	0
cis_mRNA_dw20k	NA	LTCONS_00005895	XM_007823125.2	0.336667	0.666667	48.4433	1.40333	1.09963	Up	0.000266191	-5.14662	Down	0
cis_mRNA_dw20k	NA	LTCONS_00005895	XM_007823117.1	0.336667	0.666667	11.5633	2.71667	1.09963	Up	0.000266191	-2.1357	Down	7.67681e-24
cis_mRNA_dw20k	NA	LTCONS_00005895	XM_007823116.1	0.336667	0.666667	29.93	3.94333	1.09963	Up	0.000266191	-2.91252	Down	6.12465e-205
cis_mRNA_overlap	Lnc-AntiOverlap-mRNA	LTCONS_00005895	MTCONS_00007191	0.336667	0.666667	26.8133	0.146667	1.09963	Up	0.000266191	-7.53271	Down	0
cis_mRNA_dw20k	NA	LTCONS_00005903	XM_007823114.1	0.0533333	3.12667	38.1933	3.12667	5.98293	Up	6.8207e-15	-3.72449	Down	1.33968e-141
cis_mRNA_up10k	NA	LTCONS_00005903	XM_007823113.1	0.0533333	3.12667	19.2333	57.62	5.98293	Up	6.8207e-15	1.56807	Up	1.93758e-174
cis_mRNA_up10k	NA	LTCONS_00005903	XM_007823112.1	0.0533333	3.12667	1.37333	0.3	5.98293	Up	6.8207e-15	-1.95371	Down	2.6516e-05
cis_mRNA_up10k	NA	LTCONS_00005903	XM_007823111.2	0.0533333	3.12667	351.743	161.02	5.98293	Up	6.8207e-15	-1.12591	Down	0
cis_mRNA_up10k	NA	LTCONS_00005903	XM_007823116.1	0.0533333	3.12667	29.93	3.94333	5.98293	Up	6.8207e-15	-2.91252	Down	6.12465e-205
cis_mRNA_dw20k	NA	LTCONS_00005917	MTCONS_00005911	4.06667	0.783333	40.7767	9.09333	-2.43175	Down	6.43941e-17	-2.15711	Down	0
cis_mRNA_dw20k	NA	LTCONS_00005917	XM_007823100.2	4.06667	0.783333	9.89667	3.64333	-2.43175	Down	6.43941e-17	-1.5123	Down	5.5881e-22
cis_mRNA_dw20k	NA	LTCONS_00005917	XM_007823093.1	4.06667	0.783333	88.7867	236.17	-2.43175	Down	6.43941e-17	1.41499	Up	0
cis_mRNA_up10k	NA	LTCONS_00005917	XM_011412780.1	4.06667	0.783333	2.58333	0.63	-2.43175	Down	6.43941e-17	-1.77862	Down	0.000127696
cis_mRNA_up10k	NA	LTCONS_00005917	XM_011412781.1	4.06667	0.783333	1.55	15.4133	-2.43175	Down	6.43941e-17	3.32758	Up	1.9355e-25
cis_mRNA_dw20k	NA	LTCONS_00005934	XM_007823070.1	3.77333	23.38	11.1267	0.62	2.661	Up	3.65709e-130	-4.14357	Down	5.57466e-64
cis_mRNA_dw20k	NA	LTCONS_00005934	XM_007823077.2	3.77333	23.38	1.51333	22.7933	2.661	Up	3.65709e-130	3.83034	Up	2.19928e-52
cis_mRNA_up10k	NA	LTCONS_00005934	XM_007823078.1	3.77333	23.38	45.58	18.2833	2.661	Up	3.65709e-130	-1.3134	Down	0
cis_mRNA_up10k	NA	LTCONS_00005934	XM_007823075.2	3.77333	23.38	195.07	33.94	2.661	Up	3.65709e-130	-2.49221	Down	1.67802e-161
cis_mRNA_dw20k	NA	LTCONS_00005940	XM_007823069.2	3.78333	0.81	7.46	0.396667	-2.40938	Down	0.000491125	-4.28385	Down	1.90737e-18
cis_mRNA_overlap	Lnc-AntiOverlap-mRNA	LTCONS_00005940	XM_007823066.2	3.78333	0.81	7.26333	3.46667	-2.40938	Down	0.000491125	-1.05223	Down	2.18188e-08
cis_mRNA_up10k	NA	LTCONS_00005940	XM_007823070.1	3.78333	0.81	11.1267	0.62	-2.40938	Down	0.000491125	-4.14357	Down	5.57466e-64
cis_mRNA_dw20k	NA	LTCONS_00005962	XM_007823049.1	5.05	0	45.9967	22.7167	-6.27431	Down	7.60886e-14	-1.01659	Down	7.43889e-44
cis_mRNA_dw20k	NA	LTCONS_00005962	XM_007823050.1	5.05	0	8.75667	36.65	-6.27431	Down	7.60886e-14	2.0635	Up	2.53432e-127
cis_mRNA_overlap	Lnc-AntiOverlap-mRNA	LTCONS_00005962	XM_007823044.2	5.05	0	1.90333	0.426667	-6.27431	Down	7.60886e-14	-2.19598	Down	3.27339e-09
cis_mRNA_up10k	NA	LTCONS_00005962	XM_007823045.2	5.05	0	3.7	0.0833333	-6.27431	Down	7.60886e-14	-5.40884	Down	3.86868e-44
cis_mRNA_up10k	NA	LTCONS_00005962	XM_007823043.1	5.05	0	4.13333	1.52	-6.27431	Down	7.60886e-14	-1.52486	Down	1.21972e-08
cis_mRNA_up10k	NA	LTCONS_00005962	MTCONS_00007244	5.05	0	11.2433	1.25333	-6.27431	Down	7.60886e-14	-3.16415	Down	7.87823e-153
cis_mRNA_dw20k	NA	LTCONS_00005963	XM_007823049.1	6.7	0.9	45.9967	22.7167	-2.84463	Down	1.95689e-12	-1.01659	Down	7.43889e-44
cis_mRNA_dw20k	NA	LTCONS_00005963	XM_007823050.1	6.7	0.9	8.75667	36.65	-2.84463	Down	1.95689e-12	2.0635	Up	2.53432e-127
cis_mRNA_overlap	Lnc-AntiOverlap-mRNA	LTCONS_00005963	XM_007823044.2	6.7	0.9	1.90333	0.426667	-2.84463	Down	1.95689e-12	-2.19598	Down	3.27339e-09
cis_mRNA_up10k	NA	LTCONS_00005963	MTCONS_00007244	6.7	0.9	11.2433	1.25333	-2.84463	Down	1.95689e-12	-3.16415	Down	7.87823e-153
cis_mRNA_up10k	NA	LTCONS_00005963	XM_007823045.2	6.7	0.9	3.7	0.0833333	-2.84463	Down	1.95689e-12	-5.40884	Down	3.86868e-44
cis_mRNA_dw20k	NA	LTCONS_00006001	XM_007825933.1	5.10667	0.756667	46.87	7.27667	-2.91189	Down	5.65408e-07	-2.66337	Down	5.36726e-61
cis_mRNA_dw20k	NA	LTCONS_00006001	XM_007825924.1	5.10667	0.756667	0.433333	0	-2.91189	Down	5.65408e-07	-4.21674	Down	7.70184e-05
cis_mRNA_dw20k	NA	LTCONS_00006001	XM_007825923.1	5.10667	0.756667	0.483333	0.06	-2.91189	Down	5.65408e-07	-2.94854	Down	3.59981e-15
cis_mRNA_dw20k	NA	LTCONS_00006001	XM_007825935.1	5.10667	0.756667	63.27	144.767	-2.91189	Down	5.65408e-07	1.20096	Up	2.06562e-219
cis_mRNA_dw20k	NA	LTCONS_00006001	XM_007825926.2	5.10667	0.756667	2.14667	0.463333	-2.91189	Down	5.65408e-07	-2.20293	Down	1.00346e-12
cis_mRNA_up10k	NA	LTCONS_00006001	MTCONS_00006002	5.10667	0.756667	8.07333	0.753333	-2.91189	Down	5.65408e-07	-3.36194	Down	1.22273e-43
cis_mRNA_up10k	NA	LTCONS_00006001	XM_007825930.1	5.10667	0.756667	2.50333	0	-2.91189	Down	5.65408e-07	-6.83515	Down	6.98987e-19
cis_mRNA_up10k	NA	LTCONS_00006001	XM_007825931.2	5.10667	0.756667	6.79	346.593	-2.91189	Down	5.65408e-07	5.68475	Up	0
cis_mRNA_dw20k	NA	LTCONS_00006023	XM_007825891.1	5.34333	0.63	0	0.336667	-3.14963	Down	7.71019e-24	5.61653	Up	3.24826e-07
cis_mRNA_dw20k	NA	LTCONS_00006023	XM_007825893.1	5.34333	0.63	0.796667	0	-3.14963	Down	7.71019e-24	-4.10982	Down	0.000129008
cis_mRNA_dw20k	NA	LTCONS_00006023	XM_007825895.1	5.34333	0.63	12.69	28.6033	-3.14963	Down	7.71019e-24	1.16127	Up	4.617e-41
cis_mRNA_up10k	NA	LTCONS_00006023	XM_011412790.1	5.34333	0.63	14.0433	44.3033	-3.14963	Down	7.71019e-24	1.67146	Up	9.52641e-78
cis_mRNA_dw20k	NA	LTCONS_00006118	XM_007826388.1	0.626667	2.3	0.79	0.03	1.8883	Up	7.60495e-17	-4.45378	Down	1.60891e-08
cis_mRNA_dw20k	NA	LTCONS_00006118	XM_007826397.1	0.626667	2.3	21.5167	45.54	1.8883	Up	7.60495e-17	1.09514	Up	8.39469e-73
cis_mRNA_dw20k	NA	LTCONS_00006118	XM_007826386.1	0.626667	2.3	21.3967	7.41333	1.8883	Up	7.60495e-17	-1.57166	Down	7.63585e-32
cis_mRNA_dw20k	NA	LTCONS_00006118	XM_011412793.1	0.626667	2.3	96.98	14.7733	1.8883	Up	7.60495e-17	-2.70991	Down	1.00877e-202
cis_mRNA_dw20k	NA	LTCONS_00006118	XM_007826390.2	0.626667	2.3	18.3567	397.833	1.8883	Up	7.60495e-17	4.44326	Up	0
cis_mRNA_overlap	Lnc-AntiCompleteIn-mRNAExon	LTCONS_00006118	MTCONS_00007415	0.626667	2.3	1.41667	8.86	1.8883	Up	7.60495e-17	2.6498	Up	4.5684e-131
cis_mRNA_up10k	NA	LTCONS_00006118	XM_007826394.1	0.626667	2.3	307.413	117.733	1.8883	Up	7.60495e-17	-1.38943	Down	0
cis_mRNA_up10k	NA	LTCONS_00006118	XM_007826395.2	0.626667	2.3	1589.31	6.39	1.8883	Up	7.60495e-17	-7.88407	Down	0
cis_mRNA_dw20k	NA	LTCONS_00006152	MTCONS_00006149	2.07	0.83	20.6667	6.07667	-1.38339	Down	3.51944e-05	-1.7715	Down	4.91074e-111
cis_mRNA_dw20k	NA	LTCONS_00006152	XM_007826437.1	2.07	0.83	12.6333	0	-1.38339	Down	3.51944e-05	-9.79441	Down	4.57906e-96
cis_mRNA_dw20k	NA	LTCONS_00006152	MTCONS_00007454	2.07	0.83	8.22333	0.83	-1.38339	Down	3.51944e-05	-3.28657	Down	5.30004e-67
cis_mRNA_dw20k	NA	LTCONS_00006152	XM_007826436.1	2.07	0.83	2.21333	0.21	-1.38339	Down	3.51944e-05	-3.38666	Down	3.30665e-12
cis_mRNA_dw20k	NA	LTCONS_00006152	XM_007826439.1	2.07	0.83	0.22	32.1933	-1.38339	Down	3.51944e-05	7.24883	Up	0
cis_mRNA_up10k	NA	LTCONS_00006152	XM_007826440.1	2.07	0.83	24.29	10.0233	-1.38339	Down	3.51944e-05	-1.23381	Down	1.64541e-13
cis_mRNA_dw20k	NA	LTCONS_00006168	XM_007826448.2	2.62667	0.363333	35.7967	3.61667	-2.8017	Down	4.69065e-05	-3.29786	Down	0
cis_mRNA_dw20k	NA	LTCONS_00006168	XM_007826447.1	2.62667	0.363333	7.72667	0.616667	-2.8017	Down	4.69065e-05	-3.66489	Down	6.92296e-34
cis_mRNA_dw20k	NA	LTCONS_00006168	XM_007826453.2	2.62667	0.363333	11.8733	0	-2.8017	Down	4.69065e-05	-9.32398	Down	1.41666e-74
cis_mRNA_up10k	NA	LTCONS_00006168	XM_007826450.1	2.62667	0.363333	40.57	9.76333	-2.8017	Down	4.69065e-05	-2.06028	Down	2.08425e-81
cis_mRNA_dw20k	NA	LTCONS_00006180	XM_007824987.1	0.336667	3.33	49.23	6.33667	3.3455	Up	2.19172e-27	-2.91811	Down	1.06926e-210
cis_mRNA_dw20k	NA	LTCONS_00006180	XM_007824989.2	0.336667	3.33	41.01	197.643	3.3455	Up	2.19172e-27	2.28384	Up	0
cis_mRNA_dw20k	NA	LTCONS_00006180	XM_007824983.1	0.336667	3.33	16.04	1.70667	3.3455	Up	2.19172e-27	-3.25069	Down	8.74571e-54
cis_mRNA_up10k	NA	LTCONS_00006180	XM_007824981.1	0.336667	3.33	45.3167	231.017	3.3455	Up	2.19172e-27	2.34159	Up	0
cis_mRNA_dw20k	NA	LTCONS_00006187	XM_007824990.1	1.71667	3.90333	35.5633	114.44	1.19179	Up	1.61404e-13	1.69747	Up	1.41644e-191
cis_mRNA_up10k	NA	LTCONS_00006187	XM_007824993.1	1.71667	3.90333	0.18	1.34667	1.19179	Up	1.61404e-13	2.95319	Up	7.51918e-10
cis_mRNA_up10k	NA	LTCONS_00006187	XM_011412679.1	1.71667	3.90333	14.09	4.60667	1.19179	Up	1.61404e-13	-1.61714	Down	9.83243e-58
cis_mRNA_dw20k	NA	LTCONS_00006381	XM_007827673.2	2.33	12.45	0.236667	1.04	2.41553	Up	4.61805e-23	2.17558	Up	2.52961e-06
cis_mRNA_overlap	Lnc-AntiOverlap-mRNA	LTCONS_00006381	XM_007827671.1	2.33	12.45	2.29333	0.383333	2.41553	Up	4.61805e-23	-2.51981	Down	1.86472e-13
cis_mRNA_up10k	NA	LTCONS_00006381	XM_007827670.2	2.33	12.45	30.7867	156.217	2.41553	Up	4.61805e-23	2.33925	Up	0
cis_mRNA_up10k	NA	LTCONS_00006381	MTCONS_00005150	2.33	12.45	15.56	65.9867	2.41553	Up	4.61805e-23	2.07388	Up	0
cis_mRNA_up10k	NA	LTCONS_00006381	XM_007827669.1	2.33	12.45	1.57667	0.0733333	2.41553	Up	4.61805e-23	-4.30016	Down	1.16642e-18
cis_mRNA_dw20k	NA	LTCONS_00006407	XM_007824077.2	0	1.38667	8.62333	20.1167	5.29105	Up	3.4312e-06	1.21271	Up	7.65633e-96
cis_mRNA_dw20k	NA	LTCONS_00006407	XM_007824075.2	0	1.38667	15.7767	50.7833	5.29105	Up	3.4312e-06	1.69085	Up	4.60295e-94
cis_mRNA_dw20k	NA	LTCONS_00006408	XM_007824077.2	0.693333	25.6167	8.62333	20.1167	5.20331	Up	0	1.21271	Up	7.65633e-96
cis_mRNA_dw20k	NA	LTCONS_00006413	MTCONS_00006417	5.16333	0.316667	9.88667	2.59667	-4.03388	Down	1.95573e-28	-1.90671	Down	6.66017e-41
cis_mRNA_dw20k	NA	LTCONS_00006413	XM_007824063.1	5.16333	0.316667	1.01	0.373333	-4.03388	Down	1.95573e-28	-1.33538	Down	0.000380854
cis_mRNA_dw20k	NA	LTCONS_00006462	MTCONS_00005229	2.14	21.7933	0.936667	0.0833333	3.36959	Up	2.32075e-72	-3.50921	Down	5.51718e-37
cis_mRNA_dw20k	NA	LTCONS_00006462	MTCONS_00006465	2.14	21.7933	11.43	2.25667	3.36959	Up	2.32075e-72	-2.36856	Down	9.21401e-121
cis_mRNA_dw20k	NA	LTCONS_00006462	MTCONS_00006466	2.14	21.7933	15.7467	2.42	3.36959	Up	2.32075e-72	-2.75277	Down	1.95516e-194
cis_mRNA_dw20k	NA	LTCONS_00006462	XM_007824011.2	2.14	21.7933	8.02667	1.27	3.36959	Up	2.32075e-72	-2.67582	Down	2.39291e-65
cis_mRNA_dw20k	NA	LTCONS_00006462	XM_007824008.2	2.14	21.7933	30.4467	145.81	3.36959	Up	2.32075e-72	2.27647	Up	0
cis_mRNA_up10k	NA	LTCONS_00006462	XM_007824012.2	2.14	21.7933	36.7167	97.4333	3.36959	Up	2.32075e-72	1.41085	Up	0
cis_mRNA_up10k	NA	LTCONS_00006462	MTCONS_00006459	2.14	21.7933	27.8167	10.0867	3.36959	Up	2.32075e-72	-1.45151	Down	2.29796e-33
cis_mRNA_up10k	NA	LTCONS_00006462	MTCONS_00005236	2.14	21.7933	9.74333	0.766667	3.36959	Up	2.32075e-72	-3.66506	Down	1.11416e-134
cis_mRNA_dw20k	NA	LTCONS_00006470	XM_007823999.2	0.0433333	0.986667	43.6733	90.2633	4.49751	Up	1.42216e-06	1.05301	Up	8.17746e-61
cis_mRNA_dw20k	NA	LTCONS_00006470	XM_007823998.2	0.0433333	0.986667	21.3533	5.24	4.49751	Up	1.42216e-06	-2.03617	Down	1.25746e-58
cis_mRNA_dw20k	NA	LTCONS_00006470	MTCONS_00005236	0.0433333	0.986667	9.74333	0.766667	4.49751	Up	1.42216e-06	-3.66506	Down	1.11416e-134
cis_mRNA_dw20k	NA	LTCONS_00006470	XM_007824006.1	0.0433333	0.986667	12.59	1.42667	4.49751	Up	1.42216e-06	-3.11988	Down	1.50332e-64
cis_mRNA_up10k	NA	LTCONS_00006470	XM_007824005.1	0.0433333	0.986667	6.18667	2.00333	4.49751	Up	1.42216e-06	-1.68949	Down	0.000113746
cis_mRNA_dw20k	NA	LTCONS_00006479	XM_007823990.1	3.59667	13.9833	48.2267	11.11	1.97939	Up	6.51195e-101	-2.16028	Down	7.57248e-46
cis_mRNA_dw20k	NA	LTCONS_00006479	XM_007823992.1	3.59667	13.9833	23.6133	103.637	1.97939	Up	6.51195e-101	2.12414	Up	0
cis_mRNA_dw20k	NA	LTCONS_00006479	MTCONS_00005251	3.59667	13.9833	33.75	11.5667	1.97939	Up	6.51195e-101	-1.55178	Down	7.01428e-207
cis_mRNA_dw20k	NA	LTCONS_00006479	XM_007823989.1	3.59667	13.9833	40.56	15.35	1.97939	Up	6.51195e-101	-1.33703	Down	4.89087e-11
cis_mRNA_dw20k	NA	LTCONS_00006479	XM_007823993.2	3.59667	13.9833	2.46667	0	1.97939	Up	6.51195e-101	-7.40351	Down	6.59086e-26
cis_mRNA_dw20k	NA	LTCONS_00006479	XM_007823988.1	3.59667	13.9833	84.5233	315.367	1.97939	Up	6.51195e-101	1.91128	Up	0
cis_mRNA_dw20k	NA	LTCONS_00006484	XM_007823992.1	9.31	2.22	23.6133	103.637	-2.09528	Down	7.28814e-71	2.12414	Up	0
cis_mRNA_up10k	NA	LTCONS_00006484	MTCONS_00005258	9.31	2.22	5.55	2.73	-2.09528	Down	7.28814e-71	-1.0118	Down	1.73163e-23
cis_mRNA_up10k	NA	LTCONS_00006484	XM_007823988.1	9.31	2.22	84.5233	315.367	-2.09528	Down	7.28814e-71	1.91128	Up	0
cis_mRNA_up10k	NA	LTCONS_00006484	MTCONS_00005260	9.31	2.22	8.19667	0.243333	-2.09528	Down	7.28814e-71	-4.83499	Down	1.94178e-52
cis_mRNA_up10k	NA	LTCONS_00006484	XM_007823990.1	9.31	2.22	48.2267	11.11	-2.09528	Down	7.28814e-71	-2.16028	Down	7.57248e-46
cis_mRNA_up10k	NA	LTCONS_00006493	XM_007823967.1	1.95667	0.613333	62.85	16.5733	-1.67242	Down	0.000656232	-1.9184	Down	9.13454e-88
cis_mRNA_dw20k	NA	LTCONS_00006500	XM_007823956.2	35.2633	6.3	0.113333	1.21	-2.44302	Down	7.41996e-51	3.39797	Up	2.65071e-07
cis_mRNA_dw20k	NA	LTCONS_00006500	MTCONS_00006501	35.2633	6.3	7.17	1.04667	-2.44302	Down	7.41996e-51	-2.77868	Down	7.89335e-44
cis_mRNA_overlap	Lnc-AntiOverlap-mRNA	LTCONS_00006500	XM_007823961.1	35.2633	6.3	59.1	261.197	-2.44302	Down	7.41996e-51	2.1507	Up	0
cis_mRNA_up10k	NA	LTCONS_00006500	XM_007823959.1	35.2633	6.3	223.503	34.89	-2.44302	Down	7.41996e-51	-2.70805	Down	0
cis_mRNA_up10k	NA	LTCONS_00006500	MTCONS_00005284	35.2633	6.3	46.28	10.34	-2.44302	Down	7.41996e-51	-2.16093	Down	0
cis_mRNA_up10k	NA	LTCONS_00006500	XM_007823962.1	35.2633	6.3	13.6833	0	-2.44302	Down	7.41996e-51	-8.24827	Down	2.09917e-41
cis_mRNA_up10k	NA	LTCONS_00006500	XM_007823958.1	35.2633	6.3	76.7	6.26333	-2.44302	Down	7.41996e-51	-3.66625	Down	2.87555e-243
cis_mRNA_up10k	NA	LTCONS_00006500	XM_007823957.2	35.2633	6.3	3.55333	9.75667	-2.44302	Down	7.41996e-51	1.47859	Up	8.65728e-40
cis_mRNA_dw20k	NA	LTCONS_00006520	XM_007823925.1	1.26667	0.27	32.6267	163.897	-2.19946	Down	1.27739e-10	2.33794	Up	0
cis_mRNA_dw20k	NA	LTCONS_00006520	XM_007823930.1	1.26667	0.27	52.7933	13.42	-2.19946	Down	1.27739e-10	-1.9529	Down	1.08139e-77
cis_mRNA_dw20k	NA	LTCONS_00006520	MTCONS_00005303	1.26667	0.27	22.1	1.84	-2.19946	Down	1.27739e-10	-3.56536	Down	0
cis_mRNA_dw20k	NA	LTCONS_00006520	XM_007823931.2	1.26667	0.27	20.87	2.45667	-2.19946	Down	1.27739e-10	-3.0614	Down	2.91622e-120
cis_mRNA_dw20k	NA	LTCONS_00006520	XM_007823928.1	1.26667	0.27	75.7	26.1067	-2.19946	Down	1.27739e-10	-1.52174	Down	3.39231e-194
cis_mRNA_up10k	NA	LTCONS_00006520	XM_007823927.1	1.26667	0.27	17.15	3.21667	-2.19946	Down	1.27739e-10	-2.40432	Down	1.15279e-95
cis_mRNA_dw20k	NA	LTCONS_00006523	XM_007823920.1	4.92667	0.436667	75.1333	14.5767	-3.45086	Down	3.05447e-41	-2.36982	Down	1.82122e-114
cis_mRNA_dw20k	NA	LTCONS_00006523	XM_007823918.2	4.92667	0.436667	73.8633	6.79667	-3.45086	Down	3.05447e-41	-3.47264	Down	1.47297e-262
cis_mRNA_dw20k	NA	LTCONS_00006523	XM_007823928.1	4.92667	0.436667	75.7	26.1067	-3.45086	Down	3.05447e-41	-1.52174	Down	3.39231e-194
cis_mRNA_dw20k	NA	LTCONS_00006523	MTCONS_00006527	4.92667	0.436667	31.9733	11.7133	-3.45086	Down	3.05447e-41	-1.43451	Down	1.27914e-248
cis_mRNA_dw20k	NA	LTCONS_00006523	XM_007823916.1	4.92667	0.436667	0	27.21	-3.45086	Down	3.05447e-41	9.94557	Up	4.6695e-70
cis_mRNA_dw20k	NA	LTCONS_00006523	XM_007823915.1	4.92667	0.436667	6.50667	0	-3.45086	Down	3.05447e-41	-8.20795	Down	1.71025e-40
cis_mRNA_dw20k	NA	LTCONS_00006523	XM_007823927.1	4.92667	0.436667	17.15	3.21667	-3.45086	Down	3.05447e-41	-2.40432	Down	1.15279e-95
cis_mRNA_up10k	NA	LTCONS_00006523	XM_007823925.1	4.92667	0.436667	32.6267	163.897	-3.45086	Down	3.05447e-41	2.33794	Up	0
cis_mRNA_up10k	NA	LTCONS_00006523	XM_007823922.1	4.92667	0.436667	262.813	567.007	-3.45086	Down	3.05447e-41	1.09938	Up	0
cis_mRNA_dw20k	NA	LTCONS_00006560	XM_007823863.1	0.273333	1.06333	21.1533	91.4367	2.01688	Up	3.99357e-08	2.10617	Up	2.17206e-178
cis_mRNA_dw20k	NA	LTCONS_00006560	MTCONS_00005348	0.273333	1.06333	27.5467	4.29667	2.01688	Up	3.99357e-08	-2.65485	Down	1.03387e-106
cis_mRNA_dw20k	NA	LTCONS_00006560	XM_007823865.1	0.273333	1.06333	16.8833	69.56	2.01688	Up	3.99357e-08	2.04625	Up	3.61959e-258
cis_mRNA_up10k	NA	LTCONS_00006560	XM_007823868.2	0.273333	1.06333	2.43667	0.673333	2.01688	Up	3.99357e-08	-1.8619	Down	1.06943e-10
cis_mRNA_up10k	NA	LTCONS_00006560	MTCONS_00005352	0.273333	1.06333	65.4633	253.73	2.01688	Up	3.99357e-08	1.95923	Up	0
cis_mRNA_dw20k	NA	LTCONS_00006564	MTCONS_00005352	0.53	2.58333	65.4633	253.73	2.2939	Up	2.60968e-22	1.95923	Up	0
cis_mRNA_dw20k	NA	LTCONS_00006564	XM_007823864.2	0.53	2.58333	57.3633	139.457	2.2939	Up	2.60968e-22	1.28275	Up	0
cis_mRNA_up10k	NA	LTCONS_00006564	XM_007823863.1	0.53	2.58333	21.1533	91.4367	2.2939	Up	2.60968e-22	2.10617	Up	2.17206e-178
cis_mRNA_up10k	NA	LTCONS_00006564	XM_007823865.1	0.53	2.58333	16.8833	69.56	2.2939	Up	2.60968e-22	2.04625	Up	3.61959e-258
cis_mRNA_up10k	NA	LTCONS_00006564	XM_007823862.1	0.53	2.58333	53.1767	2.76	2.2939	Up	2.60968e-22	-4.29078	Down	0
cis_mRNA_dw20k	NA	LTCONS_00006685	XM_007823717.1	0.406667	3.54333	54.5867	10.8433	3.18717	Up	3.80393e-85	-2.33493	Down	1.68082e-203
cis_mRNA_dw20k	NA	LTCONS_00006685	XM_007823715.1	0.406667	3.54333	49.3367	110.677	3.18717	Up	3.80393e-85	1.17118	Up	1.15206e-227
cis_mRNA_dw20k	NA	LTCONS_00006685	XM_007823720.1	0.406667	3.54333	179.913	380.087	3.18717	Up	3.80393e-85	1.08627	Up	0
cis_mRNA_up10k	NA	LTCONS_00006685	MTCONS_00006683	0.406667	3.54333	183.903	47.2167	3.18717	Up	3.80393e-85	-1.96765	Down	0
cis_mRNA_up10k	NA	LTCONS_00006685	XM_007823723.1	0.406667	3.54333	34.3233	2.77667	3.18717	Up	3.80393e-85	-3.63626	Down	0
cis_mRNA_up10k	NA	LTCONS_00006685	XM_007823719.1	0.406667	3.54333	486.613	150.98	3.18717	Up	3.80393e-85	-1.67718	Down	0
cis_mRNA_dw20k	NA	LTCONS_00006694	XM_007823703.1	3.2	1.23	0.0666667	1.10333	-1.40938	Down	0.000198965	3.91997	Up	2.03294e-06
cis_mRNA_dw20k	NA	LTCONS_00006694	XM_007823713.1	3.2	1.23	20.79	2.56333	-1.40938	Down	0.000198965	-3.08495	Down	3.07012e-35
cis_mRNA_dw20k	NA	LTCONS_00006694	XM_007823714.2	3.2	1.23	92.6233	39.2667	-1.40938	Down	0.000198965	-1.22184	Down	1.07414e-38
cis_mRNA_dw20k	NA	LTCONS_00006694	MTCONS_00006695	3.2	1.23	534.87	1289.65	-1.40938	Down	0.000198965	1.28337	Up	0
cis_mRNA_dw20k	NA	LTCONS_00006694	XM_007823711.2	3.2	1.23	139.393	22.3767	-1.40938	Down	0.000198965	-2.63339	Down	3.86842e-147
cis_mRNA_dw20k	NA	LTCONS_00006711	MTCONS_00005478	8.52333	3.98	57.36	22.1367	-1.06146	Down	2.45266e-05	-1.34147	Down	1.53006e-180
cis_mRNA_dw20k	NA	LTCONS_00006711	XM_007823689.2	8.52333	3.98	111.487	340.72	-1.06146	Down	2.45266e-05	1.62411	Up	0
cis_mRNA_dw20k	NA	LTCONS_00006711	XM_007823684.1	8.52333	3.98	105.897	19.3967	-1.06146	Down	2.45266e-05	-2.42569	Down	1.61508e-208
cis_mRNA_up10k	NA	LTCONS_00006711	XM_007823688.1	8.52333	3.98	32.5767	4.27	-1.06146	Down	2.45266e-05	-2.92596	Down	7.90734e-100
cis_mRNA_dw20k	NA	LTCONS_00006722	MTCONS_00006727	1.58333	3.88667	39.56	92.6167	1.28451	Up	6.28531e-14	1.23454	Up	4.52248e-289
cis_mRNA_dw20k	NA	LTCONS_00006722	XM_007823668.1	1.58333	3.88667	1.57333	92.0667	1.28451	Up	6.28531e-14	6.01308	Up	3.42738e-152
cis_mRNA_dw20k	NA	LTCONS_00006722	MTCONS_00006723	1.58333	3.88667	301.743	59.3367	1.28451	Up	6.28531e-14	-2.3408	Down	0
cis_mRNA_dw20k	NA	LTCONS_00006722	MTCONS_00005490	1.58333	3.88667	83.22	7.24333	1.28451	Up	6.28531e-14	-3.50145	Down	0
cis_mRNA_dw20k	NA	LTCONS_00006793	MTCONS_00006794	1.01333	4.86	27.9833	8.30333	2.27736	Up	1.20812e-115	-1.74429	Down	7.19447e-240
cis_mRNA_dw20k	NA	LTCONS_00006793	XM_007823598.1	1.01333	4.86	44.04	0.51	2.27736	Up	1.20812e-115	-6.64752	Down	0
cis_mRNA_dw20k	NA	LTCONS_00006793	XM_007823601.1	1.01333	4.86	69.1767	3.59333	2.27736	Up	1.20812e-115	-4.24924	Down	4.79213e-301
cis_mRNA_dw20k	NA	LTCONS_00006793	XM_007823596.1	1.01333	4.86	65.9367	13.5433	2.27736	Up	1.20812e-115	-2.26549	Down	1.47012e-158
cis_mRNA_dw20k	NA	LTCONS_00006793	XM_007823595.1	1.01333	4.86	70.4067	851.033	2.27736	Up	1.20812e-115	3.60706	Up	0
cis_mRNA_dw20k	NA	LTCONS_00006793	XM_007823600.1	1.01333	4.86	20.2067	2.55	2.27736	Up	1.20812e-115	-3.06129	Down	3.42479e-167
cis_mRNA_dw20k	NA	LTCONS_00006875	XM_007823489.1	1.29667	6.72667	0.646667	5.16333	2.37634	Up	7.1817e-110	2.98993	Up	1.26271e-10
cis_mRNA_up10k	NA	LTCONS_00006875	MTCONS_00005634	1.29667	6.72667	15.4167	7.35	2.37634	Up	7.1817e-110	-1.17027	Down	1.89692e-209
cis_mRNA_up10k	NA	LTCONS_00006875	MTCONS_00005635	1.29667	6.72667	16.76	35.6033	2.37634	Up	7.1817e-110	1.10597	Up	0
cis_mRNA_dw20k	NA	LTCONS_00006876	MTCONS_00006879	3.60333	1.68	0.263333	0.876667	-1.10006	Down	4.61747e-09	1.5574	Up	1.5348e-10
cis_mRNA_up10k	NA	LTCONS_00006876	MTCONS_00005635	3.60333	1.68	16.76	35.6033	-1.10006	Down	4.61747e-09	1.10597	Up	0
cis_mRNA_dw20k	NA	LTCONS_00006885	MTCONS_00005634	0.5	1.40667	15.4167	7.35	1.55214	Up	8.87867e-06	-1.17027	Down	1.89692e-209
cis_mRNA_dw20k	NA	LTCONS_00006885	MTCONS_00005635	0.5	1.40667	16.76	35.6033	1.55214	Up	8.87867e-06	1.10597	Up	0
cis_mRNA_dw20k	NA	LTCONS_00006885	MTCONS_00006891	0.5	1.40667	19.0167	6.36	1.55214	Up	8.87867e-06	-1.58819	Down	2.67906e-97
cis_mRNA_dw20k	NA	LTCONS_00006885	XM_007823485.1	0.5	1.40667	50.5067	129.357	1.55214	Up	8.87867e-06	1.35136	Up	5.50929e-88
cis_mRNA_dw20k	NA	LTCONS_00006885	XM_007823481.1	0.5	1.40667	0.273333	1.20667	1.55214	Up	8.87867e-06	2.05005	Up	0.000947423
cis_mRNA_up10k	NA	LTCONS_00006885	MTCONS_00005641	0.5	1.40667	44.0667	19.7333	1.55214	Up	8.87867e-06	-1.15663	Down	2.09216e-221
cis_mRNA_dw20k	NA	LTCONS_00006889	MTCONS_00006891	3.01667	35.6067	19.0167	6.36	3.59168	Up	0	-1.58819	Down	2.67906e-97
cis_mRNA_dw20k	NA	LTCONS_00006889	XM_007823477.2	3.01667	35.6067	9.38333	4.26333	3.59168	Up	0	-1.27074	Down	2.64479e-16
cis_mRNA_dw20k	NA	LTCONS_00006889	MTCONS_00005641	3.01667	35.6067	44.0667	19.7333	3.59168	Up	0	-1.15663	Down	2.09216e-221
cis_mRNA_up10k	NA	LTCONS_00006889	XM_007823478.1	3.01667	35.6067	34.93	2.86	3.59168	Up	0	-3.55574	Down	1.16236e-70
[truncated: 3,383 more rows]
