# Supplementary material for: Genome-Wide Identification and Functional Prediction of Long Non-coding RNAs Involved in the Heat Stress Response in Metarhizium robertsii
Source: Front Microbiol. 2019 Oct 9;10:2336. doi: 10.3389/fmicb.2019.02336 (PMC6794563; doi:10.3389/fmicb.2019.02336)
Supplement: Supplementary file 1 [file Data_Sheet_1.zip › Data Sheet 1/Supplementary Materials/Table S6.xls]

## Sheet: Table S6
Table S6. List of enriched KEGG pathways
Pathway	Cis_DElncDEG.ids.ko.pathway.xls	All-gene	corrected p-value	Pathway ID	Level 1	Level 2	Genes
Hippo signaling pathway -multiple species	10	17	0.00387388	ko04392	Environmental Information Processing	Signal transduction	MTCONS_00011116;MTCONS_00013454;MTCONS_00015801;XM_007818158.2;XM_007818692.2;XM_007821219.2;XM_007821296.2;XM_007821819.1;XM_007822193.1;XM_007826591.1
Cell cycle - yeast	86	259	0.00399657	ko04111	Cellular Processes	Cell growth and death	MTCONS_00000910;MTCONS_00001071;MTCONS_00001317;MTCONS_00002880;MTCONS_00002881;MTCONS_00003482;MTCONS_00003674;MTCONS_00004196;MTCONS_00005485;MTCONS_00005490;MTCONS_00007024;MTCONS_00008495;MTCONS_00008543;MTCONS_00008995;MTCONS_00009395;MTCONS_00011116;MTCONS_00012624;MTCONS_00012857;MTCONS_00012988;MTCONS_00013192;MTCONS_00013454;MTCONS_00013533;MTCONS_00014483;MTCONS_00015878;XM_007818181.1;…
Riboflavin metabolism	24	61	0.0133843	ko00740	Metabolism	Metabolism of cofactors and vitamins	MTCONS_00000560;MTCONS_00000561;MTCONS_00003280;MTCONS_00003674;MTCONS_00004819;MTCONS_00010737;MTCONS_00014483;XM_007818336.2;XM_007820172.1;XM_007820797.1;XM_007821081.1;XM_007821180.1;XM_007822018.1;XM_007822179.1;XM_007822290.2;XM_007823422.2;XM_007824298.1;XM_007824504.2;XM_007824624.1;XM_007824705.1;XM_007825762.2;XM_007826928.2;XM_007827012.1;XM_007827733.2
Carbon metabolism	84	265	0.0160847	ko01200	Metabolism	Global and overview maps	MTCONS_00000844;MTCONS_00001576;MTCONS_00001599;MTCONS_00002083;MTCONS_00002088;MTCONS_00002535;MTCONS_00002730;MTCONS_00002810;MTCONS_00005284;MTCONS_00006121;MTCONS_00006476;MTCONS_00006723;MTCONS_00010629;MTCONS_00010630;MTCONS_00010829;MTCONS_00011256;MTCONS_00011569;MTCONS_00012885;MTCONS_00013033;MTCONS_00013303;MTCONS_00014857;MTCONS_00015535;MTCONS_00015536;MTCONS_00016588;XM_007818175.2;…
Monobactam biosynthesis	4	5	0.0173881	ko00261	Metabolism	Biosynthesis of other secondary metabolites	MTCONS_00009188;MTCONS_00009189;XM_007821732.1;XM_007824805.1
Biotin metabolism	20	50	0.0187999	ko00780	Metabolism	Metabolism of cofactors and vitamins	MTCONS_00000826;MTCONS_00003605;MTCONS_00006905;MTCONS_00008133;MTCONS_00013873;XM_007819057.2;XM_007819774.1;XM_007820352.1;XM_007821285.1;XM_007823366.1;XM_007823454.2;XM_007823998.2;XM_007823999.2;XM_007824617.1;XM_007825422.1;XM_007827209.1;XM_007827480.1;XM_007827870.1;XM_007828420.1;XM_011412448.1
Purine metabolism	78	252	0.0342865	ko00230	Metabolism	Nucleotide metabolism	MTCONS_00000852;MTCONS_00001360;MTCONS_00002185;MTCONS_00002187;MTCONS_00002617;MTCONS_00003280;MTCONS_00003637;MTCONS_00003671;MTCONS_00004221;MTCONS_00004223;MTCONS_00006428;MTCONS_00006612;MTCONS_00008086;MTCONS_00008095;MTCONS_00009372;MTCONS_00010737;MTCONS_00011619;MTCONS_00011931;MTCONS_00013033;MTCONS_00013601;MTCONS_00013744;MTCONS_00013745;MTCONS_00013907;MTCONS_00014483;MTCONS_00014794…
Fatty acid metabolism	41	125	0.0456938	ko01212	Metabolism	Global and overview maps	MTCONS_00000844;MTCONS_00001260;MTCONS_00001599;MTCONS_00003605;MTCONS_00005284;MTCONS_00005534;MTCONS_00008133;MTCONS_00013873;XM_007819057.2;XM_007819079.2;XM_007819710.1;XM_007819774.1;XM_007819829.1;XM_007819832.1;XM_007820148.1;XM_007820317.1;XM_007820371.2;XM_007821285.1;XM_007821601.1;XM_007821896.2;XM_007822919.2;XM_007823366.1;XM_007823556.1;XM_007823908.1;XM_007823920.1;XM_007823958.1;X…
Biosynthesis of unsaturated fatty acids	22	61	0.0476217	ko01040	Metabolism	Lipid metabolism	MTCONS_00001260;MTCONS_00003605;MTCONS_00008133;MTCONS_00013873;XM_007819057.2;XM_007819079.2;XM_007819774.1;XM_007820317.1;XM_007820371.2;XM_007821285.1;XM_007823366.1;XM_007823556.1;XM_007823920.1;XM_007824363.1;XM_007824617.1;XM_007825422.1;XM_007825887.1;XM_007827209.1;XM_007827480.1;XM_007827870.1;XM_007828169.2;XM_007828420.1
