# Supplementary material for: Genome-Wide Identification and Functional Prediction of Long Non-coding RNAs Involved in the Heat Stress Response in Metarhizium robertsii
Source: Front Microbiol. 2019 Oct 9;10:2336. doi: 10.3389/fmicb.2019.02336 (PMC6794563; doi:10.3389/fmicb.2019.02336)
Supplement: Supplementary file 1 [file Data_Sheet_1.zip › Data Sheet 1/Supplementary Materials/Table S7.xls]

## Sheet: Table S7
Table S7. The lncRNA–mRNA pairs that function in the trans-regulatory mode
lncRNA_class	Overlap_class	lncRNA	mRNA	Pair	LncRNA_CK_FPKM	LncRNA_Heat_FPKM	mRNA_CK_FPKM	mRNA_Heat_FPKM	Lnc_log2Ratio(Heat/CK)	Lnc_Up/Down	Lnc_p-value(corrected)	mRNA_log2Ratio(Heat/CK)	mRNA_Up/Down	mRNA_p-value(corrected)
tran	NA	LTCONS_00000988	MTCONS_00000484	P1	0	1.28667	4312.4	1152.33	-	-	-	-1.88824	Down	0
tran	NA	LTCONS_00000988	MTCONS_00016290	P2	0	1.28667	129.18	45.7933	-	-	-	-1.47332	Down	0
tran	NA	LTCONS_00000988	XM_011413498.1	P3	0	1.28667	1344.5	165.09	-	-	-	-2.99628	Down	0
tran	NA	LTCONS_00004234	MTCONS_00008021	P4	0.173333	11.5967	1.45333	46.13	6.02941	Up	1.16338e-104	4.98422	Up	0
tran	NA	LTCONS_00004664	MTCONS_00004866	P5	0.51	19.19	15.0267	42.55	5.3455	Up	2.2188e-18	1.5025	Up	6.48143e-193
tran	NA	LTCONS_00004739	XM_011413012.1	P6	5.71667	33.3633	0	1.89333	2.53478	Up	7.35329e-184	4.17558	Up	0.000694794
tran	NA	LTCONS_00004797	XM_007819585.2	P7	0.12	3.97	73.5633	144.04	4.98293	Up	1.64249e-08	-	-	-
tran	NA	LTCONS_00004797	XM_011412982.1	P8	0.12	3.97	20.63	54.64	4.98293	Up	1.64249e-08	1.40379	Up	2.31312e-93
tran	NA	LTCONS_00007974	XM_011413463.1	P9	79.5167	24.6267	1.6	6.35667	-1.68402	Down	2.77336e-299	2.05005	Up	0.000947423
tran	NA	LTCONS_00008993	MTCONS_00004754	P10	0.216667	4.31667	44.5767	35.1367	4.3632	Up	9.01039e-14	-	-	-
tran	NA	LTCONS_00008993	XM_007827118.2	P11	0.216667	4.31667	35.6567	6.99667	4.3632	Up	9.01039e-14	-2.35093	Down	0
tran	NA	LTCONS_00008993	XM_011412672.1	P12	0.216667	4.31667	2.72	10.0733	4.3632	Up	9.01039e-14	1.8467	Up	1.26235e-84
tran	NA	LTCONS_00009054	MTCONS_00004692	P13	1.52	9.17333	69.9667	32.2667	2.59062	Up	3.94112e-16	-1.13663	Down	1.06122e-185
tran	NA	LTCONS_00009054	MTCONS_00015134	P14	1.52	9.17333	18.6933	10.9733	2.59062	Up	3.94112e-16	-	-	-
tran	NA	LTCONS_00010076	MTCONS_00010764	P15	12.3467	94.8133	160.16	71.85	2.96064	Up	9.74496e-237	-1.15818	Down	0
tran	NA	LTCONS_00015210	MTCONS_00004448	P16	0.836667	2.55667	16.3167	1.19	1.69015	Up	0.000785954	-3.76321	Down	4.55791e-186
tran	NA	LTCONS_00016104	XM_007819402.1	P17	2.23	0	20.3	91.7933	-3.73131	Down	0.000614912	2.18975	Up	2.44949e-197
tran	NA	LTCONS_00016104	XM_007819588.2	P18	2.23	0	1.46667	7.1	-3.73131	Down	0.000614912	2.26673	Up	3.74814e-20
tran	NA	LTCONS_00016519	MTCONS_00009964	P19	0.693333	0.2	25.3667	11.03	-1.94544	Down	9.31591e-05	-1.18945	Down	2.74519e-178
tran	NA	LTCONS_00016519	MTCONS_00009967	P20	0.693333	0.2	4.64333	14.1733	-1.94544	Down	9.31591e-05	1.62364	Up	1.89516e-131
tran	NA	LTCONS_00016815	MTCONS_00004757	P21	0.21	0.42	149.66	48.9167	-	-	-	-1.59757	Down	0
tran	NA	LTCONS_00016815	XM_007818092.2	P22	0.21	0.42	11.1333	41.7433	-	-	-	1.89532	Up	2.01291e-99
tran	NA	LTCONS_00016815	XM_011412643.1	P23	0.21	0.42	9.85667	171.923	-	-	-	4.09843	Up	0
tran	NA	LTCONS_00016862	MTCONS_00004757	P24	49.2233	232.833	149.66	48.9167	2.24427	Up	3.76221e-186	-1.59757	Down	0
tran	NA	LTCONS_00017366	XM_007818400.2	P25	3.97333	69.5967	20.2533	14.9167	4.20306	Up	5.79065e-131	-	-	-
tran	NA	LTCONS_00017373	XM_007828519.2	P26	1.38333	15.05	0.29	2	3.39151	Up	2.12432e-54	2.69914	Up	1.95752e-15
